# Supplementary material for: Large impact of the apoplast on somatic embryogenesis in Cyclamen persicum offers possibilities for improved developmental control in vitro
Source: BMC Plant Biol. 2010 Apr 28;10:77. doi: 10.1186/1471-2229-10-77 (PMC3095351; doi:10.1186/1471-2229-10-77)
Supplement: Additional file 1 — Annotation, fold changes and p-values of 1,216 transcripts present on the microarray [file 1471-2229-10-77-S1.XLS]

## Sheet: Table S2
										1.2 vs 1.3		1.2 vs 2.1.14		1.3 vs 2.1.17		2.1.1 vs 2.1.4		2.1.1 vs 2.3.1		2.1.4 vs 2.1.10		2.1.4 vs 2.3.1		2.1.6 vs 2.1.12		2.1.6B vs 2.3.3		2.1.7 vs 2.1.9		2.1.7 vs 2.1.10		2.1.9 vs 2.1.12		2.1.10 vs 2.1.11		2.1.10 vs 2.1.12		2.1.11 vs 2.1.12		2.1.12 vs 2.1.13		2.1.12 vs 2.1.14		2.1.12 vs 2.1.15		2.1.13 vs 2.1.14		2.1.14 vs 2.1.15
Name	Description	Genbank acc.	GO Slim term(s)	embryogenesis? [A]	descr. [A]	acc.no. [A]	somatic embryogenesis? [A]	descr. [1] [A]	acc.no. [1] [A]	fold change	p-value	fold change	p-value	fold change	p-value	fold change	p-value	fold change	p-value	fold change	p-value	fold change	p-value	fold change	p-value	fold change	p-value	fold change	p-value	fold change	p-value	fold change	p-value	fold change	p-value	fold change	p-value	fold change	p-value	fold change	p-value	fold change	p-value	fold change	p-value	fold change	p-value	fold change	p-value
CYC33T7_C02	cp(01/05):SIN:CYC33T7_C02:***: (Q851R2) Putative argonaute protein.	33T7.C02	GO:0003676 : GO:0003723 : GO:0005515 : GO:0005634 : GO:0005840 : GO:0006950 : GO:0007275 : GO:0008150 : GO:0008152 : GO:0009607 : GO:0009628 : GO:0009987 : GO:0016043 : GO:0016070 : GO:0016787 : GO:0019538	embryogenesis	Zwille protein [Arabidopsis thaliana]	CAA11429	somatic embryogenesis	argonaute1 [Daucus carota]	BAG12806	-1.12681	0.717708	-2.34215	0.105113	-1.30824	0.410369	1.17525	0.813709	198.775	0.000377221	1.75087	0.364965	169.134	0.00133413	-5.3415	0.00914805	34.9855	0.00493266	-1.62164	0.269643	-1.5014	0.165469	-2.27749	0.112618	1.20071	0.808169	-2.95361	0.00975344	-2.95361	0.21102	4.03779	0.12816	2.60487	0.116543	2.66794	0.0441383	-1.55009	0.626008	1.02421	0.965754
CYC10T7_A04	cp(01/05):SIN:CYC10T7_A04:***: (Q6RXY3) Beta xylosidase (Fragment).	10T7.A04	GO:0008152 : GO:0016787							-2.38983	0.131465	-1.98161	0.0996542	16.3178	0.0145671	-1.86807	0.390069	45.5796	0.00435897	2.11128	0.207382	85.1458	0.00250038	-2.27451	0.13776	44.8751	0.00228409	-1.46754	0.4101	-1.31742	0.481595	-1.96512	0.161083	-1.19957	0.815828	-1.82487	0.0524975	-1.82487	0.460832	1.10388	0.683553	2.84516	0.0347885	2.27155	0.129534	2.57742	0.022974	-1.25252	0.644583
CYC12T7_C09	cp(01/05):SIN:CYC12T7_C09:***: (Q8LLR0) MADS-box protein 4.	12T7.C09								-1.98688	0.242294	-1.45545	0.479515	1.47833	0.523034	1.34668	0.778847	67.2717	0.00330017	-1.61372	0.633244	49.9537	0.0151962	-3.53683	0.019411	94.2281	0.000536532	-2.03065	0.227204	-1.83065	0.267956	-1.99004	0.24399	1.02128	0.981004	-2.25444	0.160671	-2.25444	0.365345	3.00711	0.258865	4.60299	0.0542874	2.46244	0.306997	1.5307	0.671005	-1.86928	0.512142
CYC18T7_A05	cp(01/05):SIN:CYC18T7_A05:***: (Q9SB32) SRG1-like protein (At4g25310).	18T7.A05								-1.0667	0.88792	-2.02893	0.0977688	-1.36597	0.421573	-1.04083	0.900509	47.7831	0.00310849	1.52886	0.389754	49.734	0.00354958	-1.20762	0.532551	2.23341	0.121954	-1.64979	0.0238153	1.22124	0.557119	1.07594	0.813816	-1.53659	0.345653	-1.21866	0.22772	-1.21866	0.553898	-1.12186	0.710009	-1.13049	0.693693	-1.05321	0.882375	-1.00769	0.971417	1.07338	0.795869
CYC33T7_G10	cp(01/05):SIN:CYC33T7_G10:***: (O81642) IAA-Ala hydrolase (IAR3) (At1g51760/F19C24_4).	33T7.G10	GO:0005737 : GO:0008152 : GO:0016787							-2.77904	0.15168	-2.88863	0.161008	2.78473	0.023728	-1.32193	0.550478	33.5339	0.0359826	1.52855	0.547115	44.3295	0.0323892	-7.21617	0.00121926	11.2453	0.084735	-1.66867	0.0373299	-2.24447	0.146185	-3.96432	0.000293611	-1.62434	0.538373	-1.81446	0.111607	-1.81446	0.310612	2.82178	0.00262814	3.93634	0.0268074	7.97145	0.0031431	1.39498	0.451851	2.02509	0.225045
CYC32T7_D08	cp(01/05):SIN:CYC32T7_D08:***: (Q8L7T3) Ubiquitin-conjugating enzyme (At1g50490).	32T7.D08	GO:0003824 : GO:0005515 : GO:0005622 : GO:0005737 : GO:0006259 : GO:0006950 : GO:0007165 : GO:0007275 : GO:0008150 : GO:0009987 : GO:0016043 : GO:0019538	embryogenesis	ubiquitin carrier protein [Elaeis guineensis]	ACF06444				-3.15587	0.00747653	-1.78819	0.044724	2.10137	0.05299	2.16929	0.15232	91.3403	0.000175302	1.03934	0.94856	42.1061	0.00125197	-3.7477	0.00215825	9.87727	0.00550719	3.18985	0.00388087	-1.15383	0.739577	-5.7203	0.000266773	1.20755	0.727695	-1.87677	0.360459	-1.87677	0.115258	1.22045	0.558353	1.78289	0.0672034	1.69399	0.0177658	1.46084	0.344384	-1.05248	0.823191
CYC28T7_A01	cp(01/05):SIN:CYC28T7_A01:***: (Q6Z275) Putative nodulin MtN21.	28T7.A01	GO:0005737 : GO:0016020							-2.06964	0.146147	-2.06349	0.120521	1.63133	0.319314	1.67127	0.600788	29.7192	0.0100854	-3.05173	0.214988	17.7825	0.0325112	-3.44997	0.0134387	26.0208	0.000800886	-1.77741	0.122877	-3.22439	0.00612133	-2.07441	0.107952	2.59252	0.0260994	-2.96454	0.664283	-2.96454	0.0208337	3.73721	0.0501258	2.16072	0.13634	1.92281	0.148333	-1.72961	0.377502	-1.12373	0.812972
CYC22T7_C07	cp(01/05):SIN:CYC22T7_C07:***: (RS22_CANAL) 40S ribosomal protein S22.	22T7.C07								-1.58058	0.378084	1.20388	0.645115	-1.05745	0.91751	-1.13897	0.777257	9.87734	0.00237182	2.50776	0.0447649	11.25	0.00224278	1.09621	0.868624	25.3868	0.00902161	1.76072	0.185779	-1.28296	0.485106	-3.89169	0.00350272	-1.0316	0.668415	-1.67002	0.00580005	-1.67002	0.00271349	-1.73813	0.210857	-1.86065	0.163586	-1.47427	0.420528	-1.07049	0.899989	1.26208	0.696647
CYC21T7_G07	cp(01/05):SIN:CYC21T7_G07:***: (Q9SSV1) RNase NGR3 (Ribonuclease NGR3).	21T7.G07	GO:0003723 : GO:0005737 : GO:0006950 : GO:0007165 : GO:0008152 : GO:0009987 : GO:0016787							-2.00503	0.380608	-1.68204	0.386552	-1.07851	0.904518	1.45615	0.68927	15.6203	0.046055	-1.93633	0.437646	10.7271	0.10916	1.31893	0.32623	2.69861	0.28698	-9.08151	0.0237961	-13.2871	0.0104845	1.2608	0.502688	2.14674	0.312664	-1.16375	0.018478	-1.16375	0.833746	-1.2504	0.281645	1.10194	0.67962	-1.25548	0.34928	1.37787	0.158003	-1.38347	0.212704
CYC14T7_B09	cp(01/05):SIN:CYC14T7_B09:***: (Q9C5C7) Putative rubisco expression protein.	14T7.B09								1.32742	0.596888	-1.0063	0.990261	-2.01941	0.186101	-1.73489	0.132209	6.03659	0.00263431	1.46192	0.418265	10.4728	0.000945443	-1.02809	0.937393	8.74681	0.0404069	2.37907	0.00133805	1.86318	0.105532	-2.96319	0.00618709	-2.07018	0.227113	-1.12098	0.102101	-1.12098	0.7821	2.30465	0.0982689	1.59431	0.343148	1.00834	0.974844	-1.44555	0.533017	-1.58113	0.366206
CYC01T7_H09	cp(01/05):SIN:CYC01T7_H09:***: (Q9FH05) Serine carboxypeptidase II-like (AT5g42240/K5J14_4).	01T7.H09	GO:0005575 : GO:0009987 : GO:0016787 : GO:0019538							-1.1293	0.6122	1.29885	0.654247	-1.71892	0.033411	2.20377	0.0126972	22.8664	0.000191465	-1.22219	0.53755	10.376	0.00117325	-2.54073	0.0293579	11.8951	0.0108833	3.09445	0.0106359	2.37557	0.0279163	-2.18176	0.0766507	-1.28614	0.551061	-1.30227	0.188821	-1.30227	0.513955	-1.07602	0.90758	1.60986	0.509621	1.68726	0.102166	1.73223	0.545064	1.04808	0.944518
CYC14T7_F02	cp(01/05):SIN:CYC14T7_F02:***: (Q8LDI0) Stomatin-like protein.	14T7.F02								-2.06961	0.0512958	-1.23677	0.404163	2.10104	0.0865684	1.38244	0.271789	12.936	0.00336154	1.05593	0.842614	9.35733	0.00515425	-2.29724	0.00742766	5.16491	0.0378918	1.58928	0.225604	1.16812	0.627853	-5.22482	0.00366827	-1.19749	0.629677	-3.2069	0.00285716	-3.2069	0.0173529	-1.07081	0.841687	1.33099	0.123591	1.26498	0.764905	1.42525	0.351195	-1.05219	0.948559
CYC22T7_B02	cp(01/05):SIN:CYC22T7_B02:**: Homolog of (BAB86227 (hypothetical protein~similar to Arabidopsis thaliana chromosome 1, At1g22030 [Oryza sativa) japonica cultivar-group)].	22T7.B02								1.31396	0.64697	-2.11323	0.0943372	-1.57646	0.567083	1.5298	0.607699	13.1849	0.0177607	-1.22907	0.780251	8.61867	0.05032	-2.70697	0.0659701	1.14467	0.861413	-1.85482	0.0284008	-2.47652	0.0421213	-2.67046	0.0616438	1.94655	0.150901	-3.89323	0.235178	-3.89323	0.0328617	1.43133	0.460784	1.65068	0.298438	1.68609	0.376189	1.15325	0.648681	1.02146	0.960983
CYC31T7_B12	cp(01/05):SIN:CYC31T7_B12:***: (Q9FFT6) Translation initiation factor-like protein (AT5g54940/MBG8_21).	31T7.B12								-1.08022	0.596318	-2.50969	0.0316544	1.9463	0.0742052	-1.14492	0.865799	7.3766	0.0208292	1.79169	0.352243	8.4456	0.0196973	5.34928	0.00503749	2.36227	0.123769	1.04337	0.914811	1.27826	0.462143	7.84307	0.0071841	2.20563	0.154984	2.9025	0.00406025	2.9025	0.11503	-15.5106	0.00341511	-14.6112	0.00404725	-6.16818	0.0293602	1.06156	0.905586	2.3688	0.207241
CYC09T7_F03	cp(01/05):SIN:CYC09T7_F03:***: (CRTC_NICPL) Calreticulin precursor.	09T7.F03								1.4282	0.490633	2.38378	0.0595091	-11.9383	0.00398468	-2.02585	0.366694	4.12025	0.00156735	2.63343	0.229463	8.34702	0.0351987	6.90031	0.0574184	79.0953	9.76328e-06	2.18581	0.196097	2.26478	0.162792	-1.17338	0.546921	1.02431	0.868382	-1.24534	0.267939	-1.24534	0.147902	1.31548	0.0554246	-1.7146	0.0431687	1.10779	0.60956	-2.25553	0.00673941	1.89942	0.0437706
CYC19T7_F09	cp(01/05):SIN:CYC19T7_F09:**: Homolog of (CAA39282) actin [Solanum tuberosum].	19T7.F09								1.21088	0.652682	1.66697	0.332937	-2.59205	0.0929761	-3.30189	0.107826	2.50273	0.191448	-1.05078	0.917084	8.26373	0.000524228	-1.70752	0.30201	21.1029	0.00809435	1.08063	0.783664	1.29468	0.536343	1.05338	0.878171	-1.24196	0.719184	1.09197	0.795286	1.09197	0.840298	2.51511	0.0353711	3.28233	0.102618	2.46885	0.140149	1.30505	0.670354	-1.3295	0.705525
CYC28T7_G10	cp(01/05):SIN:CYC28T7_G10:***: (P93384) Nicotiana tabacum ORF.	28T7.G10	GO:0005737							2.00847	0.129652	-1.11814	0.819545	-2.69063	0.0387792	2.07068	0.112251	15.9505	0.00107117	1.33051	0.609561	7.70302	0.00966566	-5.9497	0.0086215	4.44983	0.00976857	1.41549	0.103204	1.24696	0.578827	-7.3438	0.00482539	1.48508	0.451206	-9.60761	0.0240701	-9.60761	0.00623986	11.4833	0.00337328	9.41744	0.0149353	10.8161	0.00759866	-1.21937	0.690846	1.14851	0.809849
CYC13T7_G02	cp(01/05):SIN:CYC13T7_G02:***: (ACBP_GOSHI) Acyl-CoA-binding protein (ACBP).	13T7.G02								-1.86742	0.0971105	1.35305	0.556306	-1.07969	0.582639	-6.54407	0.0401637	1.14175	0.685404	2.16007	0.266851	7.47166	0.0324951	4.40825	0.0994934	23.1889	0.00212632	-2.80626	0.0016207	-3.45932	0.000194194	1.02297	0.914022	-1.00202	0.99063	1.26357	0.195875	1.26357	0.230542	-1.48632	0.165788	-1.91263	0.240214	-1.46606	0.311356	-1.28682	0.642081	1.30461	0.656242
CYC20T7_C11	cp(01/05):SIN:CYC20T7_C11:**: Homolog of (4889.m00139) |||small nuclear ribonucleoprotein homolog-related|o_sativa|chr_2|P0482F12|4889	20T7.C11								1.06655	0.906318	-1.16476	0.759489	-1.38435	0.569878	2.52222	0.0778811	18.8086	0.00101804	1.64909	0.384301	7.45717	0.0171569	-1.40485	0.575275	10.3899	0.00137779	2.6693	0.023755	1.39735	0.453444	-5.267	0.021923	1.15563	0.785414	-3.18633	0.145821	-3.18633	0.116531	1.42287	0.497042	1.83637	0.34559	1.71008	0.321186	1.29061	0.533537	-1.07385	0.85928
CYC13T7_D06	cp(01/05):SIN:CYC13T7_D06:***: (Q8W505) Phosphoenolpyruvate carboxykinase.	13T7.D06	GO:0000166 : GO:0003824 : GO:0005515 : GO:0005737 : GO:0006091 : GO:0008152 : GO:0009987							-1.60453	0.124396	-1.26869	0.236829	8.37769	0.0175316	-1.5939	0.586188	4.66768	0.134241	1.7799	0.503716	7.43983	0.110614	-1.52013	0.0961566	12.9691	0.0450976	1.05188	0.899863	1.92096	0.148124	-1.22778	0.667539	1.55442	0.525504	-3.48533	0.142558	-3.48533	0.0763706	-1.39515	0.176427	-1.21889	0.445198	1.09568	0.778459	1.14461	0.453402	1.33551	0.35725
CYC29T7_F03	cp(01/05):SIN:CYC29T7_F03:***: (Q6T300) Cyclin-dependent kinases regulatory subunit.	29T7.F03	GO:0003674 : GO:0005515 : GO:0005634 : GO:0005737 : GO:0006259 : GO:0006350 : GO:0008150 : GO:0009987							1.1038	0.365769	1.08721	0.727334	1.44212	0.664858	2.15467	0.0431523	15.8315	0.000609994	1.10363	0.752027	7.34753	0.0044609	-1.99883	0.202967	1.95183	0.276488	2.19254	0.0450532	1.47999	0.260366	-2.8338	0.0217267	1.28324	0.329051	-2.45463	0.100549	-2.45463	0.0351844	1.40414	0.269565	1.69528	0.205917	2.16914	0.105373	1.20734	0.509471	1.27952	0.539703
CYC31T7_A10	cp(01/05):CON:CP_42_C1:***: (Q9M5M1) 40S ribosomal protein S11.	31T7.A10								-1.91701	0.287428	1.0376	0.945147	1.56353	0.364706	2.68873	0.0585899	19.4566	7.91975e-05	2.83619	0.0420144	7.23635	0.00432954	-1.40957	0.625131	7.07922	0.0054569	5.72323	0.0373237	3.0888	0.0946016	-6.63135	0.0440398	-2.12067	0.0933752	-1.68763	0.0822012	-1.68763	0.453421	-1.11858	0.870057	1.00931	0.988145	1.09006	0.895752	1.129	0.783826	1.08001	0.846924
CYC30T7_D09	cp(01/05):SIN:CYC30T7_D09:***: (O23518) APETALA2 domain TINY homolog (Acyl-CoA oxidase like protein).	30T7.D09	GO:0003824 : GO:0005622 : GO:0005737 : GO:0008152 : GO:0009987							1.00889	0.977011	-1.25163	0.372719	-1.26914	0.376185	-1.79621	0.0756406	3.94349	0.0238526	2.5827	0.0357493	7.08334	0.00619697	2.69065	0.111042	4.50215	0.0107511	1.19801	0.543268	1.36325	0.383693	1.7049	0.352375	1.12999	0.675561	1.3259	0.500243	1.3259	0.591577	-2.27057	0.168278	-1.83469	0.283034	-1.32953	0.597645	1.23758	0.194336	1.37996	0.126514
CYC32T7_G10	cp(01/05):SIN:CYC32T7_G10:***: (Q76MT7) Vacuolar H+-ATPase c subunit.	32T7.G10	GO:0000166 : GO:0005215 : GO:0005488 : GO:0005622 : GO:0005737 : GO:0006091 : GO:0006810 : GO:0016020 : GO:0016787	embryogenesis	vacuolar H+-ATP synthase 16kDa proteolipid subunit [Elaeis guineensis]	ACF06516				1.13452	0.677522	1.16811	0.565138	-1.33348	0.382037	-2.3636	0.455338	2.92166	0.269134	2.16519	0.296146	6.90562	0.0434477	2.20527	0.136187	4.30649	0.000670779	1.37134	0.504992	1.99094	0.0486044	1.61813	0.458765	-1.46958	0.373423	1.63793	0.805236	1.63793	0.428447	-1.7186	0.337482	-1.2884	0.581776	1.14694	0.840238	1.3339	0.393188	1.47772	0.478271
CYC22T7_G01	cp(01/05):SIN:CYC22T7_G01:***: (Q7XTG2) OJ991214_12.5 protein.	22T7.G01								-1.30403	0.578601	1.03442	0.899329	1.51361	0.448992	-4.86754	0.0020713	1.40797	0.450432	-1.27076	0.317036	6.85333	0.0105449	1.66269	0.308513	3.0787	0.0785476	-1.43071	0.400323	-1.6157	0.275825	4.54602	0.00787878	1.12144	0.650933	4.57789	0.00630638	4.57789	0.0128569	-2.13127	0.174412	-2.69689	0.0528933	-3.19936	0.0219483	-1.26539	0.603607	-1.18631	0.543715
CYC33T7_F07	cp(01/05):SIN:CYC33T7_F07:***: (Q8S7S9) Putative glutathione S-transferase.	33T7.F07								-1.26339	0.728449	-1.04245	0.925057	1.32694	0.751388	-8.84238	0.0526293	-1.30289	0.623799	3.52805	0.207517	6.78674	0.0636582	1.62686	0.422963	3.35384	0.0127475	-2.44712	0.0431013	2.85491	0.082146	2.27071	0.0302169	1.22059	0.700644	-3.7554	0.0827553	-3.7554	0.000625992	-3.64095	0.0312723	-1.49358	0.195362	-2.13157	0.0598539	2.43773	0.117349	-1.42715	0.374949
CYC16T7_E03	cp(01/05):SIN:CYC16T7_E03:***: (Q94JJ0) Putative plastidic aldolase.	16T7.E03	GO:0003824 : GO:0005515 : GO:0006091 : GO:0006950 : GO:0007275 : GO:0008150 : GO:0008152 : GO:0009507 : GO:0009987	embryogenesis	fructose-bisphosphate aldolase [Elaeis guineensis]	ACF06562				-1.54535	0.485162	10.1531	0.000191993	1.27503	0.776582	-10.807	0.0250441	-1.66441	0.0102089	6.68816	0.0493091	6.49302	0.0522389	9.9964	0.0267738	18.8835	7.21107e-05	-1.54532	0.341638	1.36659	0.390415	1.94014	0.0989375	-1.25162	0.143704	1.14988	0.403529	1.14988	0.32889	-1.06696	0.528721	1.45732	0.195054	1.4405	0.0439593	1.5549	0.142767	-1.01168	0.96604
CYC12T7_A11	cp(01/05):SIN:CYC12T7_A11:***: (FER3_MAIZE) Ferredoxin III, chloroplast precursor (Fd III).	12T7.A11								-2.11688	0.122824	3.02769	0.216158	1.01293	0.969448	-4.18935	0.260815	1.54015	0.338221	-7.77856	0.169419	6.45225	0.164125	-12.7484	0.0591419	4.22342	0.00446622	-1.50589	0.399351	-2.29105	0.229921	1.00436	0.994804	1.10413	0.882999	1.38392	0.623346	1.38392	0.568894	26.096	0.00627729	10.2966	0.0793395	3.6347	0.314689	-2.53444	0.374069	-2.83285	0.474315
CYC33T7_C11	cp(01/05):SIN:CYC33T7_C11:***: (Q8RY59) At1g32230/F3C3_1 (Radical-induced cell death 1-1).	33T7.C11	GO:0005515 : GO:0005634 : GO:0005737 : GO:0006950 : GO:0007165 : GO:0009607 : GO:0009628 : GO:0009987							2.20759	0.066746	-2.4156	0.158761	-4.5601	0.0232395	-1.06719	0.893629	5.92954	0.00231842	1.0729	0.894862	6.32794	0.00897011	2.37323	0.136979	4.50113	0.0381997	1.17028	0.668015	1.22898	0.587424	2.44752	0.17341	-1.31098	0.601225	3.0554	0.199189	3.0554	0.121451	-2.96268	0.0836222	-2.18419	0.359571	-1.17381	0.774767	1.35642	0.65341	1.86078	0.404867
CYC32T7_E08	cp(01/05):SIN:CYC32T7_E08:***: (Q7XZQ9) S-adenosylmethionine decarboxylase proenzyme (EC 4.1.1.50).	32T7.E08	GO:0003824 : GO:0008152 : GO:0009987							1.30545	0.539376	1.3493	0.655208	-1.94289	0.184648	-4.31753	0.0122925	1.42033	0.140311	-2.22792	0.163202	6.13233	0.00380319	2.82921	0.029511	12.6142	0.000105427	2.44112	0.28173	5.34349	0.0284615	8.25669	0.0408369	-2.35211	0.264167	8.87212	0.0271736	8.87212	0.017528	-4.73893	0.000340064	-12.5657	0.0190138	-9.61012	0.0336087	-2.65159	0.211281	1.30755	0.793512
CYC07T7_H09	cp(01/05):SIN:CYC07T7_H09:**: Homolog of (AAO22588) putative ubiquitin carboxyl-terminal hydrolase [Arabidopsis thaliana].	07T7.H09								1.83326	0.0733817	-1.02952	0.943145	-1.43738	0.197539	-1.13428	0.837256	5.14486	0.0453588	-1.45663	0.416595	5.83571	0.0201497	-2.48503	0.0098061	2.29751	0.146757	-1.0285	0.821256	1.11893	0.61621	-1.2869	0.137621	-1.041	0.8949	-1.42266	0.189643	-1.42266	0.0943531	1.43377	0.173442	1.59737	0.313906	1.31473	0.413511	1.11411	0.823789	-1.21498	0.716401
CYC31T7_A07	cp(01/05):SIN:CYC31T7_A07:***: (IF5A_SENVE) Eukaryotic translation initiation factor 5A (eIF-5A).	31T7.A07	GO:0003676 : GO:0005840 : GO:0016043 : GO:0019538	embryogenesis	eukaryotic translation initiation factor 5A isoform IV [Elaeis guineensis]	ACF06454				-1.2253	0.70759	-1.21825	0.706814	-1.23503	0.685681	-2.70572	0.32632	2.10747	0.169233	3.16727	0.260662	5.70223	0.0995819	7.41158	0.0716291	11.4182	0.0168287	1.19841	0.441633	-1.22659	0.606785	1.01179	0.941292	1.18697	0.73619	1.25301	0.367812	1.25301	0.486193	1.02332	0.845443	1.22801	0.353347	1.17311	0.328694	1.20002	0.390836	-1.04679	0.838664
CYC29T7_B08	cp(01/05):SIN:CYC29T7_B08:***: (Q9SVD7) Putative DNA-binding protein (Hypothetical protein) (E2, ubiquitin- conjugating enzyme, putative).	29T7.B08	GO:0003674 : GO:0003824 : GO:0005515 : GO:0005622 : GO:0005634 : GO:0005737 : GO:0006259 : GO:0006350 : GO:0006950 : GO:0007165 : GO:0009987 : GO:0016070 : GO:0019538	embryogenesis	ubiquitin-conjugating enzyme family protein [Elaeis guineensis]	ACF06539				-1.21452	0.513238	1.65711	0.152834	1.21847	0.644132	-1.19345	0.742159	4.76852	0.0182175	1.87657	0.204848	5.69099	0.0123807	1.00352	0.977315	8.57962	0.0352881	2.5509	0.0351992	1.25117	0.55382	-3.06209	0.00310317	-1.12292	0.781516	-1.3375	0.162272	-1.3375	0.433801	1.33585	0.0476433	1.62611	0.069259	1.23558	0.510098	1.21729	0.344311	-1.31607	0.452146
CYC27T7_B05	cp(01/05):SIN:CYC27T7_B05:***: (Q7XZQ9) S-adenosylmethionine decarboxylase proenzyme (EC 4.1.1.50).	27T7.B05	GO:0003824 : GO:0008152 : GO:0009987							-1.22632	0.678143	-1.01015	0.971357	1.02207	0.966504	-2.8362	0.190352	1.96347	0.371173	-2.66951	0.107512	5.5688	0.0402886	-1.86935	0.118333	6.03432	0.0355843	1.60248	0.134439	-1.10231	0.680926	-1.93493	0.0996582	1.00609	0.988475	-1.10206	0.742741	-1.10206	0.762317	4.45845	0.0334999	1.56901	0.0432361	4.436	0.0185569	-2.84157	0.101685	2.82725	0.0671404
CYC25T7_C11	cp(01/05):SIN:CYC25T7_C11:***: (ADK1_ARATH) Adenosine kinase 1 (EC 2.7.1.20) (AK 1) (Adenosine 5'- phosphotransferase 1).	25T7.C11	GO:0005488 : GO:0005634 : GO:0005829 : GO:0007165 : GO:0008152 : GO:0009987 : GO:0016301							-1.84919	0.39729	1.1952	0.732468	-1.11669	0.887035	-3.54268	0.0147153	1.55658	0.104226	2.4782	0.0212977	5.51447	0.00302958	3.82366	0.0960015	29.2538	0.000384807	1.5802	0.505603	3.42483	0.0728184	1.7328	0.244029	-1.70278	0.0850583	1.36137	0.00604258	1.36137	0.259657	-2.67379	0.0762765	-4.00048	0.0335098	-1.55371	0.318261	-1.49618	0.538052	2.57479	0.178726
CYC32T7_B03	cp(01/05):SIN:CYC32T7_B03:***: (Q9FLH2) 2-oxoglutarate dehydrogenase, E1 component.	32T7.B03	GO:0003824 : GO:0005488 : GO:0005622 : GO:0005739 : GO:0006091 : GO:0008152 : GO:0009987 : GO:0016020							-2.59989	0.191117	-1.87342	0.208257	2.13512	0.274874	-2.11168	0.0708894	2.56352	0.00925276	1.57493	0.261584	5.41332	0.00351055	2.93589	0.0652995	8.43472	0.000990158	-1.59421	0.447641	2.76508	0.0331449	5.66541	0.0428086	-1.36686	0.421847	1.75672	0.384101	1.75672	0.108563	-3.96707	0.00019985	-5.46711	0.00105816	-2.58349	0.186121	-1.37812	0.150112	2.11617	0.288555
CYC16T7_A11	cp(01/05):SIN:CYC16T7_A11:***: (METM_ACTCH) S-adenosylmethionine synthetase 3 (EC 2.5.1.6) (Methionine adenosyltransferase 3) (AdoMet synthetase 3) (Fragment).	16T7.A11	GO:0000166 : GO:0005488 : GO:0008152 : GO:0009987 : GO:0016740							-2.86733	0.0354576	7.52482	0.00818897	1.78402	0.21782	-4.32248	0.0110681	1.2511	0.615565	4.25389	0.0116436	5.40788	0.0138833	8.8716	0.00193213	5.32531	0.034975	-1.02025	0.938347	1.94704	0.0643244	3.45323	0.0136843	-1.42489	0.289046	2.47701	0.176215	2.47701	0.0338271	-1.25587	0.495691	-1.18356	0.784285	1.05464	0.888172	1.06109	0.920654	1.24824	0.725438
CYC20T7_H01	cp(01/05):SIN:CYC20T7_H01:**: Homolog of (AAM63197) unknown [Arabidopsis thaliana].	20T7.H01	GO:0005840 : GO:0009987 : GO:0016043 : GO:0019538							1.26411	0.102362	1.12968	0.64471	1.08242	0.839787	2.1207	0.180788	10.9035	0.00295748	1.30361	0.634923	5.14148	0.0497924	-1.05837	0.894599	3.26439	0.0583476	1.24306	0.536632	1.34334	0.402842	-1.78914	0.268817	-1.19217	0.523885	-1.62182	0.215274	-1.62182	0.287985	-1.27464	0.597224	-1.23544	0.672977	-1.08037	0.869716	1.03173	0.926843	1.14352	0.716652
CYC09T7_E08	cp(01/05):SIN:CYC09T7_E08:***: (Q43635) Cysteine proteinase inhibitor.	09T7.E08		embryogenesis	cysteine proteinase inhibitor [Elaeis guineensis]	ACF06548				1.26456	0.497093	-2.44865	0.0312804	1.38824	0.238718	-7.35953	0.110508	-1.45362	0.00411367	5.59283	0.153806	5.06291	0.172504	71.7611	0.000454013	31.5201	0.00142262	-2.03372	0.1733	1.00657	0.984809	6.98115	0.00766185	-1.23944	0.560407	4.22684	0.000993593	4.22684	0.0142075	-2.41068	0.00478464	-3.02423	0.00369257	-1.83104	0.0230774	-1.25451	0.268359	1.65165	0.0562724
CYC31T7_B09	cp(01/05):CON:CP_6_C1:***: (Q9SYB3) T13M11.13 protein.	31T7.B09								1.36891	0.529005	1.26583	0.239398	-1.22136	0.733617	1.03211	0.933625	5.20031	0.00227769	1.35434	0.508798	5.03854	0.0138251	-2.15873	0.12991	1.81116	0.271131	-1.21851	0.520934	-1.48113	0.137093	-1.13222	0.794284	1.75796	0.136849	-1.63748	0.864238	-1.63748	0.216484	-1.58146	0.220966	1.25785	0.508741	1.20961	0.638059	1.98924	0.0144448	-1.03988	0.887903
CYC16T7_A02	cp(01/05):SIN:CYC16T7_A02:***: (ACT1_ARATH) Actin 1/3.	16T7.A02								1.11227	0.718883	1.38213	0.361766	-1.33152	0.413552	-1.59122	0.273464	3.0877	0.0453539	-1.51017	0.264089	4.91321	0.00436706	-1.19298	0.52876	4.26099	0.0255269	1.35924	0.144814	-1.1766	0.595212	-1.00351	0.980131	1.69565	0.317035	-1.06398	0.195098	-1.06398	0.883205	1.4867	0.188479	1.21853	0.638311	1.25321	0.560888	-1.22008	0.664408	1.02846	0.957526
CYC20T7_A04	cp(01/05):SIN:CYC20T7_A04:***: (Q7XUP2) OSJNBb0011N17.21 protein (OSJNBa0081L15.1 protein).	20T7.A04								6.06138	0.182992	-1.19831	0.629375	-7.38545	0.224076	-1.92181	0.796281	2.48925	0.721046	4.26976	0.532729	4.78385	0.464867	-2.40586	0.230548	5.5752	0.208452	1.9263	0.422201	7.82498	0.200138	-5.75391	0.107674	-7.5541	0.318559	-3.09413	0.127088	-3.09413	0.181303	2.05445	0.150899	4.13714	0.0289432	5.15235	0.113575	2.01375	0.285406	1.24539	0.820115
CYC16T7_A09	cp(01/05):SIN:CYC16T7_A09:***: (Q66GR0) At5g06390.	16T7.A09								-1.22582	0.583858	1.4333	0.535432	-1.93628	0.0585652	-1.3036	0.447877	3.49564	0.0722795	1.62673	0.097965	4.55693	0.02458	4.68168	0.00717491	6.20433	0.0215216	-1.00681	0.97474	1.20882	0.442916	4.02956	0.0034203	-1.23297	0.370597	4.08227	0.00935562	4.08227	0.000916062	1.0997	0.739203	-1.41841	0.574212	-1.42759	0.296124	-1.55983	0.494624	-1.00647	0.992021
CYC11T7_D02	cp(01/05):SIN:CYC11T7_D02:***: (O65854) Glucose-6-phosphate dehydrogenase.	11T7.D02	GO:0003824 : GO:0005488 : GO:0005829 : GO:0008152 : GO:0009987							-1.16541	0.70261	1.34984	0.460435	1.55337	0.369999	-3.02796	0.0104949	1.4822	0.45227	1.66316	0.0600545	4.48805	0.0230696	1.07018	0.913326	5.39406	0.0311912	-1.37535	0.106664	1.11706	0.552082	1.64176	0.193852	1.07427	0.904531	-1.00529	0.848835	-1.00529	0.993365	-1.31868	0.569585	1.02088	0.957985	1.23663	0.529546	1.34621	0.530597	1.21135	0.54338
CYC13T7_E12	cp(01/05):SIN:CYC13T7_E12:***: (Q93V66) AT3g57280/F28O9_130 (Hypothetical protein).	13T7.E12								1.13411	0.751121	2.2911	0.00537603	-1.08659	0.865351	-1.46748	0.366208	3.03245	0.0263318	1.31218	0.419342	4.45004	0.00302817	1.90721	0.133724	1.18581	0.705483	1.04932	0.898428	1.36346	0.459462	2.45777	0.0534197	1.12521	0.613689	1.68102	0.164	1.68102	0.16935	-2.25122	0.123339	-1.67336	0.218108	-3.03345	0.0763992	1.34533	0.417982	-1.8128	0.202672
CYC04T7_H07	cp(01/05):SIN:CYC04T7_H07:***: (Q7T2A5) Eukaryotic translation initiation factor 3, subunit 6 interacting protein.	04T7.H07								2.00041	0.0142379	1.04473	0.820141	-1.41881	0.345656	1.30666	0.606845	5.45713	0.0414755	1.60281	0.316627	4.17641	0.0404097	-1.44076	0.278444	2.43889	0.0544504	3.95795	0.00234407	2.03567	0.0781135	-4.72435	0.00361576	-1.05844	0.896589	-2.29569	0.0685304	-2.29569	0.0481265	1.00608	0.986993	-1.00999	0.966744	-1.49425	0.137503	-1.01614	0.966071	-1.47947	0.153716
CYC25T7_B02	cp(01/05):SIN:CYC25T7_B02:***: (Q9MBD7) NAD-dependent sorbitol dehydrogenase.	25T7.B02	GO:0003824 : GO:0005488 : GO:0008150 : GO:0008152 : GO:0009987							1.24194	0.558325	-1.16659	0.651248	28.6654	0.000241673	-1.62278	0.15647	2.52686	0.0354993	4.10792	0.0040491	4.10054	0.00185943	-1.90123	0.286509	2.13816	0.0931248	1.16498	0.437626	1.04919	0.844056	-3.56798	0.00540687	-1.16771	0.740992	-2.75183	0.0157071	-2.75183	0.0798831	2.10441	0.13367	1.87385	0.0508086	2.51525	0.0857841	-1.12304	0.762287	1.34229	0.470261
CYC08T7_D08	cp(01/05):SIN:CYC08T7_D08: contains: (PRINTS:PR01217)	08T7.D08								-2.04153	0.203738	2.50721	0.00114647	2.45362	0.362876	2.5964	0.1608	10.6226	0.00625957	-1.07529	0.87271	4.09127	0.0216777	-12.052	0.0254131	1.59106	0.245909	3.92574	0.00419495	1.75569	0.110986	-16.7546	0.00401796	1.0005	0.998534	-7.49678	0.0145106	-7.49678	0.0104539	7.10741	0.0378437	7.4491	0.0116115	2.42935	0.210967	1.04807	0.929731	-3.06629	0.0637053
CYC01T7_G06	cp(01/05):SIN:CYC01T7_G06:***: (Q6NPD4) At5g27490.	01T7.G06	GO:0005737 : GO:0016020							-1.66449	0.0421333	1.54264	0.214205	1.89964	0.281482	1.25922	0.588867	5.06443	0.021804	1.69669	0.245452	4.02187	0.0256854	2.24032	0.0766512	1.08015	0.928356	-1.32264	0.47411	1.22406	0.648622	3.63706	0.0160623	-1.3814	0.494056	3.1033	0.118106	3.1033	0.050092	-1.8556	0.452728	-2.11011	0.136267	-3.1842	0.0621608	-1.13716	0.872694	-1.50902	0.426493
CYC30T7_H10	cp(01/05):SIN:CYC30T7_H10:***: (Q84MC7) At1g01360.	30T7.H10								-1.28043	0.63374	-1.00573	0.992707	-1.24122	0.724418	2.23845	0.408218	8.87237	0.0424175	1.22528	0.68321	3.96362	0.0408904	-1.33344	0.642801	5.25275	0.0078171	1.52926	0.326535	2.04865	0.114672	1.06624	0.824434	-1.60827	0.263202	1.28005	0.393604	1.28005	0.598693	-1.28822	0.518461	-1.86652	0.427432	1.11723	0.834885	-1.44892	0.633473	2.08533	0.409544
CYC13T7_C09	cp(01/05):SIN:CYC13T7_C09:***: (Q9LTV6) Oxidoreductase, short-chain dehydrogenase/reductase family-like protein (Hypothetical protein At3g12790).	13T7.C09	GO:0003824 : GO:0005488 : GO:0005737 : GO:0008152 : GO:0009987							-1.60957	0.0386541	-1.67253	0.0626946	2.72281	0.0669449	-1.29408	0.683009	2.91409	0.14008	1.56582	0.445247	3.77107	0.106471	-1.1297	0.645655	6.28108	0.0280045	1.23083	0.252651	1.63989	0.120022	1.0851	0.714737	1.27662	0.49233	-1.5675	0.562805	-1.5675	0.14673	-2.18556	0.0192476	-2.35166	0.0500234	-1.92319	0.059599	-1.076	0.800262	1.22279	0.547228
CYC33T7_H09	cp(01/05):SIN:CYC33T7_H09:***: (Q75HE6) Putative methylenetetrahydrofolate reductase.	33T7.H09	GO:0003824 : GO:0005515 : GO:0008152 : GO:0009987							-1.64323	0.241433	4.27261	0.0116028	1.68575	0.220251	-3.2918	0.158865	1.1422	0.811512	2.1062	0.258297	3.75989	0.0894309	3.58823	0.0287146	7.58964	0.00508712	2.41258	0.140795	1.76313	0.303168	1.06037	0.873299	-1.00541	0.985462	1.45881	0.315826	1.45881	0.293271	-1.03798	0.893119	-1.12197	0.706829	1.39987	0.703968	-1.08092	0.637707	1.57062	0.601102
CYC07T7_A02	cp(01/05):SIN:CYC07T7_A02:***: (Q9FEL1) Lysyl-tRNA synthetase (Fragment).	07T7.A02	GO:0005488							-1.39967	0.51577	-1.82544	0.209866	1.47989	0.382742	2.35275	0.2223	8.69424	0.0222936	1.31572	0.315208	3.69535	0.0139055	1.47601	0.205121	1.4784	0.398492	-1.09133	0.871205	1.73051	0.0821509	3.61397	0.0785034	-1.69473	0.153565	3.24305	0.00631444	3.24305	0.0152324	-4.44642	0.0909986	-7.03477	4.12463e-05	-5.64681	0.07489	-1.58212	0.533545	1.24579	0.776633
CYC11T7_G10	cp(01/05):SIN:CYC11T7_G10:**: Homolog of (AAU04614) CENP-C [Beta vulgaris subsp. vulgaris].	11T7.G10								1.60187	0.32286	1.04108	0.961215	-1.76578	0.279276	-1.98446	0.29583	1.80506	0.397643	1.88905	0.461177	3.58205	0.079209	-1.97207	0.401632	-1.9916	0.26768	-1.73199	0.522571	-1.76653	0.510522	-1.15812	0.875542	-1.712	0.496475	1.50773	0.892785	1.50773	0.503836	1.23698	0.758881	1.62158	0.667962	-1.13797	0.83841	1.31092	0.793251	-1.84531	0.54674
CYC32T7_G02	cp(01/05):SIN:CYC32T7_G02:**: Homolog of (AAT85189 (hypothetical protein [Oryza sativa) japonica cultivar-group)].	32T7.G02								2.17369	0.0203189	-1.1687	0.206413	-1.36934	0.502366	1.09926	0.605063	3.93559	0.0236306	-1.29396	0.155646	3.5802	0.0294487	1.19006	0.687829	-1.25369	0.67819	-1.00597	0.987557	-1.45844	0.328744	1.03289	0.943256	1.4274	0.0658327	1.04909	0.38025	1.04909	0.913691	1.03064	0.946851	-1.14989	0.75535	-1.16375	0.739771	-1.18512	0.420145	-1.01205	0.952794
CYC30T7_D11	cp(01/05):SIN:CYC30T7_D11:***: (Q84LL8) Salt tolerance protein 4.	30T7.D11	GO:0003723 : GO:0005515 : GO:0005634 : GO:0005737 : GO:0006810 : GO:0016070							2.83641	0.027059	-1.55321	0.123069	-4.70859	0.0204843	1.93227	0.135073	6.81842	0.0105627	-1.58447	0.281642	3.5287	0.0326613	-1.16359	0.45197	1.54607	0.127442	2.51543	0.00155105	1.08081	0.788434	-1.89714	0.0247398	1.27272	0.475371	-1.03745	0.570595	-1.03745	0.839551	1.20108	0.439418	1.23459	0.508809	1.60755	0.235189	1.0279	0.929538	1.3021	0.539814
CYC13T7_A06	cp(01/05):SIN:CYC13T7_A06:**: Homolog of (AAP58374) RPA 32kDa [Pisum sativum].	13T7.A06								1.02925	0.960108	-1.68896	0.35069	1.56937	0.291232	-1.23733	0.647357	2.84768	0.114506	1.10621	0.689843	3.52354	0.0261098	-1.2785	0.313108	1.2871	0.0976924	1.23071	0.732948	-1.50425	0.167512	-1.62356	0.498341	1.69495	0.315342	-1.48645	0.562312	-1.48645	0.418297	2.80479	0.0139112	-1.21978	0.531164	-1.01867	0.954401	-3.42124	0.0238106	1.19743	0.667636
CYC32T7_E04	cp(01/05):SIN:CYC32T7_E04:***: (PDI_RICCO) Protein disulfide-isomerase precursor (EC 5.3.4.1) (PDI).	32T7.E04								-2.76321	0.0198461	-1.28677	0.517017	-6.80919	0.0155118	-4.19489	0.0290912	-1.21242	0.38282	2.2772	0.127113	3.45992	0.0476116	4.94221	0.0662438	4.90105	0.032241	-2.74594	0.000453855	-1.8638	0.00985907	1.71994	0.00167431	-1.4125	0.122341	1.64896	0.301254	1.64896	0.0261065	1.02545	0.853443	2.33369	0.0283329	1.39718	0.099839	2.27578	0.0383319	-1.67029	0.146543
CYC11T7_C03	cp(01/05):SIN:CYC11T7_C03:***: (F3ST_FLABI) Flavonol 3-sulfotransferase (EC 2.8.2.-) (F3-ST).	11T7.C03	GO:0016740							-2.42082	0.189095	1.0588	0.871399	2.31782	0.267143	-3.52304	0.207253	-1.05229	0.960607	1.26226	0.785244	3.34799	0.215678	5.51287	0.0132558	5.97711	0.0521754	-1.64126	0.308536	-1.52715	0.485238	6.78327	0.028075	-1.5517	0.547658	9.79383	0.0598998	9.79383	0.00233435	-1.32726	0.548945	-2.61934	0.0538493	-1.56995	0.481681	-1.97349	0.155964	1.66843	0.405116
CYC19T7_D02	cp(01/05):SIN:CYC19T7_D02:***: (Q7XPV9) OSJNBa0032F06.22 protein.	19T7.D02	GO:0003723 : GO:0005515 : GO:0005634 : GO:0005737 : GO:0016070 : GO:0016787							1.52025	0.180016	1.37566	0.43491	1.50823	0.2259	2.4369	0.0388061	8.14395	0.00702839	-2.24203	0.120464	3.34193	0.0216163	-3.97326	0.000566507	1.75998	0.0333419	-1.20482	0.453935	-2.2071	0.0798684	-3.218	0.00973856	1.20967	0.679076	-2.12496	0.248679	-2.12496	0.0245256	2.34215	0.0985053	3.39344	0.0461715	3.06408	0.0994486	1.44886	0.537369	-1.10749	0.882456
CYC26T7_A02	cp(01/05):SIN:CYC26T7_A02: contains: Animal haem peroxidase(InterPro:IPR002007,GO:0004601,PROFILE:PS50292)	26T7.A02								1.17825	0.583143	1.59232	0.156477	10.2475	0.00646918	-3.86879	0.0657689	-1.17689	0.549149	-1.5455	0.532374	3.28729	0.0965618	4.04638	0.0742298	1.78583	0.211292	-1.11887	0.656477	-2.14983	0.0795843	3.576	0.0124464	2.63387	0.094143	2.60871	0.010471	2.60871	0.0345769	-4.42697	0.00812365	-3.09135	0.0277471	-4.22367	0.0141691	1.43205	0.371788	-1.36629	0.472376
CYC12T7_B02	cp(01/05):CON:CP_36_C1:***: (Q69UJ0) Putative RNA-binding protein RBP37.	12T7.B02								1.74342	0.531911	-2.01779	0.407017	-1.5724	0.548152	1.58657	0.599045	5.16889	0.0371688	1.7151	0.518693	3.2579	0.149238	-1.23075	0.821966	1.94019	0.41228	-1.45737	0.467079	1.81619	0.324495	1.07434	0.898646	-1.46453	0.451276	-1.68225	0.216546	-1.68225	0.340207	-1.01953	0.970817	-1.23869	0.736257	1.09426	0.861859	-1.21496	0.684368	1.35544	0.520587
CYC18T7_D11	cp(01/05):SIN:CYC18T7_D11:**: Homolog of (AAA91063) ethylene-inducible protein.	18T7.D11								1.31664	0.371836	-1.17251	0.47749	1.15822	0.745467	1.51639	0.413151	4.89996	0.00109729	1.17258	0.773347	3.23132	0.0534631	-1.37268	0.371582	2.21798	0.214852	-1.05543	0.843041	2.96403	0.0232797	-1.23152	0.340759	-1.10397	0.870996	-3.48979	0.0137787	-3.48979	0.0688472	-1.17205	0.316293	-1.08664	0.654202	-1.01798	0.911604	1.0786	0.583357	1.06745	0.665414
CYC01T7_A04	cp(01/05):SIN:CYC01T7_A04:**: Homolog of (BAB08537) succinate dehydrogenase iron-protein subunit [Arabidopsis thaliana].	01T7.A04								1.06571	0.864255	1.87103	0.157004	1.17193	0.571599	-1.32603	0.430936	2.41459	0.0538326	3.18254	0.0168961	3.20182	0.0415703	1.6614	0.260426	2.40677	0.162055	1.46149	0.384366	1.76551	0.132357	-1.37686	0.493703	-1.02559	0.885262	-1.62177	0.178081	-1.62177	0.208757	-1.42661	0.479365	-1.0906	0.836864	-1.86879	0.10767	1.3081	0.570327	-1.71354	0.116727
CYC13T7_G06	cp(01/05):SIN:CYC13T7_G06:***: (Q7XYV0) P58IPK.	13T7.G06								2.21685	0.289866	1.12108	0.596748	-2.13758	0.397474	-3.5717	0.0788259	-1.12829	0.833559	1.59585	0.504374	3.16558	0.0785119	8.3374	0.0126003	1.96208	0.259166	-1.03418	0.901805	-1.08625	0.867837	5.00867	0.00506897	1.70539	0.456062	3.08482	0.0399603	3.08482	0.0466411	-8.05295	0.000381785	-8.44846	0.00148007	-7.56528	0.00190423	-1.04911	0.862302	1.11674	0.754969
CYC32T7_A07	cp(01/05):SIN:CYC32T7_A07:***: (Q9XEI2) Sterol-C5(6)-desaturase homolog.	32T7.A07	GO:0003824 : GO:0008152							-1.25115	0.251113	1.37198	0.382795	-1.0122	0.901725	-1.26083	0.547847	2.43846	0.0516548	-1.11325	0.811736	3.07449	0.0736959	1.70765	0.261685	1.26453	0.441685	-1.22635	0.550301	-1.06696	0.868173	3.17278	0.00198426	1.3162	0.430109	2.09727	0.0217302	2.09727	0.0359197	-3.63808	0.00134503	-1.83595	0.177891	-1.89748	0.193216	1.98158	0.129516	-1.03351	0.952519
CYC07T7_C05	cp(01/05):SIN:CYC07T7_C05:***: (Q5ZFS4) Thioredoxin-dependent peroxidase.	07T7.C05	GO:0003674 : GO:0003824 : GO:0005515 : GO:0005737 : GO:0005739 : GO:0006950 : GO:0009536	embryogenesis	peroxiredoxin [Elaeis guineensis]	ACF06569				-1.61007	0.0419472	-2.58567	0.000412994	-27.3382	0.0104772	1.9359	0.354558	5.88961	0.00112459	-2.5976	0.198111	3.04231	0.15545	-2.13415	0.0688995	1.88122	0.0012555	-1.14197	0.145153	-1.5045	0.00472924	-1.08249	0.497091	-1.36122	0.0815526	1.65669	0.160192	1.65669	0.0281644	-2.72221	0.383161	1.01169	0.930149	-1.33116	0.0937991	2.75404	0.377745	-1.34673	0.0708201
CYC27T7_E03	cp(01/05):SIN:CYC27T7_E03:***: (Q8H852) Putative Nonclathrin coat protein gamma-like protein.	27T7.E03								1.89114	0.147276	-1.53225	0.366495	-1.33142	0.401962	2.10441	0.182821	6.38844	0.000563478	-1.62738	0.493121	3.03574	0.0604449	1.01969	0.973564	1.54623	0.410981	1.29486	0.315006	1.33384	0.519282	1.2892	0.620415	1.0587	0.921586	1.18213	0.739168	1.18213	0.738452	1.07255	0.888425	-1.33446	0.577814	1.57491	0.443357	-1.43129	0.376016	2.10166	0.168673
CYC32T7_E01	cp(01/05):SIN:CYC32T7_E01: contains: Site-specific DNA-methyltransferase (cytosine-N4-specific)(InterPro:IPR001091,GO:0003677,GO:0006306,GO:0008170,PROSITE:PS00093)	32T7.E01								3.52625	0.046442	7.58458	0.0081441	2.2378	0.0113298	-1.84022	0.0316714	1.64929	0.0366909	-1.04754	0.854775	3.03506	0.00219143	5.35234	0.00735399	1.31086	0.258392	-1.64336	0.089762	-2.1264	0.00665961	4.21421	0.00906359	-1.02364	0.913282	5.58184	0.00182418	5.58184	0.000147913	-3.19849	0.00326872	-2.39695	0.00923422	-2.24401	0.0187256	1.3344	0.227741	1.06815	0.786009
CYC11T7_E11	cp(01/05):CON:CP_55_C1:***: (Q71F50) Eukaryotic translation initiation factor 5A isoform II (Eukaryotic translation initiation factor 5A isoform I).	11T7.E11								4.48261	0.138505	3.68958	0.182355	-3.48261	0.0693561	-2.76578	0.22104	1.09191	0.70346	3.72195	0.131225	3.01998	0.195463	17.3469	0.0361492	29.9768	0.00593067	-1.28881	0.317508	1.12347	0.258247	2.17146	0.158857	-1.47183	0.131535	2.20729	0.337194	2.20729	0.127508	-1.38845	0.436986	-1.1819	0.682421	-1.3151	0.61887	1.17476	0.33661	-1.1127	0.786451
CYC17T7_H03	cp(01/05):SIN:CYC17T7_H03:***: (Q41414) Epoxide hydrolase.	17T7.H03	GO:0016787							-1.0804	0.827588	3.30629	0.0220802	-1.01223	0.919568	-1.14349	0.769768	2.58106	0.28492	1.09748	0.813519	2.95142	0.179413	1.73612	0.237251	2.06332	0.497071	3.09472	0.0119517	1.13455	0.74397	-2.16327	0.128134	-1.05111	0.923115	1.32536	0.654589	1.32536	0.587912	1.08208	0.837285	2.6929	0.059913	1.69857	0.393764	2.48862	0.0150969	-1.58539	0.389346
CYC09T7_E09	cp(01/05):SIN:CYC09T7_E09:***: (O22208) BZIP family transcription factor.	09T7.E09								1.1478	0.431719	1.31026	0.425164	-1.52599	0.0638467	1.22223	0.661325	3.6026	0.00320483	-1.34092	0.562216	2.94755	0.067322	-1.66135	0.0351258	3.02297	0.0247658	-1.3437	0.266248	-1.60561	0.133142	-1.61434	0.101108	-1.21142	0.479371	-1.11523	0.322101	-1.11523	0.543813	3.21434	0.00503118	2.34091	0.090114	2.11102	0.0871195	-1.37312	0.462023	-1.1089	0.83575
CYC10T7_H01	cp(01/05):SIN:CYC10T7_H01:***: (OXA1_ARATH) Inner membrane protein OXA1, mitochondrial precursor (Oxidase assembly 1 protein) (AtOXA1).	10T7.H01	GO:0005739 : GO:0016020 : GO:0016043							1.22223	0.627858	-1.19283	0.75615	-1.23052	0.6865	1.57846	0.195822	4.55341	0.0363918	-1.78489	0.147156	2.88471	0.122169	1.14558	0.802105	1.40133	0.426899	-2.13264	0.195855	-4.93486	0.0239765	1.13967	0.793502	2.12248	0.385945	1.24249	0.0992896	1.24249	0.812745	-1.42812	0.553103	-1.34458	0.704612	-1.38486	0.694895	1.06213	0.94264	-1.02995	0.974962
CYC16T7_E04	cp(01/05):SIN:CYC16T7_E04:***: (Q9LMB7) F14D16.26.	16T7.E04								1.21679	0.387234	1.06674	0.58209	-1.02484	0.94421	-1.26369	0.60191	2.27873	0.238858	1.40775	0.517965	2.87962	0.0818906	-1.1457	0.275352	1.381	0.0890195	1.26435	0.43908	1.11852	0.817928	-1.61437	0.0580281	1.1714	0.78677	-1.67295	0.495331	-1.67295	0.151881	1.84448	0.114594	1.28038	0.0578128	1.26179	0.266466	-1.44058	0.289578	-1.01473	0.936159
CYC04T7_G01	cp(01/05):SIN:CYC04T7_G01:***: (GCST_SOLTU) Aminomethyltransferase, mitochondrial precursor (EC 2.1.2.10) (Glycine cleavage system T protein) (GCVT).	04T7.G01	GO:0005488 : GO:0005739 : GO:0008152 : GO:0009987 : GO:0016740							-1.39758	0.167701	1.29937	0.425032	-1.2492	0.278794	1.11506	0.888161	3.19528	0.0713984	1.93116	0.416626	2.86557	0.275683	-4.26186	0.00010897	3.35669	0.0131502	-1.01378	0.973067	1.30804	0.493506	-5.35774	0.00194451	-1.10717	0.812904	-6.41703	0.000354169	-6.41703	0.00697129	5.6672	0.0126944	3.66766	0.0141941	5.91865	2.77941e-05	-1.54518	0.441585	1.61374	0.211623
CYC11T7_F11	cp(01/05):SIN:CYC11T7_F11:***: (Q8L5P7) LHY protein.	11T7.F11								1.7957	0.137212	1.46012	0.473444	-2.01078	0.0929792	-2.07026	0.0193604	1.37695	0.440338	1.78536	0.334393	2.85064	0.0362643	1.17407	0.527938	1.85588	0.00650528	-1.07171	0.864301	1.36079	0.587012	1.12777	0.734545	1.15498	0.853348	-1.49356	0.663525	-1.49356	0.496053	-1.25922	0.386133	1.47613	0.517656	-1.31451	0.576539	1.85878	0.324014	-1.94039	0.379472
CYC18T7_A07	cp(01/05):SIN:CYC18T7_A07:***: (Q9FLB6) Emb|CAB87410.1 (Hypothetical protein At5g05380).	18T7.A07								1.00158	0.998118	4.07722	0.0405192	5.47083	0.0984426	1.00697	0.984997	2.82978	0.0342009	2.14468	0.132186	2.81018	0.0838639	2.64715	0.0192589	1.13656	0.835173	-1.60505	0.218503	1.47339	0.351006	4.9557	0.00189655	1.46082	0.244333	1.4345	0.0690085	1.4345	0.201882	2.05242	0.0239898	1.51934	0.471405	-1.19016	0.734747	-1.35086	0.579888	-1.80827	0.421483
CYC13T7_C05	cp(01/05):SIN:CYC13T7_C05:***: (Q40207) RAB1Y (Fragment).	13T7.C05	GO:0000166 : GO:0005575 : GO:0005794 : GO:0006810 : GO:0007165 : GO:0009987 : GO:0016020 : GO:0016787	embryogenesis	Rab1 [Pinus pinaster]	ABD36921	somatic embryogenesis	GTPase Rab1 [Larix kaempferi]	ABY85791	-1.70709	0.196405	3.77168	0.000483001	-1.04361	0.91893	2.07022	0.0492593	5.81723	0.01637	1.17719	0.506119	2.80996	0.0612517	-13.1044	0.0219009	2.78777	0.045401	4.83492	0.00280994	1.23846	0.46012	-21.7442	0.00126745	-1.13329	0.704716	-4.91468	0.00862686	-4.91468	0.0155348	6.90102	0.0171817	7.25325	0.003483	2.32862	0.109066	1.05104	0.906008	-3.11483	0.0171326
CYC13T7_H06	cp(01/05):SIN:CYC13T7_H06:***: (Q9SM65) Catalase (EC 1.11.1.6) (Fragment).	13T7.H06	GO:0003824 : GO:0005488 : GO:0005737 : GO:0006118 : GO:0006950 : GO:0008152 : GO:0009987	embryogenesis	catalase [Pinus sylvestris]	ACB11496	somatic embryogenesis	catalase [Digitalis lanata]	CAC04509	1.86563	0.40142	25.164	0.000743318	26.5447	0.00713656	1.00887	0.982483	2.79567	0.0518391	-12.2636	0.000327166	2.77108	0.00597966	-3.96821	0.00308462	2.55747	0.0097581	8.77525	0.0177828	1.0932	0.858912	-1.88039	0.31186	-3.28895	0.0372449	14.0401	0.00451074	14.0401	0.00265041	3.48027	0.00305291	3.337	0.00978415	6.11495	0.000678993	-1.04293	0.832349	1.83247	0.0288188
CYC14T7_D11	cp(01/05):SIN:CYC14T7_D11:***: (ALAA_ARATH) Potential phospholipid-transporting ATPase 10 (EC 3.6.3.1) (Aminophospholipid flippase 10).	14T7.D11	GO:0006810 : GO:0016020							-1.25522	0.0264076	-1.13779	0.424598	1.07767	0.605093	-1.9382	0.027638	1.42268	0.403205	-1.20678	0.396595	2.75744	0.0593042	1.39077	0.380716	-1.24649	0.501818	1.50541	0.0781939	-1.1005	0.515816	1.10798	0.802203	1.11975	0.57527	1.63929	0.160433	1.63929	0.237819	-1.19599	0.638946	-1.43024	0.383491	1.37529	0.564932	-1.19586	0.429104	1.96701	0.181533
CYC12T7_C04	cp(01/05):SIN:CYC12T7_C04:***: (O81027) Putative hydroxymethylglutaryl-CoA lyase.	12T7.C04	GO:0003824 : GO:0005488 : GO:0005576 : GO:0005739 : GO:0008152 : GO:0009987 : GO:0016020							-1.66613	0.464159	2.80367	0.0316097	1.19713	0.803538	-4.912	0.0227215	-1.78661	0.15234	1.95718	0.277417	2.74934	0.0325769	1.45957	0.320228	1.23994	0.23973	-1.38144	0.425868	1.00893	0.983704	1.54358	0.401847	-1.31525	0.575892	1.45661	0.851402	1.45661	0.251864	1.83939	0.332917	2.64944	0.0360602	-1.431	0.387264	1.4404	0.519811	-3.79136	0.0130953
CYC03T7_E07	cp(01/05):SIN:CYC03T7_E07:***: (Q9LUI2) Centromere protein.	03T7.E07								-1.29573	0.623749	-1.08969	0.866898	1.05969	0.921125	-1.68683	0.261684	1.62974	0.279647	1.35771	0.648875	2.74909	0.136553	-1.49558	0.245894	-3.04728	0.122466	-1.12516	0.846941	-2.04507	0.231013	-1.65157	0.459227	1.06463	0.906241	1.03371	0.867208	1.03371	0.904344	3.84361	0.0555911	1.92535	0.126833	1.79401	0.242195	-1.99632	0.248998	-1.07321	0.87946
CYC23T7_F08	cp(01/05):SIN:CYC23T7_F08:***: (Q9SRV6) F20H23.18 protein.	23T7.F08								1.94208	0.128046	-1.34558	0.287698	-2.25875	0.139793	1.31737	0.169166	3.61313	0.0482399	-1.49099	0.0755764	2.74268	0.0990014	1.22715	0.520066	5.435	0.00296097	-1.25693	0.220419	-1.35548	0.14185	1.40034	0.206595	1.44893	0.0522844	1.04224	0.154807	1.04224	0.872107	-1.05016	0.833731	-1.06635	0.867467	1.32431	0.521113	-1.01542	0.960191	1.41217	0.478314
CYC04T7_H05	cp(01/05):SIN:CYC04T7_H05:***: (Q69MP4) Organic cation transporter-like protein.	04T7.H05	GO:0003824 : GO:0008152							-1.17708	0.268437	1.45708	0.194604	1.31677	0.229056	-1.16187	0.354664	2.35243	0.0239813	1.23941	0.139867	2.73322	0.01607	1.08181	0.822891	2.53932	0.0970893	-1.6907	0.0651934	1.15787	0.541911	1.49995	0.273023	-1.56459	0.0256338	1.19881	0.45258	1.19881	0.624528	1.1433	0.775157	1.15507	0.754758	-1.76189	0.238915	1.01029	0.981617	-2.0351	0.140625
CYC20T7_E03	cp(01/05):SIN:CYC20T7_E03:***: (Q8LRM9) Translation initiation factor.	20T7.E03		embryogenesis	translational initiation factor eIF1 [Elaeis guineensis]	ACF06565				3.01559	0.0141991	-1.34545	0.31056	3.16749	0.0236321	-1.58842	0.49436	1.70638	0.289947	-2.31	0.195555	2.71045	0.103612	4.52738	0.0333069	1.56322	0.128911	1.34999	0.631695	1.13479	0.753282	8.58705	0.0324715	1.63228	0.320733	6.25837	0.0043839	6.25837	0.0122236	-3.27124	0.0255712	-4.3521	0.0185274	-1.23369	0.644221	-1.33041	0.442078	3.5277	0.0387421
CYC32T7_B02	cp(01/05):SIN:CYC32T7_B02:***: (EFTM_ARATH) Elongation factor Tu, mitochondrial precursor.	32T7.B02								-1.29367	0.673742	-1.72998	0.312999	-1.00808	0.985263	1.62975	0.334096	4.41033	0.06038	2.2214	0.127318	2.70613	0.196975	-2.23095	0.0478324	1.55414	0.493917	1.92506	0.0236808	2.49936	0.00465284	-3.55927	0.00741099	-2.06384	0.027745	-2.23907	0.00289769	-2.23907	0.0166122	2.40595	0.190709	1.56562	0.0866862	2.09473	0.027634	-1.53674	0.476421	1.33796	0.200123
CYC01T7_E05	cp(01/05):SIN:CYC01T7_E05:***: (PP1_PHAVU) Serine/threonine protein phosphatase PP1 (EC 3.1.3.16).	01T7.E05								1.77238	0.0103098	-1.14938	0.220647	-1.0199	0.963189	-2.23992	0.102414	1.20262	0.703013	1.54694	0.18251	2.69376	0.0511866	1.14462	0.790292	-3.23151	0.0472494	-1.70679	0.222714	-1.49781	0.206894	1.45644	0.517258	-1.04944	0.86722	1.34131	0.595151	1.34131	0.52746	1.93051	0.29016	-1.52708	0.335919	-1.09813	0.841687	-2.94803	0.0508542	1.39061	0.231729
CYC26T7_D04	cp(01/05):SIN:CYC26T7_D04:***: (Q94IK2) Storekeeper protein.	26T7.D04								2.99576	0.0784967	1.21667	0.693904	-2.5584	0.185244	-1.27429	0.668502	2.08608	0.31957	1.24	0.659574	2.65828	0.206375	-3.39868	0.125718	1.13826	0.731346	-1.51258	0.34602	-1.24877	0.640308	-1.1658	0.153561	1.02668	0.95592	-1.44975	0.253152	-1.44975	0.369275	1.49048	0.0213943	2.28381	0.179781	1.75345	0.0196395	1.53227	0.456907	-1.30247	0.643408
CYC21T7_B01	cp(01/05):SIN:CYC21T7_B01:***: (Q75L13) Putative actin-depolymerizing factor 1 (Adf 1).	21T7.B01	GO:0005515 : GO:0005622 : GO:0016043	embryogenesis	actin depolymerizing factor [Elaeis guineensis]	ACF06587				-2.41558	0.0211985	1.75901	0.165871	1.61632	0.146346	1.00234	0.996547	2.66424	0.123564	-1.38966	0.481488	2.65801	0.072567	-1.10082	0.863308	1.98226	0.0444879	-1.23983	0.625945	1.11672	0.808079	1.53828	0.371338	-1.09898	0.776645	1.221	0.826924	1.221	0.575159	2.92063	0.0599053	1.97934	0.187255	3.18343	0.0498866	-1.47556	0.357273	1.60833	0.27883
CYC04T7_G06	cp(01/05):SIN:CYC04T7_G06:***: (Q9LDG0) Putative receptor kinase (ESTs AU032341(R3918)).	04T7.G06	GO:0000166 : GO:0005515 : GO:0005618 : GO:0005886 : GO:0007165 : GO:0008152 : GO:0009607 : GO:0009987 : GO:0016301 : GO:0019538					putative receptor kinase		-1.2066	0.701438	-1.36781	0.308901	1.096	0.872972	-2.60441	0.048986	1.01463	0.958613	3.03502	0.117062	2.64252	0.0419092	6.19289	0.000914023	1.12988	0.861956	-1.25325	0.577103	1.53811	0.462626	9.50779	0.000101226	-2.31021	0.170337	11.3947	0.0301897	11.3947	8.3279e-05	-8.35933	0.000119331	-8.22617	0.000650242	-5.90987	0.0170522	1.01619	0.951817	1.39194	0.541388
CYC09T7_F04	cp(01/05):SIN:CYC09T7_F04:***: (Q9LNJ3) F6F3.10 protein (Chloroplast nucleoid DNA binding protein, putative) (At1g01300).	09T7.F04								1.33685	0.402861	1.22112	0.542107	-11.6525	0.0259569	-4.03043	0.348212	-1.53455	0.396496	9.04218	0.15702	2.62645	0.49774	2.6256	0.480664	27.182	0.00241125	-1.05132	0.746419	1.21976	0.0465615	-3.8406	0.0038148	-1.10319	0.27932	-4.46434	0.000647185	-4.46434	0.000837059	7.27392	0.000479251	4.11212	0.00307414	5.03339	0.00183583	-1.7689	0.040518	1.22404	0.411601
CYC09T7_D08	cp(01/05):SIN:CYC09T7_D08:***: (Q8S7U1) Putative Kelch motif containing protein.	09T7.D08								-1.42395	0.36092	-1.54204	0.262426	2.59675	0.0690796	1.9538	0.176719	5.09497	0.00916122	1.25997	0.634525	2.60773	0.110817	-1.31115	0.644439	3.26113	0.206356	-1.19959	0.60209	-1.27718	0.468531	-1.52418	0.3432	1.20166	0.600024	-1.72028	0.392018	-1.72028	0.174917	-1.02523	0.967482	-1.0481	0.887088	1.10932	0.73925	-1.0223	0.968883	1.16268	0.475925
CYC07T7_C04	cp(01/05):SIN:CYC07T7_C04:***: (Q9LHI0) Arabidopsis thaliana genomic DNA, chromosome 3, P1 clone: MQC3 (Hypothetical protein F28J15.12).	07T7.C04								-1.04179	0.895717	3.36078	0.0110109	1.34376	0.453362	-1.92767	0.342183	1.34347	0.429217	2.88478	0.119099	2.58977	0.158163	5.04072	0.0533049	1.59608	0.313932	-2.08417	0.0690846	-2.2159	0.0207822	1.08091	0.552397	1.31833	0.173336	-1.14714	0.256007	-1.14714	0.435875	-1.74063	0.140712	-2.04954	0.0897861	-1.80084	0.0140013	-1.17747	0.724648	1.1381	0.722555
CYC01T7_H01	cp(01/05):SIN:CYC01T7_H01:***: (Q94BX2) AT3g50910/F18B3_190.	01T7.H01								1.2828	0.284468	1.23274	0.303626	-1.12046	0.7129	1.16492	0.831758	3.00352	0.11087	1.19064	0.78122	2.5783	0.221003	-1.3996	0.447369	-1.46972	0.220991	1.26184	0.738825	-1.50284	0.209941	-1.94075	0.457213	1.15491	0.738828	-1.18195	0.954194	-1.18195	0.731273	3.85084	0.0404423	1.47572	0.345579	1.43498	0.438911	-2.60947	0.0681003	-1.02839	0.940116
CYC09T7_C08	cp(01/05):SIN:CYC09T7_C08: contains: Regulator of chromosome condensation, RCC1(InterPro:IPR000408,PROSITE:PS00626)	09T7.C08								1.01878	0.932897	1.09572	0.763276	1.76812	0.168428	1.83914	0.10323	4.72706	0.0100824	1.31544	0.461258	2.57025	0.054719	-1.28444	0.652706	6.08848	0.00542761	1.33462	0.408429	1.12006	0.712822	-1.86419	0.239034	1.34647	0.359962	-2.10655	0.348137	-2.10655	0.10429	1.09068	0.887103	1.53181	0.365707	1.26484	0.59785	1.40446	0.558001	-1.21107	0.613282
CYC23T7_D01	cp(01/05):SIN:CYC23T7_D01:**: Homolog of (AAF24586) T19E23.8 [Arabidopsis thaliana].	23T7.D01								-1.02082	0.950382	1.00408	0.984261	-1.41937	0.392002	1.62885	0.42242	4.18326	0.0523684	1.33151	0.622222	2.56823	0.239524	1.29998	0.248371	3.26604	0.05264	1.44847	0.498491	1.45704	0.336397	-1.20646	0.720708	1.0254	0.960524	-1.24442	0.434334	-1.24442	0.64259	-1.80071	0.00857447	-1.31147	0.246673	-1.14193	0.532746	1.37305	0.19507	1.14846	0.6148
CYC27T7_B04	cp(01/05):SIN:CYC27T7_B04:**: Homolog of (AAM64259) unknown [Arabidopsis thaliana].	27T7.B04								1.83108	0.0507912	2.76443	0.101073	-1.1414	0.754285	-1.49076	0.35931	1.71728	0.444861	1.54343	0.152932	2.56006	0.162805	-1.0993	0.845234	-1.5194	0.0802027	-1.049	0.922208	-2.0234	0.126059	-2.3234	0.111225	1.06375	0.813819	-1.28133	0.525844	-1.28133	0.349318	1.37247	0.332134	2.02043	0.322197	1.5038	0.122222	1.47211	0.576037	-1.34355	0.650837
CYC34T7_D03	cp(01/05):CON:CP_78_C1:***: (Q5YJP4) AT4g12590-like protein (Fragment).	34T7.D03								1.14528	0.57571	1.05759	0.884191	-2.68936	0.0134402	1.47304	0.545408	3.74469	0.0915223	1.33729	0.411382	2.54215	0.0753278	-2.05074	0.271976	2.44714	0.0236317	1.60986	0.154447	1.67018	0.155778	-2.29778	0.162964	-1.35566	0.430389	-1.75846	0.161761	-1.75846	0.372808	1.52714	0.488658	2.51225	0.218159	2.09421	0.310582	1.64507	0.379089	-1.19962	0.774007
CYC26T7_C10	cp(01/05):CON:CP_93_C1:***: (Q84RM8) Papain-like cysteine proteinase isoform II.	26T7.C10								-2.05674	0.260085	1.19764	0.509087	1.48851	0.571968	-2.99378	0.0509538	-1.18232	0.70253	2.28712	0.0915907	2.53212	0.131675	11.0232	0.0297706	1.55459	0.54765	1.4795	0.321842	-1.50247	0.199754	2.0569	0.171298	1.10633	0.677862	4.13286	0.0109325	4.13286	0.0146303	-39.5665	0.00344673	-18.4645	0.00106794	-7.63143	0.00362106	2.14284	0.228893	2.41954	0.0149998
CYC34T7_H02	cp(01/05):SIN:CYC34T7_H02:***: (Q9SM57) Chloroplast channel forming outer membrane protein.	34T7.H02								1.2282	0.527744	-1.08416	0.308497	-1.04238	0.916806	-1.35027	0.45372	1.85679	0.294364	1.14202	0.765186	2.50716	0.150133	1.2823	0.3133	2.34237	0.12388	1.12256	0.674385	1.06439	0.849514	-1.15425	0.655236	1.21065	0.705568	-1.32499	0.81607	-1.32499	0.499436	1.61838	0.573533	-1.34525	0.166449	-1.04175	0.901092	-2.17713	0.370279	1.29134	0.394944
CYC09T7_H09	cp(01/05):SIN:CYC09T7_H09:***: (Q6DLW2) Short-chain dehydrogenase/reductase.	09T7.H09	GO:0003824 : GO:0006950 : GO:0008152 : GO:0009628 : GO:0009987	embryogenesis	hypothetical protein OsJ_024619 [Oryza sativa (japonica cultivar-group)]	EAZ41136				-1.12588	0.698032	1.83677	0.0393216	-1.02622	0.94118	-4.09694	0.00325038	-1.64471	0.0303172	1.53695	0.374335	2.49099	0.00560509	1.60052	0.0447695	3.46882	0.148627	-3.8868	0.020417	-1.46126	0.44158	3.77485	0.0182235	-1.33649	0.533892	1.8967	0.453412	1.8967	0.0397996	-2.16206	0.0922065	1.18522	0.569839	-1.55276	0.152967	2.56252	0.0760373	-1.84037	0.120994
CYC01T7_A11	cp(01/05):SIN:CYC01T7_A11:**: Homolog of (AAN15505) putative protein [Arabidopsis thaliana].	01T7.A11								2.3855	0.0769869	2.98939	0.0470907	-1.22652	0.705949	-1.54255	0.0855888	1.61295	0.247517	1.36877	0.261196	2.48806	0.0723602	-1.35831	0.613599	2.13786	0.0899201	1.22408	0.761889	-1.55401	0.370131	-1.9462	0.336092	1.41296	0.308486	-1.44562	0.942276	-1.44562	0.335185	2.00253	0.0928712	3.75912	0.0359979	1.16382	0.578554	1.87719	0.199401	-3.22999	0.0318668
CYC11T7_D04	cp(01/05):SIN:CYC11T7_D04:***: (Q7XTG3) OJ991214_12.4 protein.	11T7.D04								-1.09591	0.839009	-1.06189	0.893509	1.07353	0.863729	-2.15184	0.143365	1.14358	0.788805	1.47239	0.576761	2.4608	0.130073	-2.15926	0.111554	-1.25118	0.788881	-1.75969	0.281296	-1.98385	0.304847	-1.6138	0.364154	-1.38217	0.603889	-1.03566	0.609066	-1.03566	0.924307	1.37203	0.514397	1.51861	0.446276	1.0729	0.871565	1.10683	0.843791	-1.41542	0.484666
CYC08T7_D01	cp(01/05):SIN:CYC08T7_D01:***: (Q9SAA7) F25C20.15 protein (Hypothetical protein At1g11700).	08T7.D01								-1.5278	0.427816	2.01585	0.235531	1.60239	0.366927	-2.39228	0.102306	1.02034	0.96446	1.09428	0.819575	2.44095	0.134089	1.97697	0.258658	-1.04521	0.920396	-1.92185	0.0525748	-2.28395	0.0202203	2.46473	0.0648962	1.15343	0.581746	2.53948	0.0355687	2.53948	0.0537706	1.4301	0.588739	1.26323	0.650588	-3.12467	0.0267637	-1.13211	0.857407	-3.94716	0.0262133
CYC08T7_B02	cp(01/05):SIN:CYC08T7_B02: contains: Immunoglobulin/major histocompatibility complex(InterPro:IPR003006,PROSITE:PS00290)	08T7.B02								1.63118	0.522201	-6.08106	0.0834312	-9.96112	0.023667	-1.63987	0.504995	1.48722	0.546392	1.84379	0.164281	2.43886	0.0500908	-2.78119	0.00756522	1.24213	0.449122	-1.28861	0.662539	-1.68211	0.121866	-2.35504	0.23813	1.08879	0.922256	-1.96429	0.0833561	-1.96429	0.457156	3.1665	0.00453014	7.50692	0.0417783	5.70729	0.00312659	2.37073	0.261071	-1.31532	0.709881
CYC14T7_H09	cp(01/05):SIN:CYC14T7_H09:***: (O49300) T26J12.6 protein.	14T7.H09	GO:0009536							-1.15232	0.403475	-1.42049	0.0773124	1.55788	0.24841	-1.07579	0.878839	2.25972	0.339929	-1.57144	0.0203781	2.43098	0.221002	-3.06076	0.0805135	1.18308	0.614327	-1.37081	0.103413	-1.52973	0.0537576	1.01023	0.960259	1.39013	0.488973	-1.2331	0.589376	-1.2331	0.671765	-1.01573	0.952059	-1.17289	0.446625	-1.06344	0.79241	-1.15473	0.45306	1.10293	0.508706
CYC01T7_G07	cp(01/05):SIN:CYC01T7_G07:***: (Q94F46) At1g13990/F16A14.28 (Hypothetical protein) (AT4g27310/M4I22_120).	01T7.G07	GO:0009507							1.01861	0.91399	1.5101	0.337486	2.75903	0.0054513	-1.27514	0.651635	1.90423	0.0857738	1.23693	0.716115	2.42816	0.119363	2.61309	0.0452333	-1.65238	0.0835834	-1.1419	0.727825	-1.57883	0.345474	3.28755	0.0261157	1.05208	0.887492	4.3205	0.029473	4.3205	0.00960203	-2.49201	0.0853042	-3.05303	0.104149	-4.37551	0.0119715	-1.22513	0.706083	-1.43317	0.470249
CYC16T7_G11	cp(01/05):CON:CP_85_C1:***: (Q9FNV7) Auxin-repressed protein.	16T7.G11								-3.28253	0.0207518	-2.96639	0.0907999	671.197	0.000119651	-5.11874	0.0195066	-2.12027	0.086896	-30.2742	0.000948909	2.41419	0.0647371	-1.06306	0.871381	-1.05055	0.879641	1.02874	0.962829	-2.45049	0.050357	5.65794	0.0541078	1.10926	0.758055	12.8583	0.00128498	12.8583	0.00127372	-2.98265	0.200002	-4.11487	0.077678	1.43877	0.605912	-1.3796	0.730353	5.92036	0.0960465
CYC33T7_B06	cp(01/05):SIN:CYC33T7_B06:***: (Q943M0) P0031D11.14 protein.	33T7.B06								-1.47396	0.416397	-2.01998	0.147903	1.03477	0.906783	-1.30786	0.546099	1.83191	0.222581	-1.21148	0.541638	2.39589	0.0388487	-1.07177	0.860982	2.97586	0.0576195	-1.49361	0.215757	-1.56003	0.1942	1.23544	0.62399	1.20067	0.490696	1.07471	0.570013	1.07471	0.854531	-1.14905	0.729103	-1.20484	0.664118	-1.02556	0.948184	-1.04855	0.84339	1.17481	0.484858
CYC11T7_D03	cp(01/05):SIN:CYC11T7_D03:***: (Q8S556) TMV-MP30 binding protein 2C.	11T7.D03	GO:0005515 : GO:0005622							-1.43588	0.303138	-1.74422	0.172608	1.02075	0.939272	-1.47953	0.2895	1.61244	0.22518	-1.10251	0.820633	2.38566	0.0152326	-1.55104	0.298676	2.42687	0.0322611	-1.39281	0.582017	-2.14871	0.287878	1.17443	0.198505	1.80133	0.491574	1.00582	0.198261	1.00582	0.993627	1.13005	0.840933	-1.28463	0.408214	1.69428	0.231793	-1.45169	0.58251	2.17652	0.159859
CYC11T7_D09	cp(01/05):SIN:CYC11T7_D09:***: (AX6B_SOYBN) Auxin-induced protein 6B.	11T7.D09								-1.18396	0.788477	-1.03398	0.927988	1.37956	0.685876	-4.65593	0.0254438	-1.95231	0.278614	1.47575	0.586094	2.38483	0.232787	-1.82316	0.177472	1.11107	0.859436	-1.39379	0.305237	-2.0813	0.186096	-1.82591	0.215548	-1.42183	0.547019	1.1628	0.758776	1.1628	0.637898	-1.23903	0.563477	1.7858	0.160198	1.31402	0.776473	2.21265	0.0271251	-1.35904	0.740495
CYC11T7_C12	cp(01/05):SIN:CYC11T7_C12:***: (Q655Y4) LEM3-like.	11T7.C12	GO:0008150 : GO:0016020							-1.61227	0.372148	1.15368	0.748975	1.1557	0.765862	-3.26725	0.0590711	-1.37066	0.535036	2.16641	0.156364	2.3837	0.0508701	1.23045	0.774019	-1.02217	0.965298	-1.14033	0.59149	-1.02966	0.939445	-1.05196	0.945349	-1.33581	0.555554	1.14659	0.85311	1.14659	0.855413	-1.40752	0.644921	1.10302	0.902564	-1.45055	0.672764	1.55253	0.314684	-1.6	0.467275
CYC07T7_B08	cp(01/05):SIN:CYC07T7_B08:***: (Q7XLC5) OSJNBa0070C17.24 protein.	07T7.B08	GO:0003824							-1.26874	0.400776	1.30363	0.647559	1.60623	0.182135	-1.16577	0.708239	2.04153	0.156538	1.21046	0.644443	2.37995	0.148534	1.64335	0.115256	4.76166	0.0322588	-1.55102	0.420589	1.53422	0.4135	2.26967	0.0788013	-1.39071	0.476276	1.32646	0.884581	1.32646	0.551544	-2.29988	0.0586444	-2.34697	0.277876	-2.92233	0.0805916	-1.02048	0.977509	-1.24515	0.785649
CYC02F2_H07	cp(01/05):SIN:CYC02F2_H07:***: (O82796) 3-phosphoserin phosphatase (3-phosphoserine phosphatase).	02F2.H07	GO:0005488 : GO:0016787							1.27025	0.395188	1.49048	0.30104	-1.25763	0.345915	1.30784	0.629195	3.0667	0.0369111	-1.61567	0.519705	2.34487	0.229452	-1.39961	0.525181	4.6421	0.0737696	2.12196	0.270927	1.11345	0.801047	-2.0344	0.436614	-1.01428	0.984467	-1.05248	0.920913	-1.05248	0.940749	1.00264	0.996183	1.54695	0.45985	-1.29629	0.618471	1.54287	0.40997	-2.00529	0.181504
CYC27T7_H01	cp(01/05):CON:CP_2_C1:***: (MPPA_SOLTU) Mitochondrial processing peptidase alpha subunit, mitochondrial precursor (EC 3.4.24.64) (Alpha-MPP) (Ubiquinol-cytochrome-c reductase subunit II) (EC 1.10.2.2).	27T7.H01								-1.11596	0.640395	1.90862	0.100601	1.16281	0.529362	-1.27957	0.711156	1.82957	0.390787	1.81182	0.111384	2.34105	0.0151194	1.01788	0.978511	3.08628	0.0112782	1.10261	0.790581	2.20202	0.0913474	1.4846	0.39185	-1.93142	0.21002	1.43578	0.544128	1.43578	0.515666	-2.95355	0.0474176	-1.92632	0.261298	-2.27067	0.118132	1.53326	0.308445	-1.17876	0.700692
CYC07T7_H03	cp(01/05):SIN:CYC07T7_H03:***: (Q9LWT2) Ozone-responsive stress-related protein-like.	07T7.H03								-1.62114	0.0872754	1.19851	0.558229	1.41243	0.244287	-1.1393	0.559295	2.02469	0.0295573	2.01452	0.0364251	2.30672	0.0303293	1.30743	0.63538	1.25761	0.434804	-1.23898	0.470295	-1.64689	0.025123	-2.08321	0.0778972	1.25206	0.390366	-1.96228	0.0466216	-1.96228	0.0263353	-3.23889	0.050045	-2.88102	0.0108852	-4.76699	0.0196142	1.12422	0.817558	-1.65462	0.341806
CYC04T7_G08	cp(01/05):SIN:CYC04T7_G08:***: (ER24_ARATH) Delta(14)-sterol reductase (EC 1.3.1.70) (C-14 sterol reductase) (Sterol C14-reductase) (FACKEL protein).	04T7.G08		embryogenesis	sterol C-14 reductase FACKEL [Arabidopsis thaliana]	AAF82282				1.58318	0.0901726	1.6694	0.0994668	-1.4456	0.301721	-1.5207	0.193184	1.50917	0.298061	1.8621	0.0283072	2.29499	0.0309957	-1.28188	0.49109	4.79329	0.016952	1.23379	0.516778	-1.13985	0.521468	-3.29529	0.0406829	-1.08346	0.780099	-2.16267	0.0408538	-2.16267	0.0746131	3.58046	0.00807091	3.12521	0.0359094	1.94714	0.107324	-1.14567	0.672007	-1.60503	0.251392
CYC26T7_B06	cp(01/05):SIN:CYC26T7_B06: contains: Histone H5(InterPro:IPR005819,GO:0000786,GO:0003677,GO:0005634,GO:0006334,PRINTS:PR00624)	26T7.B06								2.27075	0.0133112	2.73644	0.171876	-2.9213	0.00836258	-1.70098	0.0795632	1.33962	0.441024	2.52253	0.239406	2.27865	0.0560268	-1.09922	0.896158	1.5054	0.106213	-1.2797	0.20138	1.10398	0.86915	-1.04334	0.951513	-1.39306	0.651789	-1.05811	0.696318	-1.05811	0.936981	4.78323	0.1039	4.82438	0.184788	3.56334	0.15827	1.0086	0.992218	-1.35389	0.728725
CYC21T7_E01	cp(01/05):SIN:CYC21T7_E01:***: (Q7XE25) Putative metal-binding protein.	21T7.E01								-2.06494	0.0443108	-1.38268	0.28747	1.39068	0.155147	-38.6894	0.000314184	-17.0859	0.000276155	1.17672	0.808492	2.2644	0.0188124	-1.15937	0.593159	1.15903	0.539226	-1.18233	0.725984	-1.04736	0.946159	-1.17786	0.568724	1.01444	0.982416	-1.34885	0.670034	-1.34885	0.281731	1.13589	0.574587	1.43438	0.197407	1.44973	0.396149	1.26278	0.241515	1.0107	0.978531
CYC25T7_H01	cp(01/05):SIN:CYC25T7_H01:**: Homolog of (AAD32829) putative transport protein SEC61 beta-subunit [Arabidopsis thaliana].	25T7.H01								-2.4996	0.0856204	2.62573	0.0704986	1.57325	0.287655	-1.50353	0.353139	1.48985	0.387431	-1.04639	0.900781	2.24002	0.0481781	-1.26383	0.409883	-1.63792	0.520522	-1.95564	0.096337	-2.14301	0.0984832	-1.07989	0.749523	1.36406	0.439784	-1.34424	0.965074	-1.34424	0.295646	-1.49401	0.0481139	-1.30432	0.499962	-1.29268	0.175295	1.14543	0.716144	1.009	0.980997
CYC21T7_E05	cp(01/05):SIN:CYC21T7_E05:***: (Q5ZCQ7) 200 kDa antigen p200-like protein.	21T7.E05	GO:0005515 : GO:0005737 : GO:0016020 : GO:0016043 : GO:0016740							-1.16272	0.411534	1.45794	0.323697	1.10207	0.633597	-1.04337	0.598657	2.14157	0.108889	1.58803	0.0340514	2.23444	0.0924232	1.1159	0.664733	1.09971	0.891454	-1.46546	0.212712	-1.15138	0.639638	1.30596	0.305344	-1.39206	0.0907581	1.42835	0.923739	1.42835	0.168023	-1.20213	0.445972	1.15577	0.749527	-1.12681	0.673664	1.38938	0.429253	-1.30233	0.547324
CYC16T7_E10	cp(01/05):SIN:CYC16T7_E10:***: (Q8MRY1) SD14289p.	16T7.E10								1.36006	0.526532	-1.41156	0.192853	-1.49326	0.462687	-1.79833	0.317472	1.23839	0.725563	1.46959	0.500062	2.22704	0.342619	1.55304	0.206205	3.99435	0.0850418	-1.02163	0.970682	1.19047	0.625441	1.07948	0.900454	-1.00035	0.999458	-1.12628	0.628112	-1.12628	0.820017	-2.87897	0.00573943	-2.78597	0.0104283	-1.91697	0.103349	1.03338	0.858412	1.45332	0.273911
CYC33T7_F01	cp(01/05):SIN:CYC33T7_F01:***: (Q5ZF64) Cysteine protease 1 (Fragment).	33T7.F01								-2.70702	0.0859888	1.22654	0.637179	14.9023	0.0111714	-2.26028	0.0575437	-1.01726	0.919127	-1.00007	0.999859	2.22193	0.0812352	1.63099	0.112008	-1.27374	0.375978	-2.09091	0.0827072	-1.08265	0.740341	3.40193	0.0351797	1.21672	0.587102	1.44773	0.0827794	1.44773	0.194132	-3.68622	0.0023734	-9.57765	0.002797	-3.11519	6.95926e-05	-2.59823	0.0685266	3.0745	0.0303824
CYC18T7_D07	cp(01/05):SIN:CYC18T7_D07:***: (Q7Y1W0) Heat shock protein 70 (Fragment).	18T7.D07	GO:0000166 : GO:0005515 : GO:0005575 : GO:0005829 : GO:0006259 : GO:0006950 : GO:0009507 : GO:0009607 : GO:0009628 : GO:0009987 : GO:0016020 : GO:0016043 : GO:0019538							-1.99882	0.157158	1.86719	0.111016	-1.2731	0.589482	-1.69673	0.313195	1.27803	0.240398	1.70547	0.308645	2.16847	0.174603	2.3435	0.120076	1.64642	0.445621	1.43027	0.291251	-1.43882	0.119084	1.49617	0.412309	2.31847	0.0142063	1.32803	0.0299955	1.32803	0.48557	-1.96115	0.187204	-2.8888	0.0426365	-1.44165	0.394771	-1.47301	0.284465	2.00382	0.054059
CYC17T7_C06	cp(01/05):SIN:CYC17T7_C06:**: Homolog of (AAG50816) unknown protein [Arabidopsis thaliana].	17T7.C06								1.27516	0.620848	1.48808	0.305293	-1.59019	0.300329	1.15304	0.782236	2.49446	0.0983631	-1.702	0.399294	2.16338	0.0938305	-1.29685	0.581808	1.0381	0.929341	-1.20056	0.742143	-1.46699	0.53857	1.09488	0.856634	1.11312	0.856498	1.2019	0.628117	1.2019	0.665764	-1.40269	0.408244	1.19752	0.593649	1.09509	0.898747	1.67975	0.13188	-1.09353	0.893115
CYC16T7_B07	cp(01/05):SIN:CYC16T7_B07:**: Homolog of (BAC42247) unknown protein [Arabidopsis thaliana].	16T7.B07								-1.64968	0.442984	1.16256	0.786513	-1.08169	0.888019	1.57054	0.0930148	3.35313	0.0483439	2.02956	0.0911178	2.13501	0.140789	2.4204	0.161395	2.53164	0.0635413	-2.05089	0.0149384	-2.14791	0.0589313	-1.46204	0.102099	1.52563	0.323761	-2.12978	0.385155	-2.12978	0.0578122	-3.63467	0.00304808	-3.19629	0.0408408	-2.82009	0.036712	1.13715	0.743646	1.1334	0.796659
CYC07T7_E08	cp(01/05):SIN:CYC07T7_E08:***: (Q8RZ91) Vacuolar protein sorting-associated protein VPS16-like.	07T7.E08								1.15343	0.593011	-1.04013	0.861655	-1.3458	0.327815	1.32835	0.315573	2.83439	0.0747962	1.64129	0.223102	2.13376	0.12603	-1.72918	0.0611048	1.6362	0.476859	-1.00768	0.938053	1.8164	0.082601	-1	0.999986	-1.3536	0.695731	-1.35221	0.171525	-1.35221	0.672922	-1.00383	0.989582	1.30391	0.360853	1.1539	0.505091	1.30891	0.415888	-1.13	0.615624
CYC18T7_F03	cp(01/05):SIN:CYC18T7_F03:**: Homolog of (AAG50965) integral membrane protein, putative; 85705-84183 [Arabidopsis thaliana].	18T7.F03								-2.05403	0.156044	1.84416	0.211449	2.12498	0.186571	-1.33611	0.296382	1.59667	0.0602814	2.75814	0.19079	2.13332	0.0485525	3.92338	0.0596739	1.16177	0.747161	1.62959	0.0423444	1.69583	0.36887	1.72798	0.204367	-1.55702	0.523497	2.58541	0.510047	2.58541	0.0776114	-3.78895	0.0411806	-2.37578	0.145017	-5.40965	0.00899889	1.59482	0.330557	-2.277	0.0625303
CYC32T7_D12	cp(01/05):SIN:CYC32T7_D12:***: (Q9SB32) SRG1-like protein (At4g25310).	32T7.D12	GO:0003824 : GO:0005488	embryogenesis	ACC oxidase [Brassica rapa subsp. rapa]	CAC39107	somatic embryogenesis	1-aminocyclopropane-1-carboxylate oxidase [Medicago sativa]	ABF61805	1.47314	0.413076	-1.05789	0.878767	1.47424	0.65914	1.20349	0.654598	2.55477	0.194114	1.57698	0.381234	2.12279	0.230153	-1.57456	0.329324	-2.65762	0.0695707	1.91124	0.253452	1.38544	0.506954	-2.38181	0.215738	-1.26136	0.680131	-1.3688	0.365184	-1.3688	0.520447	1.10049	0.799803	1.49551	0.436385	1.22835	0.789189	1.35895	0.443185	-1.2175	0.799002
CYC01T7_E09	cp(01/05):SIN:CYC01T7_E09:***: (Q5SMU8) Putative DNA helicase.	01T7.E09	GO:0005622 : GO:0005634 : GO:0006350 : GO:0016043 : GO:0016070 : GO:0016787							2.64692	0.0239916	1.35736	0.119795	-3.94473	0.0187615	1.85281	0.376406	3.91589	0.103264	-1.1587	0.811582	2.11348	0.290037	-3.74948	0.0215588	-1.80855	0.530803	1.30513	0.663526	-1.55754	0.448538	-6.72137	0.0181659	-1.20293	0.724644	-2.74867	0.0495162	-2.74867	0.0303203	4.02872	0.0492827	3.11908	0.00707254	1.91635	0.0828708	-1.29164	0.641782	-1.62761	0.179839
CYC12T7_E05	cp(01/05):SIN:CYC12T7_E05:***: (Q948S5) Myb.	12T7.E05								1.76375	0.167249	1.63023	0.251708	1.01289	0.987271	1.14392	0.790044	2.41408	0.0380947	-1.16772	0.829447	2.11037	0.190337	-1.17337	0.266718	-1.74096	0.400276	1.79233	0.217957	-1.15861	0.805827	-2.53748	0.0230244	-1.28105	0.672354	1.04839	0.725595	1.04839	0.808958	1.86533	0.270911	1.71653	0.241054	-1.09522	0.640576	-1.08669	0.898145	-1.87997	0.195994
CYC09T7_D09	cp(01/05):SIN:CYC09T7_D09:**: Homolog of (AAV25456 (unknown protein [Oryza sativa) japonica cultivar-group)].	09T7.D09								-1.15989	0.37301	-1.04766	0.780382	1.46918	0.377429	-1.08824	0.817351	1.92673	0.185218	1.12444	0.756315	2.09674	0.169684	1.01273	0.973815	-1.15796	0.798432	1.35791	0.300872	1.00824	0.979472	-1.14195	0.730568	1.14127	0.688585	1.03341	0.701314	1.03341	0.936491	1.74084	0.350853	-1.07532	0.856812	1.17334	0.788884	-1.87197	0.235538	1.26172	0.658469
CYC14T7_G02	cp(01/05):SIN:CYC14T7_G02:***: (Q8S342) Putative anthocyanidine rhamnosyl-transferase.	14T7.G02	GO:0008152 : GO:0009987 : GO:0016740							1.44737	0.499598	1.47001	0.556566	-2.01193	0.104657	-1.24275	0.595214	1.68634	0.449178	1.35522	0.469803	2.0957	0.25983	1.13902	0.799706	1.61657	0.581483	-1.88441	0.259929	-1.25377	0.706715	1.29746	0.596061	1.05874	0.920836	-1.22646	0.804643	-1.22646	0.75767	-1.18095	0.76637	1.48729	0.568042	-1.55565	0.444783	1.75641	0.348133	-2.3137	0.188197
CYC32T7_C10	cp(01/05):SIN:CYC32T7_C10:***: (Q9LEU3) Zinc finger-like protein.	32T7.C10								-1.44119	0.417488	1.2889	0.552321	1.31124	0.385318	-1.33035	0.297723	1.57198	0.297047	1.96455	0.249123	2.09129	0.131038	-1.02295	0.910357	-1.04609	0.75546	-1.23777	0.682065	-1.08011	0.895157	-1.4406	0.396013	-1.3489	0.564649	-1.22388	0.368264	-1.22388	0.348752	1.00713	0.976712	1.79105	0.113575	1.11867	0.774625	1.77836	0.115397	-1.60105	0.309781
CYC11T7_B01	cp(01/05):SIN:CYC11T7_B01:***: (Q8LCV1) ATP-binding protein-like protein (Hypothetical protein At5g66410).	11T7.B01	GO:0005515 : GO:0006350 : GO:0009987 : GO:0016070 : GO:0019538							-1.60496	0.211307	1.36719	0.444919	1.53699	0.292864	-2.50896	0.0247417	-1.20121	0.467611	1.9118	0.116297	2.0887	0.00655551	-1.44702	0.426298	3.02448	0.172367	1.01447	0.977352	-1.0268	0.957765	-1.36533	0.548522	-1.11997	0.821812	-1.17033	0.592936	-1.17033	0.775596	1.59896	0.454489	1.34848	0.576184	1.15265	0.815401	-1.18575	0.772133	-1.1699	0.790505
CYC02F_D03	cp(01/05):SIN:CYC02F_D03:***: (Q07446) Peroxidase precursor (EC 1.11.1.7).	02F_.03	GO:0003824 : GO:0005488 : GO:0005575 : GO:0005618 : GO:0005634 : GO:0005737 : GO:0006950 : GO:0009628				somatic embryogenesis	peroxidase [Asparagus officinalis]	BAA94962	-1.29738	0.468283	-1.10885	0.82463	-1.14067	0.749429	-3.32447	0.0841301	-1.59271	0.582011	1.36885	0.0435823	2.0873	0.272706	2.63755	0.102555	-1.03591	0.873127	-1.35314	0.382924	1.00018	0.999479	2.60773	0.0971479	-1.15228	0.740765	2.22024	0.171576	2.22024	0.217522	-2.60799	0.0732702	-1.78278	0.402428	-2.11728	0.323564	1.46288	0.486089	-1.18763	0.825394
CYC14T7_G05	cp(01/05):SIN:CYC14T7_G05:***: (Q8L7U2) AT4g30890/F6I18_200.	14T7.G05	GO:0005215 : GO:0005488 : GO:0005622 : GO:0006810 : GO:0009987 : GO:0016020 : GO:0016787 : GO:0019538							1.15056	0.691838	-1.09594	0.805315	-1.01989	0.950896	-1.35916	0.363468	1.53401	0.082628	1.0307	0.934163	2.08497	0.0738923	-1.84368	0.108719	1.76245	0.224782	1.29226	0.220657	-1.01084	0.967073	-2.70993	0.00701686	-1.1069	0.731238	-1.87419	0.0598727	-1.87419	0.0714723	2.4847	0.0245916	1.56623	0.2901	1.82818	0.0676026	-1.58642	0.275473	1.16725	0.684823
CYC13T7_G07	cp(01/05):SIN:CYC13T7_G07:***: (Q9STM3) Putative zinc finger protein (Relative of early flowering 6).	13T7.G07	GO:0003674 : GO:0003676 : GO:0005515 : GO:0005622 : GO:0006350 : GO:0007275 : GO:0008150 : GO:0016070							1.46486	0.555611	-1.91618	0.0603298	-1.76686	0.478741	-2.82124	0.0682484	-1.35757	0.528566	1.32034	0.509796	2.07815	0.196727	2.31434	0.0597309	1.74886	0.0880945	1.41721	0.0213056	1.57643	0.0567274	2.74858	0.0289537	-1.11571	0.76924	2.75689	0.0624714	2.75689	0.0601939	-2.88965	0.0520687	-4.87002	0.00673185	-4.38335	0.0122648	-1.68533	0.155608	1.11103	0.676703
CYC27T7_C07	cp(01/05):SIN:CYC27T7_C07:***: (Q945M1) AT4g34700/T4L20_280.	27T7.C07								-1.97129	0.0778596	1.29969	0.359651	1.36716	0.332863	1.9382	0.347776	4.022	0.00112803	-1.30224	0.693766	2.07511	0.319661	-1.4071	0.584009	-1.10929	0.880072	-1.64093	0.0920868	-1.36711	0.240411	-1.15213	0.512522	-1.00741	0.958529	-1.37272	0.165692	-1.37272	0.228798	-2.13383	0.0259728	-1.69912	0.0787329	-1.22285	0.349234	1.25585	0.262037	1.38948	0.0724068
CYC11T7_F12	cp(01/05):SIN:CYC11T7_F12:***: (Q8RUI4) Putative nascent polypeptide associated complex alpha chain.	11T7.F12								1.2885	0.448101	1.77584	0.185873	-2.46037	0.0375535	-2.5725	0.243889	-1.24266	0.456088	3.13386	0.206111	2.07015	0.36518	1.69077	0.17523	2.41444	0.313285	1.54289	0.19675	1.50327	0.360296	-1.43566	0.195754	-1.56194	0.311715	1.11663	0.458074	1.11663	0.72559	1.46474	0.316494	1.49903	0.366409	1.15755	0.648662	1.02341	0.957309	-1.295	0.530672
CYC21T7_D07	cp(01/05):SIN:CYC21T7_D07:**: Homolog of (AAD21426) Putative RNA polymerase II subunit Rpb10 [Arabidopsis thaliana].	21T7.D07								2.6361	0.0737929	1.05302	0.90713	-1.25803	0.565136	7.73516	0.00339792	16.0127	0.000380603	1.33281	0.557056	2.07012	0.127405	-3.97485	0.0662251	-1.45617	0.468162	3.67895	0.0289869	2.03307	0.198058	-10.5672	0.00138017	1.11868	0.827141	-6.53278	0.0106141	-6.53278	0.010337	1.71584	0.269637	1.92494	0.0522624	2.67766	0.0443243	1.12186	0.777952	1.39104	0.316401
CYC19T7_E08	cp(01/05):SIN:CYC19T7_E08:***: (Q41135) Beta-ketoacyl-ACP synthase precursor.	19T7.E08								-1.09519	0.847043	2.25644	0.143661	-1.05739	0.883371	-3.79437	0.00106599	-1.83964	0.266898	-1.15643	0.615855	2.06256	0.19468	-1.17307	0.620313	-1.53053	0.444436	-1.37592	0.162893	-1.64737	0.0875108	1.17277	0.647095	1.87054	0.0902071	-1.33216	0.397845	-1.33216	0.3746	-1.56004	0.253842	2.57615	0.0869452	-1.10046	0.881142	4.01891	0.0242234	-2.83494	0.176778
CYC27T7_D11	cp(01/05):SIN:CYC27T7_D11:***: (Q9LJ86) Gb|AAD48513.1 (AT3g22600/F16J14_17).	27T7.D11	GO:0005488 : GO:0005737 : GO:0006810							-1.68658	0.117855	-1.05601	0.890002	1.48742	0.422216	1.09437	0.840567	2.25217	0.0666677	1.00639	0.98845	2.05795	0.176553	1.17078	0.620539	-1.08101	0.873144	1.78403	0.275468	1.33688	0.316542	-1.0642	0.920804	1.21908	0.6709	1.02861	0.554556	1.02861	0.956276	1.37193	0.460911	1.20332	0.726658	1.34067	0.591661	-1.14012	0.795549	1.11414	0.859319
CYC01T7_D04	cp(01/05):SIN:CYC01T7_D04:***: (Q9C551) P68 RNA helicase, putative (Putative p68 RNA helicase).	01T7.D04								-1.00794	0.958213	1.03164	0.846797	-1.20395	0.332254	-2.40634	0.245155	-1.17346	0.84896	1.37528	0.461273	2.05064	0.204213	-1.0743	0.891555	-1.96495	0.105273	1.19106	0.617161	1.40908	0.353625	-1.09645	0.870414	-1.83239	0.213359	1.41262	0.652774	1.41262	0.448394	-1.36239	0.46275	-1.14711	0.749337	-1.46157	0.422572	1.18767	0.26091	-1.27413	0.35116
CYC04T7_D04	cp(01/05):SIN:CYC04T7_D04:***: (Q7X634) OSJNBb0072M01.18 protein.	04T7.D04								-1.33728	0.475211	1.0053	0.990139	-1.00897	0.963975	-2.37543	0.141522	-1.15883	0.774242	-1.14421	0.764696	2.04984	0.201752	1.51156	0.276313	1.49679	0.48876	-1.04136	0.922475	1.01431	0.960922	1.44066	0.512449	-1.59837	0.3325	2.18007	0.458168	2.18007	0.144573	1.07891	0.863872	-1.11794	0.769551	-1.02757	0.972109	-1.20616	0.655584	1.08796	0.912022
CYC32T7_D02	cp(01/05):SIN:CYC32T7_D02:***: (Q40552) Pistil extensin like protein (Fragment).	32T7.D02								1.46204	0.305337	1.09811	0.288348	-1.60215	0.329892	-1.84007	0.309731	1.10439	0.830088	2.30493	0.221827	2.03215	0.105349	-1.69887	0.315372	-1.12549	0.755941	1.10411	0.728476	-1.04242	0.934789	-1.64226	0.127797	1.2362	0.717202	-1.76391	0.549404	-1.76391	0.189558	2.01654	0.137914	2.05361	0.055398	1.60131	0.181989	1.01838	0.953895	-1.28246	0.218853
CYC11T7_A03	cp(01/05):SIN:CYC11T7_A03:***: (O04148) Atran3 protein.	11T7.A03								1.91709	0.132785	2.41593	0.028481	2.08572	0.21756	-3.0084	0.140114	-1.48754	0.117122	2.27404	0.266014	2.02239	0.299374	-1.14879	0.77958	1.75287	0.528753	2.66029	0.119981	2.40139	0.180406	-2.48363	0.10201	-1.08404	0.784479	-2.06812	0.180297	-2.06812	0.165939	1.9125	0.28319	1.72249	0.283063	1.71722	0.317846	-1.11031	0.768438	-1.00307	0.990716
CYC12T7_B04	cp(01/05):SIN:CYC12T7_B04:***: (Q93VZ1) Immediate-early fungal elicitor protein CMPG1.	12T7.B04								-1.85091	0.0199922	1.4446	0.411539	2.48158	0.0136969	-1.17702	0.803677	1.71819	0.210355	1.67309	0.444509	2.02233	0.281863	-1.17893	0.744556	1.31008	0.67022	1.26564	0.558937	-1.18585	0.704322	-1.45984	0.446218	1.66625	0.353184	-1.6207	0.95889	-1.6207	0.44154	1.42589	0.49405	1.57683	0.507628	2.50229	0.301079	1.10586	0.857594	1.58691	0.597837
CYC01T7_A01	cp(01/05):SIN:CYC01T7_A01:***: (CYB5_TOBAC) Cytochrome b5.	01T7.A01	GO:0003674 : GO:0005488 : GO:0005575 : GO:0005737 : GO:0006118 : GO:0006810 : GO:0016020	embryogenesis	cytochrome b5 [Elaeis guineensis]	ACF06485				-1.04002	0.839826	1.69573	0.0895654	1.54608	0.390721	1.45016	0.276847	2.92799	0.0184827	1.38247	0.446002	2.01908	0.098062	1.58505	0.310482	2.19348	0.227866	1.13606	0.699304	1.32061	0.448019	-1.05962	0.895964	-1.23492	0.522781	1.00257	0.663257	1.00257	0.994195	-1.10206	0.914733	1.00286	0.995073	-1.08352	0.878222	1.10521	0.910581	-1.08662	0.866375
CYC04T7_D06	cp(01/05):SIN:CYC04T7_D06:***: (Q6AVG2) Expressed protein.	04T7.D06								-1.72688	0.299362	-1.06661	0.908895	1.75462	0.209601	-4.94021	0.0427426	-2.47477	0.302405	1.373	0.312672	1.99623	0.27636	-2.03518	0.273952	-1.13827	0.814697	-1.08948	0.757154	-1.22968	0.54423	-1.54948	0.141511	1.55172	0.441534	-2.13024	0.380354	-2.13024	0.1891	1.30685	0.570085	2.40071	0.0840266	1.34685	0.729908	1.83702	0.304312	-1.78247	0.534676
CYC10T7_D07	cp(01/05):SIN:CYC10T7_D07:***: (Q9FKT1) Similarity to GPI-anchored protein (Hypothetical protein At5g56170).	10T7.D07								-1.58526	0.487845	-1.51665	0.550903	-1.26793	0.48655	1.15219	0.859161	2.29792	0.22345	1.26018	0.812808	1.9944	0.431528	-1.08159	0.924773	-1.21662	0.54646	-1.70524	0.213559	1.12901	0.851028	1.79663	0.33079	-1.43635	0.623483	1.3404	0.934152	1.3404	0.597298	1.18879	0.737501	-1.19185	0.762301	1.05351	0.918053	-1.41686	0.354282	1.25563	0.522347
CYC34T7_C01	cp(01/05):CON:CP_58_C1:***: (Q6TFM2) Dihydroneopterin aldolase.	34T7.C01								1.07065	0.795176	1.6742	0.2251	-1.37419	0.0202019	-1.30077	0.617545	1.52668	0.459978	1.47712	0.106395	1.98587	0.0243976	1.34831	0.534941	1.08018	0.768553	1.23381	0.109954	-1.00507	0.979167	-1.11957	0.810185	1.2445	0.430082	-1.12358	0.840117	-1.12358	0.817417	-1.50889	0.40743	1.77384	0.35692	1.08311	0.909301	2.67653	0.0437858	-1.63773	0.45123
CYC25T7_F06	cp(01/05):SIN:CYC25T7_F06:***: (Q6BAD3) Stilbene synthase (Fragment).	25T7.F06								-2.95249	0.0216275	8.66315	0.0593254	3.47258	0.060001	-2.8898	0.265449	-1.45733	0.577027	1.79605	0.519583	1.98294	0.346152	-2.51764	0.0520722	-2.07234	0.207548	-1.57381	0.311228	-1.81653	0.364528	-1.54855	0.15419	3.25907	0.125817	-4.37248	0.641953	-4.37248	0.00156178	73.0568	0.00010757	42.5718	0.0220086	9.29511	0.0079253	-1.71608	0.639245	-4.58003	0.247282
CYC01T7_E06	cp(01/05):SIN:CYC01T7_E06:***: (Q8RY06) At2g04305/T23O15.7.	01T7.E06								1.03648	0.95378	1.01101	0.978416	-1.08755	0.90076	-1.50648	0.094356	1.29609	0.553177	-1.02152	0.960293	1.95253	0.167712	1.45198	0.347713	1.35651	0.360116	-1.05164	0.910667	-1.55238	0.433307	1.18053	0.673334	1.06591	0.889547	1.63489	0.332695	1.63489	0.272902	-1.59587	0.416243	-1.35849	0.488847	-2.56631	0.121309	1.17474	0.743029	-1.88909	0.202596
CYC01T7_D01	cp(01/05):SIN:CYC01T7_D01:***: (Q8S3L6) Putative trehalose synthase.	01T7.D01	GO:0007275 : GO:0008152 : GO:0009987							-1.31087	0.547642	-1.45725	0.395558	1.00818	0.964735	-1.12094	0.903392	1.73823	0.577798	1.11532	0.861502	1.94844	0.426807	-1.07128	0.673449	2.49904	0.088678	-1.19167	0.339409	1.22792	0.514072	1.00347	0.982539	1.28546	0.64503	-1.87448	0.308954	-1.87448	0.219046	-1.06474	0.725513	1.10278	0.538698	1.09185	0.586294	1.17418	0.228321	-1.01001	0.911884
CYC25T7_B01	cp(01/05):SIN:CYC25T7_B01:**: Homolog of (AAA32848) protein phosphatase.	25T7.B01								1.18095	0.466927	1.65861	0.2024	-1.49805	0.13304	-2.18228	0.0711487	-1.13225	0.753774	2.62088	0.0323711	1.92738	0.0309038	1.43008	0.288723	-1.11465	0.8052	1.47611	0.299235	1.65454	0.184449	-1.33353	0.520061	-1.26037	0.605162	-1.18594	0.369576	-1.18594	0.687623	-1.53583	0.186433	1.18158	0.738027	1.25609	0.642461	1.81471	0.193744	1.06305	0.913597
CYC14T7_A08	cp(01/05):CON:CP_8_C1:***: (Q8LCW0) Fructokinase-like protein.	14T7.A08								-1.79306	0.156445	5.61815	0.0520873	1.4831	0.299987	1.38674	0.432151	2.67032	0.0385451	-1.41629	0.505398	1.9256	0.235773	1.3647	0.182694	1.29954	0.659907	1.0318	0.879629	-1.51272	0.249736	-1.12965	0.597448	1.58337	0.245811	-1.14596	0.427918	-1.14596	0.582654	7.98708	0.00523818	5.65461	0.0750671	2.7563	0.0215325	-1.41249	0.677293	-2.05152	0.37921
CYC14T7_B03	cp(01/05):SIN:CYC14T7_B03:**: Homolog of (CAE09172) bHLH transcription factor [Arabidopsis thaliana].	14T7.B03								-1.06824	0.455543	1.00893	0.928267	3.881	0.000251414	-1.48184	0.489074	1.29862	0.710493	1.6412	0.349836	1.92434	0.304175	1.33696	0.461091	-2.21505	0.0617642	-1.49498	0.448041	-1.31777	0.613307	-1.19333	0.729513	-1.35171	0.518948	-1.00155	0.585099	-1.00155	0.996999	-1.69843	0.248467	-1.21923	0.605807	-1.4348	0.417353	1.39304	0.21261	-1.17681	0.528191
CYC10T7_C03	cp(01/05):SIN:CYC10T7_C03:**: Homolog of (BAA97274 (dolichyl-di-phosphooligosaccharide-protein glycotransferase) oligosaccharyltransferase)-like [Arabidopsis thaliana].	10T7.C03								-1.93799	7.44154e-05	1.15062	0.45006	-1.28651	0.196801	1.79536	0.0515792	3.45303	0.000499966	-1.05788	0.817149	1.92331	0.0550792	-1.36239	0.189807	2.03208	0.415853	-1.42211	0.131759	-1.42795	0.0404485	-1.84237	0.0379766	-1.27086	0.0966257	-1.44377	0.00335334	-1.44377	0.0156222	-1.07018	0.620228	-1.27202	0.299108	1.04709	0.817939	-1.1886	0.488068	1.33192	0.340684
CYC03T7_G03	cp(01/05):SIN:CYC03T7_G03:***: (Q6K4T4) Putative SERK2 protein.	03T7.G03					somatic embryogenesis	putative receptor-like kinase (with alternative splicing) [Oryza sativa (japonica cultivar-group)]	AAS07247	1.54717	0.0998818	2.00704	0.0765604	-1.02539	0.92809	-1.16435	0.498466	1.65142	0.354256	1.39184	0.453053	1.92283	0.229745	-1.24697	0.694937	1.42658	0.143266	1.22403	0.494616	1.63057	0.296325	1.26582	0.149571	-1.05394	0.913102	1.00147	0.904926	1.00147	0.995952	1.33427	0.105159	1.72316	0.211134	-1.07287	0.785406	1.29146	0.504976	-1.84872	0.20098
CYC07T7_G02	cp(01/05):SIN:CYC07T7_G02:***: (Q9ZQ26) Expressed protein (At2g24420/T28I24.15).	07T7.G02								-1.00866	0.980821	1.04434	0.904036	1.04052	0.802845	-2.57516	0.201685	-1.347	0.0363553	1.65253	0.474065	1.91177	0.35286	2.79242	0.0968434	2.27915	0.291732	1.39668	0.264382	1.90027	0.0121903	2.46444	0.0497681	-1.09632	0.664885	1.98581	0.0476531	1.98581	0.0155591	-1.26397	0.582891	-1.17265	0.375097	1.46046	0.0761354	1.07787	0.853689	1.7126	0.0139908
CYC33T7_F08	cp(01/05):SIN:CYC33T7_F08:***: (Q9M9V0) F6A14.10 protein.	33T7.F08	GO:0003674 : GO:0003677 : GO:0005515 : GO:0005634 : GO:0005737 : GO:0006259 : GO:0008152 : GO:0009987 : GO:0016043 : GO:0019538							1.83744	0.099735	-1.83234	0.028805	-5.17515	0.00504393	2.18707	0.132075	4.1669	0.0271712	1.05921	0.722906	1.90525	0.00984731	-4.90898	0.00277225	3.2744	0.0180934	3.34205	0.0395954	3.70317	0.0175152	-4.65663	0.0107832	-1.68768	0.190117	-3.05733	0.00156137	-3.05733	0.0345445	1.60818	0.201451	2.06963	0.0176619	2.30007	0.0939197	1.28694	0.39478	1.11134	0.774208
CYC12T7_A04	cp(01/05):SIN:CYC12T7_A04:***: (Q9FE06) Putative phi-1 protein (AT5g64260/MSJ1_10).	12T7.A04								-1.69355	0.0143341	1.41493	0.440303	2.07671	0.0692471	-1.06719	0.893949	1.77841	0.177521	-1.08342	0.86909	1.8979	0.28321	1.07685	0.842778	3.56317	0.0208221	1.3842	0.399189	-1.08877	0.740468	1.00414	0.993119	2.62008	0.0769831	-1.73135	0.277677	-1.73135	0.298648	-1.01421	0.962405	1.43465	0.544978	-1.14142	0.736688	1.45504	0.471251	-1.63754	0.402618
CYC16T7_F02	cp(01/05):SIN:CYC16T7_F02:***: (Q9AYE5) Putative B' regulatory subunit of protein phosphatase 2A, 5'-partial (Fragment).	16T7.F02	GO:0005739							1.88295	0.0680098	1.04887	0.721379	-1.28456	0.517994	-1.55901	0.297183	1.2161	0.653491	1.94931	0.135923	1.89591	0.0959442	1.65554	0.164586	-1.69532	0.164847	-1.13019	0.81623	-1.1005	0.855632	-1.17858	0.721375	-1.39459	0.380943	1.1522	0.679875	1.1522	0.682594	-1.39665	0.399463	-1.39046	0.339756	1.03628	0.921113	1.00445	0.984184	1.44091	0.114115
CYC01T7_F11	cp(01/05):CON:CP_16_C1:**: Homolog of (AAF04442) putative translation initiation factor IF-2; 73082-68138 [Arabidopsis thaliana].	01T7.F11								1.17318	0.367392	1.29996	0.052049	1.83963	0.0729945	-1.93942	0.105384	-1.02363	0.958763	1.22367	0.62915	1.89466	0.220161	1.52411	0.0624812	2.69496	0.0177392	1.41648	0.192258	1.73878	0.143863	1.20632	0.35082	-1.35304	0.44934	1.32965	0.958885	1.32965	0.258609	-1.05638	0.813031	-1.45042	0.0557719	-1.72868	0.00750261	-1.373	0.224831	-1.19185	0.208086
CYC27T7_A08	cp(01/05):SIN:CYC27T7_A08:***: (Q94EI3) AT5g17550/K10A8_30.	27T7.A08	GO:0005515							-1.28491	0.491001	1.01093	0.978815	1.33889	0.630327	-2.48421	0.117431	-1.31219	0.401533	1.35782	0.643516	1.89318	0.185408	-1.06189	0.875542	2.35128	0.157905	-1.10161	0.848499	-1.25851	0.713162	-1.33813	0.413682	1.37193	0.609741	-1.60696	0.776138	-1.60696	0.262578	-1.41787	0.341075	1.16287	0.676524	-1.20066	0.439125	1.6488	0.254808	-1.39622	0.309907
CYC14T7_F10	cp(01/05):SIN:CYC14T7_F10:**: Homolog of (AAK49597) AT5g16950/F2K13_100 [Arabidopsis thaliana].	14T7.F10								1.02349	0.81268	1.99158	0.0129128	1.35315	0.309154	1.07982	0.839025	2.0415	0.0701613	-1.09827	0.839875	1.8906	0.0375006	1.28308	0.524839	1.3607	0.640768	1.87782	0.266467	-1.02232	0.96128	-1.39638	0.60638	1.33146	0.570767	1.03254	0.567915	1.03254	0.944031	1.46238	0.600666	1.31102	0.538607	-1.15297	0.714979	-1.11546	0.868004	-1.51157	0.177334
CYC02F2_E10	cp(01/05):SIN:CYC02F2_E10:***: (Q7XN57) OSJNBb0103I08.5 protein.	02F2.E10	GO:0008152 : GO:0009987							1.59442	0.349937	-2.27973	0.0461632	-1.10386	0.856762	1.48635	0.0730539	2.80942	0.176154	-1.07736	0.705832	1.89015	0.378904	1.29008	0.662707	1.55226	0.0190926	-1.27187	0.520525	-1.15985	0.6807	1.87465	0.0820902	1.35076	0.317287	1.26562	0.104697	1.26562	0.522275	-1.85803	0.0624438	-2.07083	0.0499285	-1.22892	0.707608	-1.11453	0.459493	1.68507	0.329138
CYC13T7_F07	cp(01/05):SIN:CYC13T7_F07:***: (Q9XI47) F9L1.16.	13T7.F07								2.2085	0.000321081	-1.25469	0.0861525	-1.87567	0.0432324	-1.0081	0.986002	1.87363	0.0941022	-1.35261	0.642339	1.88881	0.208166	-1.27502	0.365307	2.5847	0.0744496	1.25024	0.302246	1.38792	0.483282	1.00652	0.977122	-1.24107	0.683662	1.12525	0.856868	1.12525	0.657452	1.17495	0.651203	1.00296	0.98995	1.14986	0.641223	-1.17149	0.605764	1.14647	0.565838
CYC25T7_A06	cp(01/05):SIN:CYC25T7_A06:***: (Q9LPC3) F22M8.11 protein.	25T7.A06								-1.16555	0.718749	1.44889	0.419032	1.64226	0.455246	-3.24248	0.0151565	-1.71775	0.200406	1.7132	0.412239	1.88763	0.0443733	1.02559	0.943924	1.23978	0.621018	1.60576	0.139569	1.28897	0.639807	-1.3164	0.560471	-1.26531	0.714537	1.19743	0.938811	1.19743	0.640997	1.09094	0.854913	1.6195	0.4345	1.73223	0.394117	1.48451	0.499217	1.06961	0.92191
CYC33T7_H03	cp(01/05):SIN:CYC33T7_H03:***: (Q9LDA7) Protein phosphatase type 2C (Hypothetical protein At3g15260/K7L4_6) (Hypothetical protein At3g15260).	33T7.H03		embryogenesis	RecName: Full=Protein phosphatase 2C ABI1; Short=PP2C ABI1; AltName: Full=Protein ABSCISIC ACID-INSENSITIVE 1	P49597				1.13806	0.678049	-1.3592	0.285967	-1.02954	0.959997	-2.37818	0.147956	-1.26603	0.463372	1.97049	0.269241	1.87846	0.286267	13.6185	0.000464519	-2.06742	0.223124	-1.20413	0.606595	-1.05409	0.884018	15.5515	0.00160681	1.63055	0.231265	8.34915	0.00207301	8.34915	0.00293037	-26.5773	0.000202342	-16.0259	0.000816696	-16.8496	0.00267427	1.6584	0.0535711	-1.0514	0.903988
CYC29T7_F04	cp(01/05):SIN:CYC29T7_F04:***: (Q6A332) Always early protein 3.	29T7.F04	GO:0005622							3.48991	0.0162054	-1.95773	0.0898449	3.10281	0.0166381	1.44717	0.302767	2.71445	0.0488641	2.02121	0.181773	1.8757	0.203315	-3.84226	0.0286023	-2.77625	0.0159038	1.15969	0.698755	-1.58558	0.194102	-4.76702	0.0285896	1.53067	0.302086	-3.96824	0.0795307	-3.96824	0.00449727	4.12813	0.00862828	2.46989	0.0349411	6.63408	0.00923509	-1.67138	0.136619	2.68598	0.0635688
CYC18T7_D05	cp(01/05):SIN:CYC18T7_D05:***: (Q9M8T2) F13E7.15 protein (Hypothetical protein At3g02900).	18T7.D05								-1.13583	0.388786	1.10679	0.709702	1.27225	0.542417	1.5305	0.182261	2.86815	0.11104	2.03567	0.172555	1.87399	0.253934	1.63144	0.491365	1.2298	0.360088	-1.64247	0.256638	1.67499	0.364515	2.23586	0.234422	-1.8255	0.23364	1.4836	0.783599	1.4836	0.53634	-2.23277	0.233202	-1.57478	0.517565	-1.79619	0.376674	1.41783	0.292186	-1.1406	0.702578
CYC22T7_G04	cp(01/05):SIN:CYC22T7_G04:***: (Q8H1T9) Phospholipase D delta isoform 1a (EC 3.1.4.4).	22T7.G04	GO:0005622 : GO:0005737 : GO:0006950 : GO:0008152 : GO:0009607 : GO:0009987 : GO:0016787							-1.22313	0.709058	1.34427	0.630413	1.11102	0.823986	1.0205	0.963932	1.90418	0.20974	-1.31281	0.558068	1.86593	0.297384	-1.52441	0.315568	2.33433	0.365695	1.02045	0.96437	-1.38125	0.484277	-1.36002	0.338968	-1.22637	0.446398	1.27099	0.903199	1.27099	0.264403	-1.0696	0.851127	1.59878	0.400702	1.43527	0.556629	1.71005	0.390302	-1.11392	0.887871
CYC17T7_G03	cp(01/05):SIN:CYC17T7_G03:***: (Q9SMU2) Putative calmodulin-binding heat-shock protein.	17T7.G03	GO:0008152							-1.60274	0.331004	1.14795	0.821431	1.19485	0.494999	-1.37761	0.526626	1.35278	0.485439	1.16363	0.779711	1.86359	0.298521	-1.27333	0.489301	1.23606	0.592592	1.24724	0.599414	1.51049	0.290299	1.00563	0.98948	-1.38079	0.419875	1.14657	0.608529	1.14657	0.603394	1.09858	0.81972	1.35899	0.560219	1.04319	0.819918	1.23704	0.734032	-1.30272	0.604422
CYC30T7_C08	cp(01/05):SIN:CYC30T7_C08:***: (O22056) Plastid RNA polymerase sigma-subunit (Sigma factor SigB) (F22O13.2) (T27G7.22) (Sigma factor precursor).	30T7.C08								1.05231	0.85929	1.16602	0.409828	1.11031	0.810655	1.20516	0.286524	2.24555	0.127349	1.22452	0.701087	1.86327	0.196992	-1.53926	0.240763	-2.21939	0.350109	1.41258	0.158221	1.3502	0.529639	-1.71948	0.029801	1.06662	0.912713	-1.75304	0.374518	-1.75304	0.1154	1.3329	0.450998	1.81123	0.0438508	1.24091	0.293683	1.35887	0.458239	-1.4596	0.176341
CYC16T7_B04	cp(01/05):SIN:CYC16T7_B04:***: (Q9FHX0) Similarity to glutathione-S-transferase/glutaredoxin (Hypothetical protein At5g42150).	16T7.B04	GO:0003824 : GO:0005515 : GO:0005739 : GO:0005794 : GO:0008152 : GO:0009987 : GO:0016020							2.06465	0.00901687	1.84758	0.0681443	-1.86422	0.0120789	1.89029	0.228399	3.51643	0.000473336	-1.36559	0.597862	1.86026	0.23583	1.08673	0.764629	1.92257	0.0835627	1.173	0.596823	1.20644	0.606372	-1.31136	0.468568	-1.26565	0.52474	-1.06565	0.505141	-1.06565	0.825949	1.04929	0.876605	1.54372	0.309057	-1.1881	0.57818	1.4712	0.283844	-1.83409	0.119345
CYC11T7_A12	cp(01/05):SIN:CYC11T7_A12:***: (Q6E4A0) Putative TRAPP subunit.	11T7.A12	GO:0005515 : GO:0005634 : GO:0005737 : GO:0006350 : GO:0006810 : GO:0007275 : GO:0009987 : GO:0016070							-1.48993	0.158855	1.60527	0.115448	2.3858	0.134893	-1.64248	0.398788	1.13203	0.826611	1.82779	0.0607659	1.85933	0.0692538	3.03415	0.0336917	3.11023	0.174632	1.1551	0.620294	1.00693	0.982012	1.41909	0.378844	-1.03375	0.923176	1.68287	0.262616	1.68287	0.303207	-1.95861	0.299901	-1.49825	0.408412	-3.54628	0.0232652	1.30726	0.640081	-2.36694	0.0436401
CYC14T7_E08	cp(01/05):SIN:CYC14T7_E08:***: (Q9LJ37) Similar to chromaffin granule ATPase II homolog.	14T7.E08								-1.11283	0.851139	-1.35581	0.550606	-1.33664	0.487008	1.10921	0.740745	2.05894	0.0628724	-1.44215	0.160723	1.85621	0.101273	4.20947	0.0243945	1.82891	0.274947	-1.00487	0.985663	1.07902	0.733494	3.64947	0.0320551	1.32517	0.408061	2.53989	0.0281763	2.53989	0.119648	-2.9426	0.0607645	-3.39183	0.0311885	-2.69304	0.0950172	-1.15266	0.575184	1.25948	0.4791
CYC34T7_D10	cp(01/05):SIN:CYC34T7_D10:***: (Q5Z7P2) Putative glycosyl transferase protein A.	34T7.D10	GO:0005794 : GO:0008152 : GO:0009987 : GO:0016740							1.70534	0.216926	-1.24442	0.504594	-1.71959	0.223199	1.18955	0.606986	2.20551	0.0441146	1.41017	0.26637	1.85407	0.0364964	-1.26541	0.765765	1.80126	0.200864	-1.53438	0.103966	-1.08064	0.760351	1.2012	0.814357	-1.14252	0.567761	-1.0346	0.832735	-1.0346	0.964541	-1.10308	0.900343	1.14713	0.859729	1.32181	0.737529	1.26537	0.35079	1.15228	0.693187
CYC11T7_D08	cp(01/05):SIN:CYC11T7_D08:***: (Q9ZPR7) Expressed protein (Putative integral membrane protein).	11T7.D08	GO:0000166 : GO:0005215 : GO:0005575 : GO:0006810 : GO:0016020							-1.40779	0.506845	1.31943	0.574666	1.26963	0.700425	-1.53433	0.473128	1.20628	0.751974	1.47693	0.583354	1.85083	0.34063	1.04444	0.901372	1.04921	0.878069	1.33724	0.267299	-1.12168	0.823216	1.10903	0.68405	-1.10507	0.871247	1.83826	0.417976	1.83826	0.135539	1.07001	0.893734	1.03602	0.954377	-1.19481	0.542176	-1.03281	0.964841	-1.23784	0.724847
CYC31T7_B07	cp(01/05):SIN:CYC31T7_B07:***: (SYFB_ARATH) Probable phenylalanyl-tRNA synthetase beta chain (EC 6.1.1.20) (Phenylalanine--tRNA ligase beta chain) (PheRS).	31T7.B07	GO:0003824 : GO:0005488 : GO:0005575 : GO:0005737 : GO:0008152 : GO:0009987 : GO:0016070 : GO:0019538							-1.01916	0.920748	-1.90468	0.055605	-1.06248	0.831824	1.25727	0.61427	2.31429	0.0948086	1.6189	0.281638	1.84072	0.305423	1.69723	0.0922467	1.90316	0.215284	1.89466	0.119757	1.62725	0.0980415	-1.37682	0.437023	-1.3803	0.376464	1.16727	0.508756	1.16727	0.71544	-2.22262	0.0388568	-2.7202	0.048942	-1.24422	0.49882	-1.22387	0.543955	2.18627	0.077774
CYC26T7_G04	cp(01/05):SIN:CYC26T7_G04:***: (Q9SRL3) F9F8.15 protein (Hypothetical protein At3g11030).	26T7.G04	GO:0005622							1.36441	0.378742	-1.20047	0.332298	-1.24515	0.619789	1.47711	0.429827	2.70919	0.0161353	1.16291	0.821649	1.83411	0.293123	-1.34579	0.319712	3.81792	0.0143827	-1.86106	0.144817	-1.10697	0.852254	1.04829	0.704465	-1.58658	0.362869	-1.01084	0.363111	-1.01084	0.934311	1.27098	0.464991	1.08992	0.681324	1.03774	0.834824	-1.16612	0.654532	-1.05029	0.819931
CYC01T7_F04	cp(01/05):SIN:CYC01T7_F04:***: (Q8LA18) Putative flavonol sulfotransferase.	01T7.F04	GO:0008152 : GO:0009987 : GO:0016740							-2.99383	0.0611803	-1.02172	0.939304	3.49507	0.0940365	-1.13013	0.878487	1.62224	0.557198	1.04831	0.938362	1.83333	0.462505	16.2927	0.0279232	-2.22533	0.345902	2.039	0.12008	-1.69033	0.167727	10.4684	0.00553054	-1.19273	0.767688	43.0341	0.000579057	43.0341	0.00286519	-69.1561	0.000291137	-13.0245	0.00156894	-29.881	0.00177559	5.30971	0.00483479	-2.29422	0.114202
CYC22T7_C02	cp(01/05):SIN:CYC22T7_C02: contains: (COIL:coil)	22T7.C02								-1.19566	0.592911	1.90173	0.221294	1.40104	0.374085	-1.3134	0.670116	1.38218	0.600478	2.05361	0.23045	1.81536	0.433863	4.77265	0.0450486	4.81571	0.0397756	-1.7158	0.302187	1.10132	0.738856	7.95739	0.0161487	-1.8724	0.0779978	7.88477	0.00437014	7.88477	0.0035302	-2.10465	0.138039	-4.28104	0.0620292	-2.91528	0.0674306	-2.03409	0.31319	1.46848	0.577238
CYC33T7_A12	cp(01/05):SIN:CYC33T7_A12:***: (ODPB_ARATH) Pyruvate dehydrogenase E1 component beta subunit, mitochondrial precursor (EC 1.2.4.1) (PDHE1-B).	33T7.A12								-1.3884	0.523193	-27.0943	0.00863637	-9.70586	0.0205533	1.01907	0.971319	1.8423	0.265538	1.49774	0.487473	1.80781	0.26227	-8.92828	0.00338234	-1.95641	0.220198	-2.33505	0.182701	-3.54178	0.0321619	-3.44942	0.105177	-1.30106	0.697346	-1.74793	0.129602	-1.74793	0.326817	4.55871	0.0372664	8.71586	0.0636685	23.9504	0.00242123	1.91192	0.537931	2.7479	0.3469
CYC19T7_D09	cp(01/05):SIN:CYC19T7_D09:***: (Q9FGH8) Similarity to sorting nexin.	19T7.D09								-1.0551	0.883327	1.28174	0.538191	-1.09402	0.706929	1.08213	0.779985	1.95524	0.262369	1.41828	0.509919	1.80684	0.314372	1.18443	0.843445	-1.27408	0.505193	1.31668	0.128906	1.55705	0.315453	1.45709	0.209485	-1.61728	0.343848	1.99274	0.701017	1.99274	0.0470281	-1.20615	0.567244	-1.09768	0.79725	-1.62347	0.117582	1.09883	0.77118	-1.47901	0.186595
CYC16T7_G02	cp(01/05):SIN:CYC16T7_G02:***: (Q7XI39) Putative clathrin-adaptor medium chain apm 4.	16T7.G02								1.48076	0.278598	2.26628	0.108324	-1.18855	0.735721	-1.97854	0.202818	-1.09503	0.789315	1.39495	0.674611	1.80684	0.298804	1.84798	0.237114	1.46256	0.292599	1.59253	0.0956835	1.73117	0.336106	-1.07045	0.896127	-2.61476	0.193552	2.24704	0.847549	2.24704	0.134948	-1.27514	0.652804	1.42924	0.580097	-1.24987	0.755457	1.82248	0.295246	-1.78637	0.4336
CYC28T7_E01	cp(01/05):SIN:CYC28T7_E01:***: (Q7XI40) UMP/CMP kinase a.	28T7.E01	GO:0016301							1.87523	0.0429502	1.46735	0.529453	-3.31526	0.00302701	-5.94191	0.014578	-3.29898	0.0388788	2.12953	0.0943017	1.80114	0.0364587	1.79192	0.216306	1.50511	0.187825	-2.42114	0.0235655	-1.53723	0.293454	1.59432	0.117807	1.43458	0.601036	-1.4172	0.975469	-1.4172	0.598152	1.97913	0.230603	2.11105	0.323822	2.86331	0.0770131	1.06665	0.935964	1.35634	0.697837
CYC13T7_C07	cp(01/05):SIN:CYC13T7_C07:***: (O81833) Putative receptor protein kinase.	13T7.C07	GO:0000166 : GO:0004872 : GO:0005488 : GO:0006950 : GO:0007165 : GO:0008152 : GO:0009987 : GO:0016020 : GO:0016301 : GO:0019538	embryogenesis	putative receptor protein kinase ACR4 [Arabidopsis thaliana]	BAB91132	somatic embryogenesis	Os04g0616700 [Oryza sativa (japonica cultivar-group)]	BAF15795	-1.46146	0.0126328	-1.33445	0.0721453	1.42345	0.000837395	-1.29478	0.605408	1.38895	0.588512	-1.4302	0.109057	1.79838	0.208469	1.01263	0.978315	-1.54452	0.411842	1.23151	0.318798	-1.49663	0.0667015	-1.0776	0.84577	2.09061	0.0631032	-1.2223	0.198785	-1.2223	0.675288	-1.20706	0.618316	-1.23036	0.593566	-1.1826	0.653684	-1.0193	0.877841	1.04038	0.735336
CYC01T7_E10	cp(01/05):SIN:CYC01T7_E10:***: (Q91VZ1) Sorting nexin 2.	01T7.E10								-1.26879	0.65881	1.22591	0.758509	2.01383	0.334286	-1.89297	0.180104	-1.05429	0.903065	1.65585	0.448977	1.7955	0.223365	-1.17674	0.702663	-1.55465	0.334242	-1.17935	0.537257	-1.19636	0.712935	-1.95227	0.173409	-1.70022	0.378029	-1.13192	0.34667	-1.13192	0.70812	2.67528	0.199353	2.40729	0.261226	1.20083	0.834909	-1.11132	0.904109	-2.0047	0.513593
CYC17T7_F12	cp(01/05):SIN:CYC17T7_F12:***: (Q6ZGM1) Putative 15.9 kDa subunit of RNA polymerase II.	17T7.F12								1.97584	0.483583	-2.72371	0.277636	-2.1767	0.29637	1.8274	0.205286	3.26425	0.0340555	-1.26192	0.776006	1.78628	0.227404	-2.4533	0.222019	1.31797	0.574173	-1.30339	0.656087	1.14178	0.872633	-1.4609	0.252724	-1.42107	0.647051	-1.52989	0.339949	-1.52989	0.0926437	1.54273	0.0525446	1.25979	0.458985	2.22328	0.0786774	-1.22459	0.448605	1.76481	0.214877
CYC07T7_F05	cp(01/05):SIN:CYC07T7_F05:**: Homolog of (3167.m00197) |||Initiation factor 2 subunit family|o_sativa|chr_10|OSJNBa0068A07|3167	07T7.F05								1.18223	0.42637	2.54972	0.076854	-1.23826	0.43766	-2.04099	0.0794516	-1.14452	0.798901	2.7196	0.0427184	1.78328	0.279382	-1.20796	0.584175	1.2848	0.616714	1.05454	0.83348	1.901	0.0839652	-1.39517	0.3063	-2.78244	0.028543	1.10632	0.0600599	1.10632	0.667274	1.92972	0.198597	2.30922	0.183862	1.08448	0.764859	1.19666	0.783774	-2.12934	0.209562
CYC32T7_A03	cp(01/05):SIN:CYC32T7_A03:***: (Q658G7) Putative transmembrane protein kinase.	32T7.A03	GO:0005737 : GO:0007275 : GO:0016740				somatic embryogenesis	receptor-like protein kinase [Elaeis guineensis]	AAO26312	-1.60582	0.440553	1.255	0.703596	1.54188	0.453988	-1.49947	0.350456	1.18363	0.722581	1.20344	0.512045	1.77482	0.0782142	-1.08401	0.819731	1.04262	0.582201	1.46183	0.01414	1.05991	0.79831	-1.22503	0.54827	-1.36871	0.275802	1.54097	0.772989	1.54097	0.217413	1.27623	0.500895	1.88979	0.301651	-1.2861	0.563312	1.48076	0.453947	-2.43045	0.16587
CYC33T7_C04	cp(01/05):SIN:CYC33T7_C04:***: (Q7XVQ9) OSJNBa0079M09.9 protein.	33T7.C04								-1.85798	0.0543854	-1.61609	0.0756235	1.42332	0.0927243	1.96995	0.117752	3.49343	0.0566766	-1.12641	0.799142	1.77336	0.375906	-1.25269	0.575717	1.13831	0.798598	1.27959	0.456516	1.12644	0.757336	-1.23449	0.610802	-1.24948	0.489548	1.14975	0.862398	1.14975	0.719336	3.08504	0.176925	-1.18683	0.653469	-1.27337	0.535828	-3.66143	0.0935845	-1.07291	0.376829
CYC26T7_H06	cp(01/05):SIN:CYC26T7_H06:**: Homolog of (BAA95789) KED [Nicotiana tabacum].	26T7.H06								3.18993	0.0660116	-1.99976	0.300214	-2.67253	0.0404215	-2.12518	0.348578	-1.20255	0.861216	-1.05628	0.853123	1.76722	0.456006	2.8059	0.185769	1.73839	0.12557	-1.18018	0.694886	-1.11597	0.816303	5.10893	0.00273313	1.70476	0.151508	2.83381	0.0106019	2.83381	0.0133996	-4.62739	0.00368005	-2.71009	0.143749	-2.05308	0.22133	1.70747	0.364697	1.32001	0.70261
CYC25T7_E08	cp(01/05):SIN:CYC25T7_E08:***: (IFRI_LUPAL) Isoflavone reductase homolog (EC 1.3.1.-).	25T7.E08	GO:0003674 : GO:0003824 : GO:0005488 : GO:0005634 : GO:0006350 : GO:0008152							-1.49732	0.12826	-1.468	0.0520082	1.13612	0.569296	-1.10659	0.754635	1.59049	0.161896	1.27859	0.385001	1.76002	0.0548967	1.43483	0.622718	1.48283	0.0194341	-1.11947	0.82193	1.04125	0.937064	2.06269	0.279911	1.05646	0.877387	1.67498	0.390309	1.67498	0.459742	-1.4388	0.649099	-2.41037	0.196979	-1.65397	0.496947	-1.67526	0.346401	1.45733	0.370935
CYC31T7_H05	cp(01/05):SIN:CYC31T7_H05:***: (Q93VE6) AT5g10780/T30N20_50.	31T7.H05								1.72391	0.00619119	1.15521	0.368976	-1.60474	0.0974445	2.38426	0.157869	4.18998	0.0711178	-2.22079	0.00889313	1.75735	0.203025	-1.44519	0.570837	-1.14463	0.547041	1.58616	0.140555	1.07235	0.80451	-1.50822	0.215027	1.61857	0.241262	-1.65038	0.948749	-1.65038	0.316221	-1.07593	0.859028	1.06433	0.849607	2.10294	0.262747	1.14515	0.68219	1.97584	0.260947
CYC16T7_B01	cp(01/05):SIN:CYC16T7_B01:***: (Q9CA14) Putative phorbol ester / diacylglycerol binding protein; 61157- 67783.	16T7.B01								1.42739	0.437141	-1.36888	0.0363012	-1.16483	0.791424	-1.03932	0.851642	1.68808	0.214633	1.00414	0.989374	1.75446	0.228507	-1.15029	0.585523	-1.21996	0.614531	-1.05425	0.738051	-1.20213	0.465221	-1.06389	0.733074	1.12939	0.651367	-1.05374	0.811799	-1.05374	0.790595	1.16637	0.480009	-1.1229	0.502498	-1.22322	0.276121	-1.30971	0.113716	-1.08934	0.262393
CYC14T7_B08	cp(01/05):SIN:CYC14T7_B08:***: (Q6Z8I9) Putative inositol polyphosphate 5-phosphatase I.	14T7.B08	GO:0005622 : GO:0005794 : GO:0006810 : GO:0008152 : GO:0009987 : GO:0016043 : GO:0016787							-1.38742	0.544867	1.02623	0.950907	1.60494	0.556139	-1.44577	0.44203	1.21051	0.692152	1.48158	0.545125	1.75012	0.0362658	1.43121	0.189655	-1.87786	0.332989	-1.64958	0.0671881	-1.41295	0.53714	1.32995	0.345448	-1.1405	0.86011	1.29923	0.845797	1.29923	0.584023	-1.6365	0.0911697	-1.11341	0.778125	-1.49237	0.468913	1.46981	0.239388	-1.34037	0.608848
CYC26T7_C08	cp(01/05):SIN:CYC26T7_C08:***: (Q69TY8) Receptor protein kinase-like.	26T7.C08	GO:0000166 : GO:0005515 : GO:0005634 : GO:0005739 : GO:0005886 : GO:0006950 : GO:0009607 : GO:0009987 : GO:0016301 : GO:0019538	embryogenesis	putative receptor protein kinase ACR4 [Arabidopsis thaliana]	BAB91132	somatic embryogenesis	BAK1 (BRI1-ASSOCIATED RECEPTOR KINASE); kinase [Arabidopsis thaliana]	NP_567920	-1.26365	0.357972	-1.27524	0.422305	1.33702	0.152625	-1.29265	0.280395	1.34991	0.204125	1.06036	0.77096	1.74496	0.0607172	1.29723	0.514825	1.88614	0.449582	-1.02195	0.842994	-1.01759	0.869189	1.60623	0.204886	1.36852	0.122075	1.16868	0.206291	1.16868	0.65021	-1.09517	0.863176	-1.47221	0.349921	-1.31223	0.475854	-1.34428	0.54984	1.12191	0.705801
CYC33T7_H01	cp(01/05):SIN:CYC33T7_H01:***: (Q6L479) Putative phospholipase D.	33T7.H01								1.71788	0.206232	-1.07318	0.845556	1.09857	0.852396	-2.36531	0.136537	-1.35983	0.53396	1.70285	0.338889	1.73942	0.251112	1.2748	0.64641	2.32783	0.0619892	-1.00504	0.990444	-1.26745	0.551828	1.01186	0.985169	-1.48618	0.407066	1.89645	0.691096	1.89645	0.233011	-2.72545	0.0977918	-1.47914	0.459046	-2.03661	0.315108	1.84259	0.119823	-1.37689	0.566691
CYC16T7_G08	cp(01/05):SIN:CYC16T7_G08:***: (MFP1_TOBAC) MAR binding filament-like protein 1-1.	16T7.G08								1.28323	0.700865	2.45397	0.135445	-1.76373	0.258606	-1.95496	0.157892	-1.12429	0.774532	1.76653	0.374384	1.73883	0.182971	-1.04412	0.900523	1.70652	0.386506	-1.2857	0.137025	1.56066	0.367811	-1.11887	0.181119	-2.86883	0.110233	1.27784	0.191287	1.27784	0.0109287	1.28176	0.291379	3.09515	0.000187263	2.26601	0.278916	2.41476	0.0149751	-1.3659	0.65989
CYC31T7_C06	cp(01/05):SIN:CYC31T7_C06:**: Homolog of (CAA31852) WIN2 protein [Solanum tuberosum].	31T7.C06								-2.55907	0.147899	-1.81861	0.227698	3.23088	0.0938103	-111.96	0.00115587	-64.4733	0.000296583	1.37921	0.624688	1.73653	0.355302	1.01875	0.965063	-1.53827	0.482984	-1.75083	0.0697872	-1.93829	0.0876636	1.77506	0.257671	1.33184	0.604058	1.4755	0.243239	1.4755	0.474925	-2.04962	0.10425	-1.10275	0.847961	-1.046	0.914506	1.85864	0.145724	1.05426	0.89993
CYC16T7_C06	cp(01/05):SIN:CYC16T7_C06:***: (Q6ZHE5) Putative 1-aminocyclopropane-1-carboxylate deaminase.	16T7.C06	GO:0003824 : GO:0005488							-1.87324	0.0595798	-1.20516	0.731323	2.93338	0.0277675	1.20998	0.655648	2.09807	0.231319	3.90513	0.255943	1.73398	0.202863	-1.12974	0.561123	-1.83151	0.045776	-1.46267	0.280483	1.82682	0.536507	-1.05702	0.801464	-3.23452	0.318013	1.14521	0.374388	1.14521	0.521722	-1.99688	0.023532	-1.1658	0.817017	1.28601	0.618204	1.71289	0.424038	1.49923	0.612785
CYC26T7_E08	cp(01/05):SIN:CYC26T7_E08:***: (Q8GUZ9) Cellulose synthase-like protein D4 (Fragment).	26T7.E08	GO:0005739 : GO:0005794 : GO:0008152 : GO:0009536 : GO:0009987 : GO:0016020 : GO:0016043 : GO:0016740	embryogenesis	RecName: Full=Probable cellulose synthase A catalytic subunit 10 [UDP-forming]; Short=AtCesA10; Short=AtCesA13	Q9SKJ5				-2.20783	0.0518425	-1.48806	0.437282	-1.00856	0.977444	-1.98649	0.196899	-1.14739	0.772074	1.01801	0.940782	1.73131	6.75388e-05	-1.01141	0.97122	1.5509	0.319654	-1.10171	0.531188	1.00241	0.992205	1.21219	0.545911	1.32211	0.492283	-1.20452	0.8118	-1.20452	0.675426	1.01898	0.953042	1.40307	0.593212	1.31089	0.610178	1.37694	0.567056	-1.07032	0.92096
CYC09T7_H03	cp(01/05):SIN:CYC09T7_H03:***: (Q9M3Z6) Putative Ruv DNA-helicase.	09T7.H03	GO:0000166 : GO:0003824 : GO:0005515 : GO:0005622 : GO:0005634 : GO:0005737 : GO:0005886 : GO:0006259 : GO:0006350 : GO:0007165 : GO:0008150 : GO:0009987 : GO:0016043 : GO:0016070 : GO:0016787							-1.2263	0.676385	-2.12423	0.103004	-1.88615	0.136283	1.24693	0.507319	2.15534	0.0262275	-1.52118	0.288517	1.72852	0.116607	-2.91967	0.050911	1.41389	0.653433	1.83339	0.0152232	-1.03621	0.896854	-4.03158	0.00742515	-1.1834	0.753867	-1.79325	0.109509	-1.79325	0.32235	1.68802	0.180932	1.87134	0.0865454	2.45365	0.0575297	1.1086	0.585704	1.31118	0.252711
CYC09T7_H02	cp(01/05):SIN:CYC09T7_H02:***: (Q9FVD3) Hexokinase.	09T7.H02	GO:0000166 : GO:0005739 : GO:0006091 : GO:0006950 : GO:0007165 : GO:0008152 : GO:0009507 : GO:0009628 : GO:0009987 : GO:0016020 : GO:0016301							-1.27648	0.517947	1.19226	0.395441	1.19748	0.690457	-3.87111	0.00626142	-2.24355	0.00300158	1.64999	0.468146	1.72544	0.103573	2.15939	0.0484417	1.37377	0.385591	-1.19407	0.748275	1.54206	0.463399	2.19838	0.250313	-1.21382	0.761136	1.44919	0.787629	1.44919	0.230025	-4.15998	0.0107154	-2.05311	0.0731276	-1.87899	0.0872843	2.02618	0.0843665	1.09267	0.761062
CYC01T7_C01	cp(01/05):SIN:CYC01T7_C01:***: (Q9FRK4) Cytochrome P450, putative; 64213-66051 (Putative cytochrome P450; 1456-3294).	01T7.C01	GO:0003824 : GO:0005488 : GO:0005575 : GO:0005737 : GO:0008152 : GO:0009987 : GO:0016020				somatic embryogenesis	cytochrome P450 [Pinus radiata]	AAC05148	1.70739	0.361513	1.83878	0.158925	1.07449	0.916323	-2.34288	0.00522328	-1.35838	0.465284	1.00428	0.982728	1.72476	0.235395	-2.16355	0.396367	1.58373	0.201916	-1.6823	0.350286	-1.31666	0.614778	1.02092	0.916976	-1.19724	0.31555	-1.04534	0.356101	-1.04534	0.822207	1.77142	0.139848	2.20039	0.158801	1.39121	0.315669	1.24216	0.686196	-1.58164	0.39794
CYC26T7_C05	cp(01/05):SIN:CYC26T7_C05:***: (Q5SN76) Putative acyl-CoA synthetase.	26T7.C05	GO:0003824 : GO:0005515 : GO:0005575 : GO:0005634 : GO:0005737 : GO:0005739 : GO:0005886 : GO:0007275 : GO:0008150 : GO:0008152 : GO:0009987 : GO:0016020							1.39962	0.159323	1.0015	0.994213	-1.6254	0.0727547	-1.05655	0.941479	1.63032	0.434461	1.008	0.989683	1.72252	0.439794	2.22252	0.0624167	2.39003	0.0369165	-1.46788	0.195451	1.70096	0.0478698	2.66745	0.067582	-1.67308	0.281426	1.78742	0.858205	1.78742	0.265975	-6.57063	0.00353471	-4.98376	0.00867269	-3.25087	0.12663	1.31841	0.301296	1.53305	0.502018
CYC27T7_D12	cp(01/05):SIN:CYC27T7_D12: contains: (COIL:coil)	27T7.D12								1.8913	0.0739193	1.73011	0.171228	-2.65178	0.042525	2.06278	0.168271	3.54895	0.0162822	-1.54172	0.305587	1.72047	0.194773	-1.25442	0.683725	-1.99593	0.310721	-1.40474	0.289251	-1.59429	0.196495	-1.08758	0.628324	1.36225	0.397772	-1.30541	0.855655	-1.30541	0.423717	-1.81477	0.0565113	-1.666	0.182536	1.08762	0.845533	1.0893	0.816814	1.81197	0.285308
CYC29T7_G10	cp(01/05):SIN:CYC29T7_G10:***: (Q9MUE2) S-adenosyl-L-methionine Mg-protoporphyrin IX methyltranserase (EC 2.1.1.11).	29T7.G10	GO:0008152 : GO:0009987 : GO:0016740							-1.52445	0.304042	-1.8011	0.0472976	1.21358	0.619773	-1.58496	0.546475	1.08497	0.916249	1.90731	0.277817	1.71963	0.18212	1.1587	0.659418	1.24212	0.347254	-1.01463	0.920579	2.45752	0.0824871	1.47702	0.28494	-2.01934	0.222969	1.19617	0.40606	1.19617	0.600049	-1.45025	0.289401	-1.3252	0.411534	-1.40915	0.44636	1.09436	0.349136	-1.06335	0.838422
CYC17T7_B09	cp(01/05):SIN:CYC17T7_B09:***: (Q9SD82) Replication factor A-like protein.	17T7.B09	GO:0003677 : GO:0005622 : GO:0005634 : GO:0006259 : GO:0006950 : GO:0008150 : GO:0009987 : GO:0016043							-1.34763	0.580216	-1.67203	0.366957	1.25286	0.692008	1.78255	0.117605	3.05808	0.0138284	1.23412	0.748231	1.71556	0.216874	-1.48587	0.46611	-1.25632	0.800299	-1.23953	0.558137	1.4464	0.543892	1.17175	0.535826	-1.8026	0.360677	1.17813	0.510142	1.17813	0.579343	-1.20737	0.594114	-1.14772	0.689572	-1.29204	0.377118	1.05197	0.888305	-1.12574	0.687813
CYC25T7_C01	cp(01/05):SIN:CYC25T7_C01:***: (Q94F37) At1g67850/F12A21_2.	25T7.C01	GO:0005739							-1.08705	0.744388	1.00823	0.970445	1.00963	0.959401	-1.77524	0.125372	-1.03615	0.879351	1.03262	0.894908	1.71331	0.0900684	9.00962	0.0010371	-2.05722	0.330313	1.00362	0.984105	-1.36158	0.0760216	8.21286	0.000721704	1.98157	0.240386	5.66367	0.000208512	5.66367	0.0299167	-5.60934	0.0200705	-6.64812	0.000797858	-7.04911	0.00103298	-1.18519	0.641516	-1.06032	0.754686
CYC22T7_B01	cp(01/05):SIN:CYC22T7_B01:***: (Q60D25) Putative NAC domain protein NAC2.	22T7.B01								-1.17936	0.659602	1.06873	0.82649	1.28874	0.503506	-1.14251	0.849822	1.49906	0.541312	1.01347	0.980369	1.71269	0.371357	3.15823	0.0562751	1.08791	0.885086	-1.01169	0.981787	-1.1309	0.802955	2.23207	0.198082	1.4335	0.564846	1.74056	0.140505	1.74056	0.435278	-3.95311	0.0329397	-2.63206	0.109486	-2.57818	0.298026	1.50191	0.22259	1.0209	0.978551
CYC11T7_G09	cp(01/05):SIN:CYC11T7_G09: contains: EGF-like(InterPro:IPR006209,PROSITE:PS00022)	11T7.G09								-1.41036	0.294501	-1.08545	0.853478	1.06338	0.903193	1.23332	0.26496	2.11177	0.0234271	1.32896	0.319949	1.71226	0.0248008	-1.82535	0.250429	1.37072	0.388772	1.17502	0.477696	-1.13303	0.675245	-1.78992	0.131068	1.1737	0.566828	-1.57799	0.479027	-1.57799	0.203525	1.58767	0.297822	1.70399	0.328061	1.69336	0.34788	1.07327	0.884969	-1.00628	0.991526
CYC18T7_A03	cp(01/05):SIN:CYC18T7_A03:***: (Q8GZ08) Putative glucosyl transferase.	18T7.A03								-1.47744	0.00447481	-1.26138	0.243314	1.85404	0.0550762	-1.02242	0.961112	1.66624	0.275721	1.4409	0.517084	1.70361	0.409463	2.26427	0.0473536	-1.03803	0.953633	2.7968	0.107337	-1.14956	0.638826	-1.24563	0.751328	1.60714	0.325634	1.60603	0.0621968	1.60603	0.274443	-2.03711	0.034012	-2.28636	0.0500257	1.15527	0.774829	-1.12235	0.604346	2.64135	0.10375
CYC01T7_D08	cp(01/05):SIN:CYC01T7_D08:**: Homolog of (3603.m00157) |||OTU-like cysteine protease, putative|o_sativa|chr_9|OSJNBa0066E19|3603	01T7.D08								1.6703	0.0446194	-1.34096	0.186236	1.3673	0.291922	-1.65068	0.356164	1.03198	0.957964	1.66412	0.24565	1.70348	0.332606	1.13752	0.775642	-1.22902	0.60626	-1.22767	0.719184	-1.06167	0.835317	1.03604	0.963427	1.14338	0.814619	-1.27616	0.825631	-1.27616	0.71043	1.59904	0.447854	-1.43163	0.419777	1.31072	0.602696	-2.28923	0.111403	1.87647	0.0950252
CYC30T7_B05	cp(01/05):SIN:CYC30T7_B05:**: Homolog of (AAS79598) hypothetical protein [Ipomoea trifida].	30T7.B05								2.07215	0.0482777	-1.44099	0.286233	-2.07712	0.0641462	-1.11919	0.648584	1.51757	0.424686	1.13744	0.330164	1.69845	0.279109	-1.15101	0.635504	-1.42099	0.500804	1.23092	0.455909	1.20701	0.365304	1.02887	0.91679	1.26053	0.6483	-1.20137	0.762148	-1.20137	0.719944	1.11886	0.563242	1.0067	0.976096	1.16797	0.552188	-1.11141	0.653844	1.16019	0.612126
CYC11T7_H01	cp(01/05):SIN:CYC11T7_H01:***: (Q5U6D4) Orf147a protein.	11T7.H01								-1.38656	0.43429	1.77622	0.380578	1.4463	0.59692	-1.60137	0.525864	1.06021	0.935166	2.62391	0.0249934	1.6978	0.0880679	-2.23191	0.244569	1.95282	0.108349	-1.13519	0.77995	1.54188	0.390567	-2.10028	0.00232229	-2.11693	0.136226	-1.73657	0.00446044	-1.73657	0.187304	1.44818	0.467676	3.65187	0.132044	2.10952	0.291525	2.5217	0.323201	-1.73114	0.581501
CYC04T7_F05	cp(01/05):SIN:CYC04T7_F05:**: Homolog of (AAO73273 (putative phytase [Oryza sativa) japonica cultivar-group)].	04T7.F05								-1.02053	0.946546	-1.54141	0.0217173	1.29359	0.527751	-3.29794	0.0657534	-1.94835	0.36372	2.01366	0.231237	1.69268	0.396237	6.12417	0.00965654	-1.23705	0.787335	-1.29858	0.500747	1.24066	0.65788	6.08159	0.0169345	1.16709	0.765425	3.23438	0.0801305	3.23438	0.0483186	-5.0903	0.0180877	-7.67565	0.00657861	-5.55438	0.0186124	-1.5079	0.187057	1.38191	0.340958
CYC02F2_D09	cp(01/05):SIN:CYC02F2_D09:***: (O04523) F20P5.5 protein (Hypothetical protein At1g70230).	02F2.D09	GO:0005575							-1.18258	0.389012	1.79246	0.32125	1.56131	0.0766718	-1.72776	0.338833	-1.02749	0.965867	-1.22356	0.501282	1.68154	0.35494	-2.3627	0.0387148	-1.25774	0.721226	-2.1574	0.0665813	-2.74173	0.0162132	-1.13416	0.646698	2.16227	0.0112091	-1.92969	0.510158	-1.92969	0.044717	1.97763	0.0144846	2.19493	0.217284	-1.07055	0.794765	1.10988	0.850576	-2.34978	0.19509
CYC32T7_F06	cp(01/05):SIN:CYC32T7_F06:**: Homolog of (AAK92570) Hypothetical protein [Oryza sativa].	32T7.F06								1.91438	0.226473	-1.95864	0.253527	-4.33376	0.0213335	1.95415	0.0107201	3.27964	0.00537669	1.38938	0.5799	1.67829	0.1001	-3.30808	0.0429201	1.39482	0.536762	-1.0776	0.804236	1.36462	0.569648	-2.2699	0.048518	-2.06512	0.28545	-1.61633	0.108262	-1.61633	0.245819	2.01608	0.149113	2.63162	0.143287	2.79405	0.0213182	1.30532	0.661101	1.06172	0.90886
CYC28T7_D06	cp(01/05):SIN:CYC28T7_D06: contains: TonB box, N-terminal(InterPro:IPR010916,PROSITE:PS00430)	28T7.D06								-2.77479	0.0638867	-3.10324	0.0356061	1.08568	0.847759	1.06359	0.862268	1.77693	0.104096	-1.00981	0.97265	1.67069	0.105637	-1.73996	0.288299	5.4176	0.0228165	1.34638	0.411776	2.55158	0.0234009	-1.4317	0.29688	-1.76637	0.324893	-1.53607	0.0121446	-1.53607	0.449999	5.47352	0.00238283	12.1229	0.00267352	8.61976	0.000526792	2.21482	0.104495	-1.40641	0.393738
CYC11T7_F09	cp(01/05):SIN:CYC11T7_F09:***: (CA13_ARATH) Putative clathrin assembly protein At1g25240.	11T7.F09								-1.76395	0.262417	-1.11467	0.831707	1.35194	0.343106	-1.14849	0.271145	1.45419	0.0443048	1.55108	0.350551	1.67012	0.00746275	-1.02469	0.958327	-1.3832	0.440755	-1.9299	0.167266	-1.18886	0.757186	1.40302	0.118829	-1.45592	0.460606	1.25834	0.756694	1.25834	0.419643	1.23527	0.588218	1.13748	0.719996	1.19975	0.673	-1.08597	0.860897	1.05475	0.916172
CYC18T7_E07	cp(01/05):SIN:CYC18T7_E07:***: (O81355) Isoflavone reductase related protein.	18T7.E07	GO:0003674 : GO:0003824 : GO:0005488 : GO:0005634 : GO:0005737 : GO:0006350 : GO:0008152							-1.09689	0.793461	1.01516	0.964858	1.26488	0.608925	-1.33826	0.45539	1.24787	0.598504	1.19848	0.741422	1.66996	0.240732	1.24463	0.555593	1.95951	0.360792	2.68292	0.00236356	1.07299	0.863984	-1.75343	0.12356	-1.32918	0.573408	1.89543	0.523377	1.89543	0.0635531	-1.24937	0.603381	-1.61379	0.129472	-1.92249	0.0581419	-1.29168	0.490802	-1.19129	0.278831
CYC30T7_E02	cp(01/05):SIN:CYC30T7_E02: contains: (COIL:coil)	30T7.E02								2.78801	0.00465387	-1.61131	0.0363484	-2.00747	0.127938	-1.33476	0.184768	1.24651	0.301465	-1.16747	0.448802	1.66379	0.018689	-2.20295	0.0203162	1.05127	0.921938	-1.02786	0.880512	-1.19685	0.411872	-1.5046	0.0707958	1.18096	0.383057	-1.52599	0.281085	-1.52599	0.0368644	2.1232	0.277001	1.19375	0.458177	1.37965	0.187081	-1.7786	0.399051	1.15573	0.571481
CYC32T7_H05	cp(01/05):SIN:CYC32T7_H05: contains: 2Fe-2S ferredoxin, iron-sulfur binding site(InterPro:IPR006058,GO:0005489,GO:0006118,PROSITE:PS00197)	32T7.H05								-1.04574	0.832857	-1.43326	0.00996582	1.15645	0.733013	1.41286	0.638825	2.3474	0.212851	-1.03292	0.960938	1.66144	0.446784	1.26569	0.315771	1.10733	0.681531	-1.2473	0.427042	-1.21154	0.567757	1.10771	0.788131	1.29106	0.556559	-1.19993	0.869261	-1.19993	0.484251	-1.22781	0.397841	-1.1993	0.434674	1.30813	0.643131	1.02377	0.875602	1.56885	0.427803
CYC20T7_D06	cp(01/05):SIN:CYC20T7_D06:***: (Q8VWW7) Putative receptor-like protein kinase RLPK1 (Fragment).	20T7.D06								1.09205	0.845079	1.09733	0.799393	1.38394	0.657701	1.14019	0.673267	1.8861	0.038564	2.75179	0.0515734	1.65419	0.101668	1.66359	0.272642	-1.07812	0.863901	-1.12274	0.72368	2.04607	0.0949026	2.23506	0.143927	-1.56178	0.3099	1.51953	0.957418	1.51953	0.40754	-1.00708	0.986688	-1.69085	0.402911	-1.75753	0.230949	-1.67897	0.292707	-1.03943	0.932651
CYC08T7_B04	cp(01/05):SIN:CYC08T7_B04:***: (Q62103) Proline-rich protein precursor.	08T7.B04								1.25687	0.625937	2.73868	0.00644097	-1.54727	0.536928	-1.80286	0.472052	-1.09289	0.862439	2.53496	0.261979	1.64962	0.576143	2.27254	0.18596	2.28678	0.317372	1.15695	0.314832	-1.23117	0.197732	-1.34129	0.0494668	1.04342	0.683789	1.01777	0.646936	1.01777	0.840866	1.48057	0.210278	1.56589	0.00946916	1.21662	0.511862	1.05763	0.83845	-1.28709	0.398392
CYC26T7_E09	cp(01/05):SIN:CYC26T7_E09:***: (Q9FNC0) Gb|AAD10670.1 (Hypothetical protein At5g44060/MRH10_17) (Hypothetical protein At5g44060).	26T7.E09								-1.00002	0.999957	1.63111	0.285054	-1.14675	0.723286	-1.32887	0.528155	1.23923	0.683946	1.7276	0.289313	1.64678	0.242291	-1.08311	0.871629	-1.6178	0.234376	1.31436	0.565318	1.12314	0.792061	-1.30517	0.681121	1.2013	0.725111	-1.33979	0.858531	-1.33979	0.572484	-1.41091	0.496935	1.24837	0.724135	-1.00151	0.998123	1.76134	0.308181	-1.25026	0.738167
CYC25T7_E07	cp(01/05):SIN:CYC25T7_E07:***: (Q8W3E1) Putative lysophosphatidic acid acyltransferase.	25T7.E07								-1.24254	0.686801	1.19986	0.758726	-1.33903	0.496183	-1.38751	0.624264	1.18115	0.837309	-1.33089	0.208026	1.63885	0.379583	1.62751	0.166093	1.80155	0.401901	1.12291	0.697457	-1.08238	0.782289	1.79782	0.108987	2.04085	0.118614	1.07068	0.0449295	1.07068	0.881773	-1.24204	0.619204	1.09626	0.874164	-1.36131	0.406391	1.3616	0.619156	-1.49235	0.489612
CYC34T7_G02	cp(01/05):SIN:CYC34T7_G02:***: (Q9LSZ6) Emb|CAB87914.1.	34T7.G02	GO:0009536							1.22691	0.470074	1.07988	0.734353	1.3214	0.588563	1.1015	0.698843	1.80507	0.103599	1.97218	0.121272	1.63873	0.2233	-2.00526	0.206922	-1.64108	0.248552	-1.18952	0.578395	1.50196	0.27793	-1.22858	0.352019	-1.35042	0.38064	-1.62541	0.0462305	-1.62541	0.0307395	2.19661	0.00319859	1.86306	0.00226336	1.41225	0.0238506	-1.17903	0.294828	-1.31922	0.0697078
CYC10T7_E05	cp(01/05):SIN:CYC10T7_E05:**: Homolog of (AAC19276 (similar to ATPases associated with various cellular activites) Pfam: AAA.hmm, score: 230.91) [Arabidopsis thaliana].	10T7.E05								1.16101	0.690751	-1.53557	0.190458	-1.97294	0.116176	-1.23101	0.542229	1.32999	0.261618	-1.07091	0.817817	1.63723	0.172593	-1.05562	0.877649	2.03262	0.251341	1.24511	0.41831	1.31829	0.254261	-1.02294	0.949992	-1.30788	0.501759	1.20758	0.80649	1.20758	0.700771	1.67111	0.24579	1.15033	0.67553	1.05563	0.892979	-1.45272	0.231766	-1.08971	0.762031
CYC33T7_E07	cp(01/05):SIN:CYC33T7_E07:***: (Q8H0B0) Putative gibberellin 20-oxidase.	33T7.E07	GO:0003824 : GO:0005488 : GO:0008152 : GO:0009987	embryogenesis	ACC oxidase [Brassica rapa subsp. rapa]	CAC39108	somatic embryogenesis	gibberellin 3beta-hydroxylase2 [Daucus carota]	BAD30036	2.05492	0.10639	-2.25696	0.123286	-3.59205	0.0103727	-1.87716	0.0207	-1.14784	0.66057	-1.3919	0.128921	1.63538	0.112375	-2.52887	0.0350581	2.18948	0.017945	-2.57492	0.0168865	-3.81681	0.00199674	-2.50712	0.0234577	2.51306	0.0187039	-4.25051	0.0525896	-4.25051	0.00175723	2.46656	0.0820093	2.44217	0.0728107	6.60433	0.00610584	-1.00998	0.985709	2.70429	0.115462
CYC28T7_E06	cp(01/05):SIN:CYC28T7_E06:***: (Q6ZLP8) Putative ribosomal protein S12.	28T7.E06	GO:0005829 : GO:0005840 : GO:0009987 : GO:0019538							-1.22613	0.631553	2.4034	0.0717617	-1.08281	0.869535	2.53366	0.100062	4.14036	0.0205291	-1.21315	0.558909	1.63414	0.215367	-2.29986	0.181169	3.50065	0.176097	1.80389	0.185101	-1.51007	0.237514	-4.58478	0.0119437	-1.1775	0.24312	-1.4294	0.0710627	-1.4294	0.113364	1.02469	0.928833	-1.06333	0.89328	1.2583	0.318991	-1.08959	0.85281	1.338	0.510773
CYC12T7_G01	cp(01/05):SIN:CYC12T7_G01:***: (Q67YQ9) MRNA, complete cds, clone: RAFL24-13-K22.	12T7.G01								-1.25789	0.279983	1.60826	0.0478956	1.14072	0.365555	1.66422	0.547136	2.71861	0.116119	-1.94268	0.436122	1.63357	0.618032	-1.25203	0.151526	1.78706	0.320539	-1.02213	0.955401	-1.48796	0.159059	-1.31599	0.475124	1.0543	0.560583	1.04922	0.265357	1.04922	0.666467	1.90504	0.337632	2.49411	0.000962215	1.29061	0.0259953	1.30921	0.673255	-1.9325	0.00128461
CYC21T7_B10	cp(01/05):SIN:CYC21T7_B10:***: (Q7X9T5) SCARECROW-like protein.	21T7.B10								-1.06976	0.474897	-1.07993	0.448131	1.3583	0.222244	1.43441	0.277343	2.34075	0.214975	1.27116	0.627916	1.63185	0.480503	1.05047	0.853315	-1.27238	0.650709	-1.00008	0.999254	1.93698	0.0858988	1.35193	0.317219	-1.88103	0.18545	1.31278	0.464609	1.31278	0.394326	-1.26823	0.40968	-1.26386	0.420486	-1.08982	0.769454	1.00345	0.975965	1.15969	0.354333
CYC14T7_B07	cp(01/05):SIN:CYC14T7_B07:***: (Q9LPD8) T12C22.20 protein.	14T7.B07								1.23959	0.273437	-1.41742	0.0717228	-1.08095	0.795394	1.30456	0.511627	2.12409	0.304177	-1.10677	0.834825	1.6282	0.403954	1.91421	0.407789	1.69455	0.304636	-1.41714	0.412302	-1.68115	0.340872	1.73531	0.497115	1.46555	0.654625	1.40466	0.42969	1.40466	0.736817	1.32725	0.752807	-3.00835	0.187651	-1.9072	0.41822	-3.99284	0.0495573	1.57736	0.125375
CYC10T7_D01	cp(01/05):SIN:CYC10T7_D01:**: Homolog of (6605.m00142) |||expressed protein|o_sativa|chr_3|OSJNBa0056G13|6605	10T7.D01								1.27754	0.488998	2.32808	0.00252488	-1.57215	0.337117	1.1295	0.826488	1.8388	0.100552	2.25089	0.2813	1.62797	0.414373	5.81219	0.00795682	1.17946	0.579582	1.37475	0.482474	1.14166	0.762408	3.79324	0.0453202	1.03392	0.95113	4.41785	0.0294288	4.41785	0.00878988	-1.12591	0.788799	-1.0128	0.955659	-1.28428	0.598387	1.11168	0.811628	-1.26805	0.617811
CYC01T7_A10	cp(01/05):SIN:CYC01T7_A10:***: (Q6YXT2) Calmodulin-binding protein family-like.	01T7.A10								1.08959	0.853598	-1.34172	0.450591	-1.13344	0.812961	-1.09533	0.838392	1.48551	0.320084	-1.27567	0.427936	1.62713	0.169734	-1.7782	0.0443583	-1.26051	0.772235	-1.69933	0.354152	-2.69641	0.0121789	-1.72824	0.376427	1.37145	0.0302221	-1.49374	0.495569	-1.49374	0.0101109	3.45277	0.0340323	1.58632	0.00923433	1.6078	0.111411	-2.17659	0.116344	1.01354	0.956039
CYC29T7_F07	cp(01/05):SIN:CYC29T7_F07:**: Homolog of (AAK59679) unknown protein [Arabidopsis thaliana].	29T7.F07								1.35041	0.197578	-1.078	0.578879	-1.24698	0.444771	1.6482	0.0779213	2.6743	0.00614665	-1.2621	0.305261	1.62255	0.129409	1.28206	0.0109881	-1.22652	0.724656	1.56574	0.190522	1.35598	0.096433	-1.06216	0.856149	1.33159	0.198046	-1.22488	0.242778	-1.22488	0.336335	1.13804	0.669885	-1.19315	0.260012	1.00107	0.991512	-1.35785	0.374121	1.19442	0.309674
CYC20T7_C02	cp(01/05):SIN:CYC20T7_C02:***: (Q9FSZ6) Putative mitochondrial glyoxalase II (Fragment).	20T7.C02								1.45979	0.371166	1.88925	0.144299	-1.32291	0.599192	1.1193	0.553062	1.81425	0.154832	1.99079	0.305175	1.62088	0.229559	1.57526	0.464347	1.52336	0.302283	2.22496	0.0183783	2.42827	0.143581	-1.2899	0.650423	-1.79689	0.3716	1.27641	0.673551	1.27641	0.652322	-1.9606	0.2444	1.20333	0.789827	-1.28476	0.650268	2.35926	0.116916	-1.54599	0.389168
CYC27T7_E06	cp(01/05):CON:CP_75_C1:***: (Q8W2N2) Cytochrome P450-dependent fatty acid hydroxylase.	27T7.E06								-1.46951	0.312114	1.33899	0.368391	1.09939	0.801165	-3.16336	0.113224	-1.95541	0.330284	1.68702	0.264822	1.61775	0.374428	2.13273	0.260466	1.10928	0.330849	-1.07268	0.898753	1.52762	0.387521	1.89471	0.39802	-1.19639	0.551603	1.38335	0.818441	1.38335	0.57984	-1.09948	0.877127	-1.00324	0.995963	1.44819	0.527143	1.09593	0.810319	1.45288	0.26419
CYC25T7_A02	cp(01/05):CON:CP_92_C1:***: (CAL5_SOLTU) Calmodulin 5/6/7/8 (CaM 5/6/7/8).	25T7.A02								2.22358	0.24951	-1.10072	0.829556	-3.45684	0.133384	1.07687	0.894896	1.73736	0.361433	1.21295	0.671399	1.61335	0.0863114	1.06422	0.8014	1.68542	0.324819	1.51606	0.108647	1.56928	0.28379	-1.55965	0.134817	-1.10167	0.850832	-1.4654	0.336657	-1.4654	0.298974	1.62209	0.255452	1.05668	0.889178	1.08955	0.759384	-1.53508	0.4012	1.03111	0.939527
CYC16T7_F06	cp(01/05):SIN:CYC16T7_F06:***: (Q42811) GmCK3p (EC 2.7.1.32) (Fragment).	16T7.F06	GO:0005737 : GO:0008152 : GO:0009987 : GO:0016301 : GO:0016740							-3.64367	0.0208691	-1.36322	0.625553	2.83391	0.0371985	-1.3861	0.605407	1.16339	0.814879	1.05328	0.925362	1.61257	0.539552	4.64152	0.011188	-1.26042	0.842866	-2.45743	0.0190565	-3.85258	0.00484184	9.51783	0.000318351	2.72501	0.187584	5.47571	0.000278015	5.47571	0.052851	-3.78625	0.070308	-6.24221	0.0467076	-5.69289	0.0141373	-1.64865	0.573652	1.09649	0.906919
CYC20T7_E05	cp(01/05):SIN:CYC20T7_E05:**: Homolog of (BAB01242) unnamed protein product [Arabidopsis thaliana].	20T7.E05								-1.00864	0.943119	1.56967	0.160063	1.81721	0.416121	-1.41877	0.25266	1.13319	0.694997	1.96258	0.34441	1.60774	0.0597775	1.15676	0.704881	-1.38111	0.466825	1.48573	0.395928	1.3529	0.638978	-1.13349	0.785344	-1.5091	0.57123	1.46209	0.964608	1.46209	0.3293	-1.58337	0.243801	1.26263	0.589488	-1.60179	0.152631	1.99921	0.149719	-2.02247	0.100546
CYC13T7_D02	cp(01/05):SIN:CYC13T7_D02:**: Homolog of (BAC42211) unknown protein [Arabidopsis thaliana].	13T7.D02								-1.26682	0.435462	-1.59856	0.122016	1.04276	0.807163	1.45461	0.323095	2.33463	0.0284273	-1.47981	0.322113	1.60498	0.269291	-1.26171	0.653883	1.28093	0.515668	-1.03241	0.961975	-1.24798	0.743375	-1.14695	0.609556	1.19213	0.467007	-1.13113	0.850018	-1.13113	0.635321	1.97401	0.24702	-1.12372	0.603227	1.13455	0.678897	-2.21824	0.162531	1.27492	0.317781
CYC33T7_H06	cp(01/05):SIN:CYC33T7_H06:***: (Q5XLS1) Protein S.	33T7.H06								-2.36712	0.0530781	-1.73713	0.181937	2.08537	0.138509	1.1528	0.444501	1.84233	0.0749936	1.29555	0.0655869	1.59813	0.109739	1.13617	0.737964	1.14526	0.558563	1.48939	0.28351	1.28238	0.0636296	1.13492	0.818299	-1.06735	0.744271	1.40689	0.477889	1.40689	0.432827	-1.49313	0.329922	-1.44296	0.378009	-1.26619	0.619633	1.03477	0.837437	1.1396	0.679885
CYC19T7_E05	cp(01/05):SIN:CYC19T7_E05:**: Homolog of (AAA20834) Rieske iron-sulfur protein [Nicotiana tabacum].	19T7.E05								-1.51616	0.117679	2.68617	0.0592717	1.34684	0.166542	-1.50714	0.321592	1.05868	0.905598	2.02031	0.193987	1.59558	0.367167	2.60551	0.0643753	-1.85435	0.315522	-1.79258	0.0733466	1.15336	0.735879	2.42049	0.0102995	-1.07233	0.860962	1.25542	0.722283	1.25542	0.335151	-2.98535	0.0148501	-2.85171	0.0830338	-4.51313	0.00446129	1.04686	0.924265	-1.58261	0.36454
CYC10T7_F03	cp(01/05):SIN:CYC10T7_F03:***: (Q949G3) ABC1 protein.	10T7.F03	GO:0000166 : GO:0005886 : GO:0006810 : GO:0006950 : GO:0009536 : GO:0016020 : GO:0016787							-1.95526	0.316916	-1.31396	0.680265	1.29098	0.642451	-2.88865	0.15632	-1.81519	0.400472	1.30311	0.637985	1.59138	0.331493	-1.39307	0.640232	-2.45459	0.255104	-1.9041	0.056682	-1.78572	0.244055	-1.00711	0.986574	-1.48296	0.493823	1.38095	0.907953	1.38095	0.522176	-1.24304	0.604578	1.66532	0.355629	-1.61378	0.359574	2.07007	0.099748	-2.68746	0.0803629
CYC26T7_E02	cp(01/05):SIN:CYC26T7_E02:***: (Q7X6B3) OJ000223_09.10 protein (OSJNBa0081L15.20 protein).	26T7.E02	GO:0005739							1.22373	0.608578	-1.17131	0.558499	-1.37486	0.410371	-1.12154	0.794884	1.41836	0.592484	2.05408	0.106435	1.59075	0.369211	-1.16288	0.19001	1.54159	0.300733	1.1665	0.695414	1.93979	0.145582	-1.42721	0.332949	-1.87921	0.149705	-1.26294	0.0664126	-1.26294	0.202935	1.18654	0.172282	1.19154	0.270755	1.20134	0.231239	1.00421	0.971769	1.00822	0.955208
CYC01T7_C10	cp(01/05):SIN:CYC01T7_C10:***: (Q6AVG1) Expressed protein.	01T7.C10								-1.26853	0.383155	1.33549	0.536829	-1.23924	0.0968581	-1.46536	0.370232	1.08253	0.854536	1.07621	0.867951	1.5863	0.440169	-1.92079	0.103079	1.29592	0.36593	1.40991	0.38723	-1.36372	0.20243	-3.30302	0.0499357	-1.20134	0.420522	-1.42998	0.0933798	-1.42998	0.101821	1.46815	0.236229	3.50622	0.0545742	1.43525	0.158163	2.38818	0.153899	-2.44294	0.125129
CYC03T7_B08	cp(01/05):SIN:CYC03T7_B08:***: (Q9S7H4) Chorismate mutase CM2 (EC 5.4.99.5) (Chorimate mutase).	03T7.B08								1.75567	0.0123421	1.64183	0.236117	-1.54406	0.0894755	-1.71604	0.279911	-1.0829	0.828405	-1.01534	0.973424	1.58468	0.328858	-1.28098	0.722656	-1.99679	0.356328	-1.1955	0.500575	1.0277	0.910092	1.67501	0.238406	-1.15264	0.696541	1.57144	0.435011	1.57144	0.251406	-1.6174	0.268743	-1.9826	0.235947	-3.72919	0.034794	-1.2258	0.707311	-1.88096	0.305715
CYC32T7_D07	cp(01/05):SIN:CYC32T7_D07:***: (Q5Z9H8) Putative cyclophilin.	32T7.D07	GO:0003824 : GO:0005488 : GO:0005515 : GO:0005737 : GO:0007165 : GO:0009987 : GO:0019538	embryogenesis	RecName: Full=Peptidyl-prolyl cis-trans isomerase CYP19-4; Short=PPIase CYP19-4; Short=Rotamase CYP19-4; AltName: Full=Cyclophilin of 19 kDa 4; AltName: Full=Cyclophilin-5; Flags: Precursor	Q8LDP4				1.55106	0.387732	5.8102	0.000622777	-7.49584	0.0230343	2.14922	0.0652469	3.38951	0.030162	-1.35114	0.119922	1.57709	0.148913	-1.07777	0.853006	2.48916	0.00679304	1.23935	0.319439	1.16324	0.424905	-1.34944	0.173262	-1.02755	0.848293	-1.23262	0.188242	-1.23262	0.142098	-1.81072	0.00815493	-1.82747	0.0330321	-1.59748	0.119152	-1.00925	0.961862	1.14397	0.647064
CYC28T7_F09	cp(01/05):SIN:CYC28T7_F09:***: (Q7XSV9) OSJNBa0027H06.16 protein.	28T7.F09								-1.16307	0.321443	1.05506	0.588226	1.556	0.310956	1.00716	0.955939	1.58481	0.465772	-1.04616	0.785238	1.57354	0.468742	1.71761	0.363921	-1.27031	0.638148	-1.05943	0.873498	-1.37413	0.27135	1.36728	0.625852	1.47219	0.0773487	1.20462	0.33738	1.20462	0.735845	-1.00264	0.996943	-1.45387	0.504504	-1.49431	0.478336	-1.45003	0.413457	-1.02782	0.802516
CYC21T7_E12	cp(01/05):SIN:CYC21T7_E12:***: (Q9XIV8) Peroxidase (EC 1.11.1.7).	21T7.E12								-1.29171	0.424869	-1.17309	0.571178	1.08232	0.791679	-1.00516	0.987146	1.56192	0.247454	-1.23034	0.363447	1.56998	0.218678	-1.37935	0.254914	-1.17946	0.780068	-1.14825	0.578442	-1.32771	0.138737	-1.22714	0.478359	1.71544	0.0981618	-1.82056	0.741573	-1.82056	0.112048	2.63194	0.222896	1.63875	0.128592	1.07213	0.717514	-1.60606	0.525553	-1.5285	0.121246
CYC10T7_E07	cp(01/05):SIN:CYC10T7_E07:***: (Q7XEN1) Putative proline transporter 1.	10T7.E07								-3.13718	0.0920652	-1.84611	0.336024	3.24049	0.0041856	-2.63151	0.0685972	-1.67671	0.469756	1.71275	0.0637097	1.56945	0.438599	1.30658	0.213944	-1.13835	0.871383	-1.71554	0.396585	-1.05133	0.927823	1.79634	0.215503	-1.44203	0.198407	1.58745	0.732723	1.58745	0.0921558	-1.7758	0.0323677	-1.6341	0.200671	-2.13724	0.111338	1.08672	0.781515	-1.3079	0.567181
CYC10T7_G03	cp(01/05):SIN:CYC10T7_G03:***: (Q6ZCP8) Putative ubiquinone oxidoreductase subunit 1.	10T7.G03								-1.08682	0.252671	-1.11924	0.660841	1.14019	0.337418	-1.02061	0.96295	1.53708	0.417674	-1.02696	0.955157	1.56877	0.484449	-1.1584	0.673519	1.54634	0.413417	-1.24117	0.364598	-1.36805	0.326447	-1.12243	0.624462	1.84165	0.235643	-1.87541	0.956753	-1.87541	0.213993	1.03081	0.904872	1.10525	0.789537	1.20933	0.440184	1.07221	0.828565	1.09417	0.770913
CYC08T7_F01	cp(01/05):SIN:CYC08T7_F01:***: (CLCD_ARATH) Chloride channel protein CLC-d (AtCLC-d).	08T7.F01								1.86223	0.0875948	1.04369	0.773335	-1.94474	0.155541	-1.33658	0.661148	1.17204	0.78313	-1.20664	0.722521	1.56653	0.251809	2.84029	0.0377302	1.2896	0.52001	1.31923	0.141957	1.20992	0.601169	3.33929	0.0142541	1.25326	0.670405	2.9052	0.0495036	2.9052	0.0609659	-2.86514	0.059491	-3.55143	0.0138218	-4.7031	0.00679909	-1.23953	0.555222	-1.32429	0.230532
CYC11T7_C10	cp(01/05):SIN:CYC11T7_C10:***: (Q8LFK9) 3-dehydroquinate synthase-like protein.	11T7.C10	GO:0003824 : GO:0008152 : GO:0009987							-1.52248	0.400956	-1.00518	0.994522	1.28894	0.245403	-1.31683	0.574323	1.18611	0.768788	1.41359	0.529144	1.56191	0.442609	-1.11976	0.891461	-1.24544	0.301654	1.06613	0.830333	-1.29196	0.500184	2.50216	0.0823861	1.40979	0.482941	2.44467	0.0580288	2.44467	0.0446625	-3.5578	0.0378289	-2.25833	0.319813	-2.19975	0.219847	1.57541	0.579209	1.02663	0.97628
CYC07T7_G06	cp(01/05):SIN:CYC07T7_G06:**: Homolog of (2914.m00197 (|||Zinc finger, C3HC4 type) RING finger), putative|o_sativa|chr_1|P0034C09|2914	07T7.G06								1.35938	0.229285	-1.16836	0.558089	-1.7232	0.110617	1.66023	0.229013	2.58724	0.112647	-1.5693	0.443392	1.55836	0.455333	1.1184	0.681207	-1.00163	0.996965	1.2311	0.548791	-1.10976	0.798897	-1.24403	0.629215	-1.26202	0.627027	1.38599	0.857642	1.38599	0.284392	1.11278	0.874529	-1.06882	0.86143	-1.1789	0.669959	-1.18936	0.801654	-1.103	0.807996
CYC29T7_F01	cp(01/05):SIN:CYC29T7_F01:***: (Q9LPE9) T12C22.9 protein.	29T7.F01	GO:0005575 : GO:0008152 : GO:0016787							1.18091	0.577339	-1.06773	0.846938	-1.32832	0.202511	-1.94349	0.271815	-1.24791	0.682289	2.16327	0.0967122	1.5574	0.365231	1.09388	0.736143	1.00405	0.9888	1.49028	0.144301	1.26851	0.385094	-1.21976	0.186796	1.65142	0.208979	-1.71459	0.835903	-1.71459	0.154304	1.29658	0.276367	1.18625	0.546769	1.76438	0.0819295	-1.09301	0.791578	1.48736	0.310208
CYC27T7_H05	cp(01/05):SIN:CYC27T7_H05:***: (Q66GQ5) At2g34410.	27T7.H05								1.10429	0.856053	-1.41105	0.245532	1.28918	0.697405	-1.018	0.961774	1.52706	0.295838	1.71425	0.301073	1.55454	0.311248	-2.01406	0.121683	1.64495	0.146691	-1.32296	0.0614976	1.25746	0.506723	-1.26522	0.0654659	-1.33276	0.486345	-1.57925	0.113832	-1.57925	0.00590246	1.37624	0.0834929	1.55444	0.092031	2.31284	0.0151168	1.12948	0.635714	1.4879	0.231452
CYC01T7_C03	cp(01/05):CON:CP_14_C1:***: (THM3_ARATH) Thioredoxin M-type 3, chloroplast precursor (TRX-M3).	01T7.C03								-1.64723	0.212143	-1.07192	0.847603	1.35474	0.310156	-1.94773	0.347714	-1.25378	0.704841	1.10407	0.852994	1.55349	0.222587	-1.73293	0.126633	-1.21416	0.434787	-1.0991	0.697129	-1.42103	0.409504	-1.51695	0.0836301	1.4161	0.575485	-1.6615	0.72257	-1.6615	0.295315	1.4795	0.177826	1.43442	0.246618	1.13848	0.682256	-1.03143	0.927033	-1.25994	0.556272
CYC07T7_A11	cp(01/05):SIN:CYC07T7_A11:***: (Q84K55) Putative family II extracellular lipase 1 (EXL1).	07T7.A11								-1.52996	0.324572	-1.01368	0.97587	2.52572	0.155198	-1.37737	0.471788	1.12072	0.8658	1.40079	0.44236	1.54364	0.496278	1.33914	0.625838	1.52892	0.559089	-1.59615	0.217389	-1.13935	0.733419	1.21029	0.755574	1.27113	0.685855	-1.47136	0.81893	-1.47136	0.595092	-1.07971	0.926197	-1.01648	0.977531	-1.64611	0.427624	1.06221	0.928525	-1.61943	0.226441
CYC03T7_G06	cp(01/05):SIN:CYC03T7_G06:***: (RS7_AVIMR) 40S ribosomal protein S7.	03T7.G06	GO:0003723 : GO:0005198 : GO:0005515 : GO:0005634 : GO:0005737 : GO:0005829 : GO:0005840 : GO:0007275 : GO:0008150 : GO:0009987 : GO:0016043 : GO:0019538	embryogenesis	ribosomal protein S7 [Elaeis guineensis]	ACF06554				-1.05615	0.916634	2.81678	0.0796997	1.89811	0.253285	1.61203	0.0321457	2.48434	0.00310153	1.23783	0.0151136	1.54113	0.0022533	-1.06165	0.762385	1.53497	0.00833795	1.45482	0.0579536	1.22008	0.194836	-1.7257	0.0184702	-1.0361	0.788349	-1.39683	0.027896	-1.39683	0.112817	1.42155	0.0555709	1.18101	0.296702	-1.05032	0.718649	-1.20367	0.174037	-1.24044	0.113956
CYC10T7_F11	cp(01/05):SIN:CYC10T7_F11:***: (O24457) Pyruvate dehydrogenase E1 alpha subunit (EC 1.2.4.1) (At1g01090/T25K16_8).	10T7.F11	GO:0008152							-1.3198	0.475002	1.16573	0.722194	1.30632	0.395558	-1.65843	0.435375	-1.07678	0.915724	1.22324	0.763066	1.54017	0.448818	2.44066	0.0213325	2.13993	0.269915	1.25562	0.658917	1.93212	0.312701	4.8785	0.0187194	-2.35098	0.199879	7.45348	0.113776	7.45348	0.000386621	1.26812	0.42094	-1.88804	0.0888305	-1.66433	0.148718	-2.39427	0.0517656	1.13442	0.725929
CYC17T7_G01	cp(01/05):SIN:CYC17T7_G01:***: (Q9LDH1) SigA binding protein.	17T7.G01								-1.10908	0.641684	1.2587	0.708154	1.44493	0.408201	-2.13763	0.328507	-1.38895	0.666226	1.67645	0.104167	1.53903	0.150566	1.32452	0.342155	-1.3167	0.713847	1.01096	0.980836	1.0231	0.945422	-1	0.999996	-1.03848	0.919272	1.02616	0.963607	1.02616	0.934691	-1.07003	0.755797	-1.03987	0.956142	1.23324	0.459593	1.029	0.968463	1.28241	0.739385
CYC01T7_C09	cp(01/05):SIN:CYC01T7_C09:***: (Q9LJ19) ESTs C97134(C52296).	01T7.C09	GO:0003824 : GO:0005488 : GO:0005576 : GO:0005739 : GO:0008152 : GO:0009987 : GO:0016020							-1.32084	0.469805	-1.17691	0.804014	-1.18687	0.712573	1.88	0.49894	2.89298	0.1148	1.00678	0.992575	1.53882	0.563407	-2.12053	0.46839	1.20389	0.837151	-1.81251	0.222381	-1.30379	0.475381	-1.18177	0.697241	-1.50646	0.34431	-1.09056	0.129784	-1.09056	0.853832	-1.44395	0.350907	2.05817	0.399166	1.43067	0.38834	2.9719	0.229459	-1.4386	0.664906
CYC07T7_C08	cp(01/05):CSI:CYC07T7_C08:***: CP_CL_28.Singlet (Q8LNH8) Putative glycine-rich protein.	07T7.C08								-2.82067	0.109235	-1.75686	0.381094	2.59712	0.0032194	-3.05142	0.105179	-1.98585	0.252795	1.22888	0.743437	1.53658	0.475468	-2.63124	0.183809	2.02247	0.454052	-2.10866	0.0317407	-1.48615	0.40746	-1.00832	0.98656	-1.01572	0.975421	-1.40853	0.600138	-1.40853	0.533203	1.13039	0.8037	1.52803	0.47536	1.1127	0.830324	1.35177	0.346453	-1.37326	0.337747
CYC13T7_C12	cp(01/05):SIN:CYC13T7_C12:***: (Q8GUZ9) Cellulose synthase-like protein D4 (Fragment).	13T7.C12								-1.15476	0.554263	1.15181	0.723296	-1.81007	0.0440327	-1.01147	0.978332	1.5148	0.286905	-1.22723	0.639503	1.53218	0.375455	2.28692	0.00806222	1.18714	0.75189	1.04436	0.904646	1.37678	0.344006	5.37423	0.00714619	2.14393	0.104348	1.90147	0.00674074	1.90147	0.117443	1.05072	0.846156	-3.92867	0.0312028	-4.47392	0.00194955	-4.12794	0.0307169	-1.13879	0.770668
CYC14T7_B01	cp(01/05):SIN:CYC14T7_B01:**: Homolog of (BAD15967 (unknown protein [Oryza sativa) japonica cultivar-group)].	14T7.B01								1.69188	0.290216	-1.06914	0.752312	-1.97745	0.240478	-1.124	0.817164	1.35793	0.613578	1.2728	0.593535	1.52631	0.303129	1.12132	0.606186	-1.03742	0.897451	1.30394	0.329297	1.17577	0.670125	-1.24085	0.513543	1.45565	0.484276	-1.62871	0.808299	-1.62871	0.228768	1.06494	0.884374	-1.13623	0.58474	-1.13424	0.551605	-1.21002	0.640726	1.00175	0.989536
CYC18T7_C08	cp(01/05):SIN:CYC18T7_C08:***: (Q43150) Pathogenesis-related protein PR-3 type (EC 3.2.1.14) (Fragment).	18T7.C08	GO:0005622 : GO:0005737 : GO:0006950 : GO:0008152 : GO:0009607 : GO:0009987 : GO:0016043 : GO:0016787				somatic embryogenesis	ATEP3 (Arabidopsis thaliana chitinase class IV); chitinase	NP_191010	-2.39625	0.162084	1.92168	0.327037	1.96515	0.134547	1.30172	0.337768	1.9829	0.154528	1.82563	0.372877	1.52329	0.37409	1.19923	0.593705	-2.70291	0.0894679	-1.16403	0.453891	1.71116	0.317154	1.68601	0.206736	-1.1806	0.820909	-1.00068	0.806175	-1.00068	0.998963	3.54572	0.0587439	2.45524	0.170684	1.24447	0.626625	-1.44415	0.569221	-1.97292	0.276769
CYC25T7_H07	cp(01/05):SIN:CYC25T7_H07:***: (GR33_ARATH) Glutamate receptor 3.3 precursor (Ligand-gated ion channel 3.3).	25T7.H07	GO:0009536 : GO:0016020							1.14176	0.689666	-1.71659	0.167246	-1.32051	0.600235	1.78025	0.27052	2.71046	0.0401507	-2.19382	0.147762	1.52251	0.461713	-1.14732	0.704581	-3.03962	0.0699411	1.40324	0.0570131	-1.59248	0.0265926	-1.64778	0.215419	1.23088	0.331984	1.10177	0.429445	1.10177	0.802223	1.05938	0.878157	1.16102	0.713702	1.68491	0.365876	1.09594	0.709135	1.45123	0.440807
CYC26T7_E04	cp(01/05):SIN:CYC26T7_E04:***: (Q6Y1C4) 40S ribosomal protein S9 (Fragment).	26T7.E04								-1.19046	0.680783	-1.16139	0.626488	-2.07082	0.21007	3.46337	0.0232051	5.26035	0.00125259	-1.79177	0.146613	1.51885	0.289658	-6.85217	0.0357732	1.93036	0.24942	2.89703	0.00856833	-1.07819	0.746236	-8.58183	0.00130795	1.07993	0.488401	-2.96706	0.0102612	-2.96706	0.00679476	1.75447	0.0726555	1.21185	0.647396	1.58549	0.186271	-1.44776	0.348919	1.30832	0.52803
CYC26T7_H03	cp(01/05):SIN:CYC26T7_H03:***: (Q75M29) Unknow protein.	26T7.H03								1.09784	0.721282	-1.21935	0.405143	1.13902	0.747536	1.03289	0.949159	1.56344	0.308227	1.6792	0.290248	1.51365	0.383854	1.16895	0.392068	2.03214	0.263494	1.55769	0.105813	2.19056	0.0100531	-1.12742	0.701271	-1.80639	0.104873	1.13934	0.148535	1.13934	0.571773	-1.10637	0.648216	-1.40331	0.121546	-1.17142	0.523697	-1.2684	0.303277	1.19796	0.463831
CYC03T7_F02	cp(01/05):SIN:CYC03T7_F02:***: (Q9ZPS7) Putative endosomal protein (At2g01970/F14H20.4).	03T7.F02	GO:0005215 : GO:0005488 : GO:0005737 : GO:0006810 : GO:0016020							1.12025	0.838499	2.26004	0.187982	-1.18151	0.685087	-1.17701	0.428755	1.28409	0.494469	-1.15041	0.456888	1.51139	0.305498	1.27542	0.451669	-1.17864	0.716233	-1.03092	0.930027	-1.2255	0.563678	1.17996	0.399631	1.26664	0.587816	1.1074	0.123012	1.1074	0.822105	-1.29467	0.176234	1.03527	0.893017	1.12177	0.793703	1.34033	0.186723	1.08356	0.858439
CYC03T7_F12	cp(01/05):SIN:CYC03T7_F12:***: (Q6KFR8) Putative polyubiquitin (Fragment).	03T7.F12		embryogenesis	tetraubiquitin	2111434A				-1.20059	0.554632	1.79761	0.0672548	3.05562	0.00673101	-1.18644	0.215284	1.26939	0.63238	-1.09204	0.743064	1.50606	0.423648	1.20556	0.741905	-1.11008	0.846403	1.53943	0.0980908	1.10787	0.738647	2.02073	0.0124649	1.32477	0.303056	2.11951	0.0228729	2.11951	0.00953437	-1.61007	0.107392	-2.00125	0.0134425	-2.15857	0.0309394	-1.24296	0.265726	-1.07861	0.68876
CYC17T7_H07	cp(01/05):SIN:CYC17T7_H07:**: Homolog of (CAB85520) putative protein [Arabidopsis thaliana].	17T7.H07								2.93324	0.0498251	-1.19566	0.526211	-2.71235	0.157635	1.468	0.631245	2.2108	0.0306948	1.14669	0.879244	1.50599	0.624657	-1.21432	0.647135	-1.34936	0.568274	1.26551	0.576887	1.35783	0.441005	1.18548	0.781762	1.08645	0.862094	1.01696	0.863954	1.01696	0.968085	-1.3811	0.470817	-1.18957	0.726928	1.00977	0.983443	1.16101	0.695319	1.20119	0.665725
CYC28T7_B05	cp(01/05):SIN:CYC28T7_B05:***: (Q6SJR0) TATA-binding protein associated factor 4b (Fragment).	28T7.B05								1.49433	0.341743	-1.28747	0.0235841	1.02463	0.969663	1.05623	0.844506	1.58793	0.100511	1.49873	0.502537	1.5034	0.170713	1.57291	0.381518	1.2073	0.311824	1.07509	0.779567	1.43077	0.499235	1.32642	0.545919	-1.03213	0.963753	1.0287	0.996254	1.0287	0.964042	-1.44788	0.44838	-1.51789	0.38589	-1.24512	0.653732	-1.04835	0.714118	1.21907	0.281158
CYC13T7_C04	cp(01/05):SIN:CYC13T7_C04:***: (H3_ARATH) Histone H3.	13T7.C04	GO:0003677 : GO:0005515 : GO:0005622 : GO:0005634 : GO:0005739 : GO:0007275 : GO:0008150 : GO:0009536 : GO:0016043	embryogenesis	histone H3 [Elaeis guineensis]	ACF06621				-6.13556	0.0472288	1.79622	0.357744	-6.86592	0.0165965	3.06964	0.00921919	4.6044	0.000260515	-1.34751	0.355201	1.49998	0.133307	-4.5516	0.0133611	1.24104	0.536158	2.62702	0.0408352	-1.09443	0.822948	-4.732	4.42489e-05	1.41485	0.212094	-2.32866	0.0633601	-2.32866	0.00301417	3.02036	0.00326709	2.22315	0.00116944	1.22903	0.679535	-1.35859	0.197775	-1.80887	0.278317
CYC32T7_D05	cp(01/05):SIN:CYC32T7_D05:**: Homolog of (AAM13181) putative splicing factor [Arabidopsis thaliana].	32T7.D05								1.21586	0.604669	-1.02553	0.947119	1.34654	0.646641	1.27826	0.78956	1.90569	0.0590131	2.35886	0.391431	1.49084	0.662367	-1.12978	0.870895	-2.03814	0.0757471	2.33114	0.149285	2.17998	0.0937763	-2.38653	0.271943	-1.19852	0.700294	-1.86212	0.227283	-1.86212	0.326681	1.32378	0.597364	1.08969	0.878438	1.92784	0.368146	-1.21483	0.53319	1.76917	0.326995
CYC09T7_A02	cp(01/05):SIN:CYC09T7_A02:***: (Q9LQN3) F5D14.2 protein (Hypothetical protein F27G20_13) (At1g32260).	09T7.A02								1.25972	0.275584	-1.14835	0.211524	-1.23596	0.606468	1.13265	0.712429	1.68736	0.246443	-1.03131	0.942369	1.48975	0.309027	3.84302	0.00957859	-1.03563	0.91122	-1.05685	0.883274	-1.27176	0.59479	3.90288	0.00439992	1.29055	0.599835	3.63918	0.0124683	3.63918	0.00934069	-2.06792	0.0175401	-5.6896	6.72842e-06	-5.49996	0.000205653	-2.75136	0.00562586	1.03448	0.810647
CYC27T7_E09	cp(01/05):SIN:CYC27T7_E09:***: (Q652L2) Putative HIRA.	27T7.E09								1.45876	0.56731	1.14765	0.826477	-1.21098	0.745655	-2.43331	0.192654	-1.63466	0.526051	1.57439	0.371618	1.48857	0.408639	-1.13292	0.819718	-1.46215	0.474208	1.17647	0.811305	-1.28367	0.592282	-1.55813	0.604985	-1.27262	0.651466	1.23347	0.957442	1.23347	0.613171	-1.21276	0.598222	1.46384	0.47839	1.59554	0.622627	1.77529	0.208566	1.08997	0.928034
CYC28T7_B06	cp(01/05):SIN:CYC28T7_B06:**: Homolog of (AAO00856) Unknown protein [Arabidopsis thaliana].	28T7.B06								-1.27384	0.45672	-1.38142	0.0774727	1.16484	0.686893	1.26685	0.642108	1.87925	0.108071	-2.03771	0.19271	1.48341	0.475042	1.90925	0.134227	1.75699	0.184352	1.08389	0.762585	-1.37432	0.298132	1.63085	0.148319	1.71262	0.186128	1.41849	0.04225	1.41849	0.444594	-2.36357	0.0444046	-2.14587	0.0491718	-1.58396	0.167857	1.10145	0.485012	1.35475	0.00294595
CYC04T7_G04	cp(01/05):SIN:CYC04T7_G04:***: (Q84UA9) Peroxidase 1.	04T7.G04	GO:0003824 : GO:0005488 : GO:0005575 : GO:0005618 : GO:0006950 : GO:0008152 : GO:0009607 : GO:0009628				somatic embryogenesis	peroxidase [Asparagus officinalis]	BAA94962	-2.94514	0.0263588	-2.25957	0.203541	2.14562	0.134621	1.01402	0.989377	1.50026	0.44407	-1.2793	0.808864	1.47952	0.722561	35.3124	0.00192925	-1.40339	0.49634	-1.53654	0.49218	-3.14871	0.0798382	36.0195	0.000424879	1.25463	0.528072	58.8316	8.2064e-06	58.8316	0.000236392	-80.7801	3.6926e-06	-41.6885	0.00321888	-43.3013	5.98431e-05	1.93771	0.322531	-1.03869	0.953503
CYC33T7_G01	cp(01/05):SIN:CYC33T7_G01:***: (Q9FN91) Gb|AAD24370.1 (Hypothetical protein At5g59730) (AT5g59730/mth12_130).	33T7.G01	GO:0005737 : GO:0006810 : GO:0009987							1.28238	0.49254	1.02551	0.952134	1.20618	0.679924	-3.8917	0.0199207	-2.63191	0.112009	1.96061	0.276796	1.47866	0.357271	-2.11274	0.126943	-1.06808	0.870561	1.09132	0.810458	1.06765	0.908633	-1.84317	0.00928791	-1.74406	0.343457	-1.03391	0.317152	-1.03391	0.728631	1.12895	0.693848	1.54873	0.205399	1.28439	0.39569	1.37183	0.473335	-1.20581	0.651092
CYC18T7_G01	cp(01/05):SIN:CYC18T7_G01: contains: Serine/threonine-specific protein phosphatase and bis(5-nucleosyl)-tetraphosphatase(InterPro:IPR006186,GO:0016787,PROSITE:PS00125)	18T7.G01								-1.65297	0.268677	1.3454	0.574577	1.67734	0.252062	1.02255	0.969762	1.51196	0.363856	2.023	0.359019	1.47862	0.449854	-1.06758	0.773046	-1.12195	0.718443	1.31649	0.403876	1.57318	0.403738	-2.05072	0.0643387	-2.78949	0.131838	1.13831	0.178838	1.13831	0.512452	1.14081	0.555426	1.72176	0.256829	1.65264	0.427754	1.50924	0.374886	-1.04182	0.954372
CYC27T7_E12	cp(01/05):SIN:CYC27T7_E12:***: (Q9FR57) Self-pruning interacting protein 1.	27T7.E12								-1.49252	0.193699	-1.43387	0.235099	1.01117	0.916126	-2.10341	0.163471	-1.42304	0.492122	1.32605	0.432291	1.47811	0.10869	1.56491	0.0735942	-1.98167	0.121851	1.17635	0.515785	1.44402	0.331176	1.64043	0.0421799	-1.03913	0.914437	1.38865	0.445705	1.38865	0.126678	-1.16286	0.71615	-1.58644	0.0262303	-1.42886	0.153753	-1.36426	0.442463	1.11028	0.543938
CYC11T7_G05	cp(01/05):SIN:CYC11T7_G05:***: (SR53_ARATH) Signal recognition particle 54 kDa protein 3 (SRP54).	11T7.G05	GO:0000166 : GO:0003723 : GO:0005737 : GO:0006810 : GO:0009987 : GO:0016020 : GO:0016787							1.06675	0.691554	1.11958	0.714211	-1.4515	0.0940236	-1.17009	0.482603	1.25856	0.695591	-1.03389	0.968162	1.47263	0.5405	-1.2092	0.628305	-1.18111	0.657346	1.00818	0.986714	1.00373	0.996096	1.06204	0.90963	-1.41698	0.670214	1.51157	0.94153	1.51157	0.277941	-1.09388	0.861534	1.20462	0.698835	-1.03473	0.939461	1.31771	0.585145	-1.24645	0.613292
CYC25T7_F12	cp(01/05):SIN:CYC25T7_F12:***: (Q5YJP8) Pentatricopeptide repeat protein-like protein (Fragment).	25T7.F12								-1.25143	0.111797	-1.59627	0.0134046	-1.04485	0.743017	1.7176	0.127917	2.52584	0.134026	-1.85157	0.101812	1.47056	0.512388	1.06471	0.859538	1.32383	0.338166	1.01129	0.956573	-1.54857	0.117897	-1.09245	0.779518	1.36827	0.149178	1.0477	0.33661	1.0477	0.88676	1.04142	0.931327	-1.18408	0.607837	1.07582	0.821802	-1.23312	0.571178	1.27385	0.0947444
CYC31T7_C11	cp(01/05):SIN:CYC31T7_C11:***: (Q8S0P1) P0692C11.17 protein (P0510F09.2 protein).	31T7.C11								-1.76007	0.208989	-100.847	1.26697e-05	2.121	0.155813	-1.30281	0.395068	1.12667	0.862047	1.09487	0.846646	1.46784	0.559455	-2.33937	0.0819954	-1.22739	0.526096	-2.27337	0.0170372	-2.91123	0.0491027	-1.23385	0.213371	1.29693	0.745351	-1.2496	0.935483	-1.2496	0.73774	6.0509	0.0339186	12.3208	0.000155741	15.8775	0.0144118	2.0362	0.29099	1.28867	0.729098
CYC33T7_A06	cp(01/05):SIN:CYC33T7_A06:***: (Q7XN16) OSJNBb0016D16.17 protein.	33T7.A06								-2.07918	0.213185	-1.16633	0.803359	1.56262	0.320177	1.12514	0.719403	1.65094	0.0990667	2.19859	0.100283	1.46732	0.246169	-1.19053	0.34526	1.02893	0.905823	1.17946	0.72872	1.28023	0.596655	-1.70557	0.184768	-1.30506	0.586457	-1.41855	0.117098	-1.41855	0.407934	-1.41711	0.226715	1.44779	0.449289	1.01248	0.975927	2.05167	0.199484	-1.42994	0.554826
CYC11T7_B07	cp(01/05):SIN:CYC11T7_B07:***: (IM09_ORYSA) Mitochondrial import inner membrane translocase subunit Tim9.	11T7.B07	GO:0005215 : GO:0005488 : GO:0005515 : GO:0005739 : GO:0006810 : GO:0009507 : GO:0009987 : GO:0016020 : GO:0016043							1.17328	0.663971	-1.72291	0.0956002	1.31364	0.575923	2.59137	0.0924033	3.79873	0.0227637	-1.45143	0.477306	1.46592	0.516346	-1.82499	0.209897	1.79447	0.365023	1.79201	0.0602352	1.00296	0.990422	-2.67365	0.047263	1.03601	0.904254	-1.55029	0.301941	-1.55029	0.192476	1.56294	0.299014	-1.54692	0.241292	-1.44006	0.31923	-2.41773	0.0655604	1.0742	0.818897
CYC26T7_G01	cp(01/05):SIN:CYC26T7_G01:***: (Q84KA8) Signal peptidase protein-like protein.	26T7.G01	GO:0005737 : GO:0006810 : GO:0007275 : GO:0008150 : GO:0009987 : GO:0016020 : GO:0019538							1.43616	0.189298	1.05354	0.790594	-1.53886	0.175211	1.02999	0.920685	1.5089	0.244607	1.45577	0.292784	1.46496	0.0361123	-1.12099	0.757647	2.35979	0.0749737	1.13267	0.579194	1.59853	0.160125	-1.02205	0.949463	-1.39965	0.339861	-1.03055	0.40767	-1.03055	0.910175	1.19957	0.537322	1.29136	0.40971	1.32105	0.554096	1.07652	0.67571	1.02299	0.954518
CYC29T7_B07	cp(01/05):SIN:CYC29T7_B07:***: (Q6J2K7) Protein tyrosine phosphatase.	29T7.B07	GO:0004872 : GO:0005515 : GO:0005576 : GO:0005622 : GO:0005886 : GO:0006950 : GO:0007165 : GO:0007275 : GO:0008152 : GO:0009987 : GO:0016020 : GO:0016787 : GO:0019538	embryogenesis	protein tyrosine phosphatase [Arabidopsis thaliana]	CAA06978				1.23007	0.444035	1.12871	0.715069	1.95749	0.0943573	-1.28117	0.607687	1.14117	0.427267	1.64028	0.368795	1.46203	0.455962	1.51542	0.300839	1.81349	0.0184892	1.29361	0.572458	1.03951	0.934017	-1.63268	0.0873839	-1.52729	0.201355	1.16411	0.364716	1.16411	0.560613	-4.67902	0.00438465	-2.77211	0.0466606	-2.09251	0.0761309	1.68789	0.245149	1.32478	0.536717
CYC01T7_B01	cp(01/05):SIN:CYC01T7_B01:***: (Q9LST4) Beta 7 subunit of 20S proteasome.	01T7.B01								-1.14712	0.70146	1.1658	0.545701	-1.10618	0.768422	1.51015	0.504138	2.19871	0.206644	1.23945	0.585187	1.45596	0.427504	-1.00763	0.98388	-1.06076	0.908716	2.09419	0.102073	1.07611	0.750218	-2.38514	0.162495	1.44033	0.314592	-1.76529	0.604167	-1.76529	0.265772	1.41522	0.536113	1.10075	0.795871	-1.83363	0.14677	-1.28569	0.564987	-2.01837	0.0025119
CYC07T7_D11	cp(01/05):SIN:CYC07T7_D11:***: (Q8LPK9) Putative aspartyl protease.	07T7.D11								-1.26596	0.236892	1.17956	0.586097	1.09799	0.366453	-1.13437	0.717494	1.28072	0.582317	1.17555	0.433085	1.45281	0.259602	-1.40258	0.0149708	1.33604	0.400357	1.09947	0.749277	1.13215	0.540186	-1.19472	0.593725	-1.38265	0.175375	1.1239	0.316526	1.1239	0.427196	1.37284	0.426302	1.39686	0.298404	1.12682	0.359954	1.0175	0.97056	-1.23964	0.490313
CYC22T7_A01	cp(01/05):SIN:CYC22T7_A01:***: (Q93ZD2) AT5g63780/MBK5_26.	22T7.A01	GO:0005488 : GO:0005739							-1.05367	0.9259	-1.95093	0.159587	-1.01352	0.982431	1.30085	0.387413	1.88096	0.226552	1.01837	0.942693	1.44595	0.472743	-1.12319	0.807053	-1.45127	0.257313	1.06575	0.917326	-1.33928	0.489949	-1.48639	0.571211	-1.3079	0.0504714	1.25595	0.921056	1.25595	0.573362	-1.33258	0.521907	-1.11971	0.781386	-1.0349	0.933358	1.19011	0.41202	1.08195	0.578486
CYC29T7_H08	cp(01/05):SIN:CYC29T7_H08:**: Homolog of (BAB02071) unnamed protein product [Arabidopsis thaliana].	29T7.H08								-1.41677	0.0860561	-1.49973	0.0135656	1.62617	0.193125	-1.99389	0.239341	-1.37967	0.597012	1.15935	0.831844	1.44519	0.537722	-1.22201	0.684336	-1.09568	0.565763	-1.0696	0.636361	1.09865	0.84912	1.26162	0.590433	-1.0032	0.995726	1.07705	0.92058	1.07705	0.855182	1.18446	0.746094	-1.42803	0.393932	-1.26329	0.599747	-1.69144	0.171007	1.1304	0.519227
CYC16T7_D01	cp(01/05):SIN:CYC16T7_D01:***: (Q7XSP0) OSJNBb0012E24.4 protein.	16T7.D01								-1.26633	0.376824	-1.42036	0.170621	1.37284	0.492213	-1.20223	0.331401	1.2016	0.369216	1.13004	0.674393	1.4446	0.0625608	1.2657	0.538066	1.22404	0.710521	-1.02595	0.947457	-1.03355	0.938955	1.59859	0.188486	1.09318	0.783437	1.47315	0.260341	1.47315	0.274152	1.06673	0.889285	-1.70603	0.188184	-1.36701	0.297963	-1.81988	0.21934	1.248	0.369036
CYC29T7_H04	cp(01/05):SIN:CYC29T7_H04:***: (Q9MAY0) Adenylate kinase (Fragment).	29T7.H04	GO:0000166 : GO:0008152 : GO:0009987 : GO:0016301							-1.40139	0.281205	-1.24983	0.383309	2.08748	0.17095	-1.26789	0.421926	1.13902	0.711038	1.87595	0.0148418	1.44415	0.266832	-1.03385	0.95688	1.90585	0.389286	-1.01454	0.96749	1.00472	0.989217	-1.1742	0.703121	-1.53882	0.000654205	1.28568	0.665356	1.28568	0.549703	1.23638	0.755323	-1.33993	0.489274	-1.04285	0.925116	-1.65666	0.375901	1.28488	0.214227
CYC11T7_E09	cp(01/05):CON:CP_54_C1:***: (Q6JJ31) Putative endonuclease III protein.	11T7.E09								-2.11117	0.12407	-1.44085	0.267538	2.29027	0.148468	-1.35798	0.480111	1.06108	0.870954	-1.08505	0.829651	1.44092	0.350624	-1.92271	0.0605835	1.99371	0.28704	-1.64297	0.25687	-1.82825	0.204131	-1.43891	0.217505	1.11763	0.670081	-1.4452	0.441775	-1.4452	0.188345	4.36527	0.0204238	2.12932	0.0282206	1.94027	0.0382386	-2.05008	0.108038	-1.09743	0.43944
CYC32T7_A01	cp(01/05):SIN:CYC32T7_A01:***: (Q5UFQ7) Anthranilate N-hydroxycinnamoyl/benzoyltransferase (Fragment).	32T7.A01	GO:0016740							-1.56905	0.0171663	-1.06979	0.770941	1.57624	0.180578	-1.72542	0.428352	-1.19885	0.772821	1.61037	0.196376	1.43923	0.214766	-1.70378	0.147072	-1.45309	0.514037	-1.26499	0.658965	-1.19578	0.744093	-1.44203	0.0768163	-1.24974	0.355651	-1.22064	0.126832	-1.22064	0.0454947	1.9194	0.239047	1.45447	0.177989	1.33555	0.293288	-1.31966	0.620358	-1.08904	0.803145
CYC10T7_A10	cp(01/05):SIN:CYC10T7_A10:***: (Q688M8) 'putative endo-1,3;1,4-beta-D-glucanase'.	10T7.A10								-1.40675	0.429768	2.22008	0.140165	1.18143	0.749801	-1.2302	0.380537	1.1662	0.19297	-2.15316	0.046312	1.43466	0.155959	-1.28365	0.723202	1.09008	0.711554	-3.79295	0.0190309	-1.49087	0.171378	2.75369	0.066683	-1.32283	0.563637	1.43179	0.694752	1.43179	0.428011	1.57016	0.000918989	-1.20423	0.673591	1.92179	0.00122924	-1.89082	0.194371	2.31427	0.112387
CYC12T7_A01	cp(01/05):SIN:CYC12T7_A01:***: (Q8W3P5) Chalcone synthase (EC 2.3.1.74).	12T7.A01	GO:0008150 : GO:0008152 : GO:0016740	embryogenesis	chalcone synthase [Citrus sinensis]	BAA81664	somatic embryogenesis	chalcone synthase [Digitalis lanata]	CAA05512	1.08343	0.81563	-1.02747	0.890575	1.32358	0.525604	-1.4152	0.459365	1.0127	0.975023	1.00191	0.996577	1.43318	0.54371	1.7804	0.106358	-1.23628	0.135319	-1.58182	0.309775	-1.43848	0.389912	2.81708	0.0280376	-1.14305	0.462864	2.92826	0.0249934	2.92826	0.0192426	-2.10858	0.050142	-2.41997	0.0315742	-1.57438	0.232786	-1.14767	0.396229	1.53709	0.135517
CYC33T7_H12	cp(01/05):SIN:CYC33T7_H12:**: Homolog of (BAB02844) unnamed protein product [Arabidopsis thaliana].	33T7.H12								2.08369	0.14588	-1.49126	0.15177	-2.25265	0.169751	1.7498	0.389645	2.50047	0.168408	-1.34693	0.624187	1.429	0.610994	-1.43154	0.37498	2.83662	0.0880609	1.19276	0.19491	1.72006	0.080684	-1.01368	0.933965	-1.37536	0.380459	-1.06286	0.278819	-1.06286	0.713445	1.03143	0.950489	-1.05516	0.832141	1.10736	0.762075	-1.08833	0.877281	1.16844	0.702831
CYC16T7_B03	cp(01/05):SIN:CYC16T7_B03:**: Homolog of (CAB80538) hypothetical protein [Arabidopsis thaliana].	16T7.B03								1.10175	0.719809	-1.79749	0.0890409	-2.05028	0.00794468	1.75854	0.437979	2.50131	0.000214666	-2.23642	0.287485	1.42238	0.619732	-1.07766	0.826554	2.50157	0.13626	-1.05435	0.743293	-1.4277	0.0570495	1.08502	0.80466	1.23071	0.209861	1.19381	0.273121	1.19381	0.61291	-1.38363	0.342266	-1.15744	0.69903	-1.24562	0.538772	1.19542	0.40976	-1.07619	0.76725
CYC01T7_G08	cp(01/05):SIN:CYC01T7_G08:***: (Q6RUF9) Proline dehydrogenase (EC 1.5.99.8).	01T7.G08	GO:0003824 : GO:0005739 : GO:0008152 : GO:0009987 : GO:0016020							-1.26037	0.513944	-1.00217	0.993095	1.2497	0.444309	-1.34238	0.360578	1.0594	0.847144	1.51488	0.166952	1.42212	0.246748	4.85531	0.00594399	1.42995	0.53767	-1.35405	0.662995	-1.33182	0.671306	3.75065	0.02254	-1.55281	0.110944	5.72844	0.0143779	5.72844	0.00478449	-2.13338	0.291323	-5.19809	0.00541696	-6.52207	0.0152364	-2.43655	0.197107	-1.25471	0.595547
CYC21T7_C03	cp(01/05):SIN:CYC21T7_C03:**: Homolog of (BAC78828) caffeic acid O-methyltransferase [Rosa chinensis var. spontanea].	21T7.C03								1.38044	0.404636	1.03183	0.902227	-1.36555	0.418428	1.0373	0.834612	1.47488	0.0922751	-1.05607	0.670343	1.42185	0.0724288	-1.03267	0.874789	1.08715	0.757416	1.05946	0.717643	-1.10229	0.370211	-1.2117	0.455625	-1.03045	0.753703	-1.0069	0.854592	-1.0069	0.971305	1.07997	0.77072	1.29483	0.307422	1.06739	0.743834	1.19894	0.461924	-1.21308	0.277453
CYC12T7_C01	cp(01/05):SIN:CYC12T7_C01:***: (O23247) Arginyl-tRNA synthetase (EC 6.1.1.19).	12T7.C01	GO:0003824 : GO:0005515 : GO:0005575 : GO:0016070 : GO:0019538							-1.87042	0.27259	-1.41998	0.528785	1.21634	0.524733	-1.01053	0.974053	1.40657	0.320192	1.06719	0.849452	1.42138	0.319782	1.77439	0.147689	2.125	0.172181	1.58216	0.131631	2.16988	0.0597677	1.20267	0.37752	-1.41177	0.305538	1.23802	0.680387	1.23802	0.448428	-2.73239	0.0248257	-2.16993	0.0587635	-3.44845	0.00252073	1.2592	0.513537	-1.5892	0.119386
CYC01T7_C02	cp(01/05):SIN:CYC01T7_C02:***: (ILV5_ARATH) Ketol-acid reductoisomerase, chloroplast precursor (EC 1.1.1.86) (Acetohydroxy-acid reductoisomerase) (Alpha-keto-beta-hydroxylacil reductoisomerase).	01T7.C02	GO:0003824 : GO:0005488 : GO:0008152 : GO:0009507 : GO:0009987							-1.23227	0.633327	-7.65795	0.000323374	-1.28223	0.589812	1.43457	0.18473	2.03842	0.00918606	-1.7258	0.0712801	1.42093	0.104346	-1.24996	0.702609	1.7367	0.0798924	2.1027	0.077963	1.81478	0.151789	-1.96536	0.00244013	-1.07091	0.67088	-1.58392	0.0308093	-1.58392	0.0024728	3.55502	0.000326894	3.25624	0.000243592	3.29439	0.000227617	-1.09176	0.482976	1.01172	0.91146
CYC12T7_H06	cp(01/05):SIN:CYC12T7_H06:***: (NUFM_ARATH) Probable NADH-ubiquinone oxidoreductase 18 kDa subunit, mitochondrial precursor (EC 1.6.5.3) (EC 1.6.99.3) (Complex I-18Kd) (CI-18Kd).	12T7.H06								1.29844	0.372735	1.60938	0.368141	-1.35485	0.164405	-1.03919	0.960211	1.36274	0.436508	1.82437	0.41456	1.41614	0.62957	2.02042	0.133606	-1.86843	0.307856	1.47249	0.231461	1.65997	0.0202225	1.12959	0.796929	-1.54926	0.161969	1.55237	0.995531	1.55237	0.313776	-1.95738	0.166242	-1.42974	0.5763	-2.05571	0.242036	1.36905	0.602771	-1.43782	0.608462
CYC20T7_F01	cp(01/05):CON:CP_30_C1:**: Homolog of (BAB10018) unnamed protein product [Arabidopsis thaliana].	20T7.F01								-1.99075	0.052201	1.78935	0.334419	32.8513	0.00214956	-1.30772	0.653751	1.08123	0.876952	1.02113	0.958368	1.41396	0.463695	-2.11671	0.0912331	-1.38766	0.287584	1.07477	0.830865	-1.92437	0.0271622	-1.79571	0.161348	7.41231	0.00603445	-6.43553	0.48528	-6.43553	0.00953999	9.408	0.0103733	3.83719	0.111617	11.1916	0.000554041	-2.45179	0.321036	2.91661	0.183398
CYC14T7_G07	cp(01/05):SIN:CYC14T7_G07:**: Homolog of (BAC41816) unknown protein [Arabidopsis thaliana].	14T7.G07								1.05566	0.705574	1.19035	0.587283	1.04634	0.785955	2.38323	0.160114	3.36966	0.114496	-2.13079	0.205028	1.41391	0.666146	1.16357	0.803401	2.63278	0.141412	1.54274	0.227751	-1.24442	0.405747	-1.36507	0.648486	1.09677	0.7141	1.28229	0.590492	1.28229	0.691805	-1.49643	0.513215	-1.13362	0.858457	-1.17948	0.793207	1.32004	0.47712	-1.04045	0.924921
CYC08T7_E01	cp(01/05):SIN:CYC08T7_E01:***: (Q6S3E0) Homeodomain protein HB2 (Fragment).	08T7.E01								-1.31292	0.490059	1.17472	0.782972	1.38946	0.507151	-1.88634	0.196563	-1.33569	0.696902	1.26114	0.634754	1.41226	0.65255	-2.50483	0.0822776	1.90631	0.120089	-2.13389	0.220578	-2.474	0.109481	-1.86357	0.306879	1.93562	0.36408	-3.11127	0.318738	-3.11127	0.138386	1.98503	0.169775	3.18705	0.127204	2.40532	0.219182	1.60554	0.494494	-1.325	0.733293
CYC14T7_A02	cp(01/05):SIN:CYC14T7_A02:***: (SN33_ARATH) SNAP25 homologous protein SNAP33 (AtSNAP33) (Synaptosomal-associated protein SNAP25-like 1) (SNAP-25 like protein 1) (Snap25a).	14T7.A02	GO:0005515 : GO:0005575 : GO:0005737 : GO:0005886 : GO:0006810 : GO:0009607 : GO:0009628 : GO:0009987 : GO:0016043							1.2306	0.523793	1.44936	0.362628	-1.0713	0.844874	-1.43251	0.21697	-1.0166	0.8641	1.4655	0.479862	1.40912	0.24839	3.40197	0.00983901	1.28167	0.560195	1.03592	0.91513	-1.11265	0.82615	2.38136	0.0294333	1.03624	0.940244	2.64881	0.103358	2.64881	0.0183196	-1.34445	0.321847	-1.60916	0.334977	-2.24103	0.234186	-1.19689	0.678082	-1.39268	0.6383
CYC29T7_D06	cp(01/05):SIN:CYC29T7_D06:**: Homolog of (CAB62360) putative protein [Arabidopsis thaliana].	29T7.D06								2.73232	0.0358036	1.08987	0.883201	4.9972	0.0181272	7.3228	0.134324	10.3007	0.00350692	1.64124	0.665769	1.40667	0.753758	-2.8538	0.397681	1.70576	0.257586	3.46192	0.0272436	2.05516	0.169332	-4.687	0.0223675	-1.33336	0.50093	-2.08677	0.104283	-2.08677	0.123565	2.55082	0.10652	1.8135	0.415005	2.79044	0.0724336	-1.40657	0.619388	1.5387	0.522219
CYC19T7_C04	cp(01/05):CON:CP_79_C1:***: (Q7XWX1) OSJNBb0058J09.5 protein.	19T7.C04								-1.24683	0.488016	-1.22368	0.648965	-1.09709	0.798957	2.34729	0.141558	3.28907	0.0453941	-1.15089	0.791042	1.40122	0.405242	-1.38608	0.366976	2.1593	0.320908	1.18565	0.52361	-1.16711	0.683669	-1.67689	0.226051	1.16914	0.751177	-1.41678	0.706346	-1.41678	0.375439	1.02147	0.947684	1.15346	0.809321	1.47068	0.223009	1.12922	0.824488	1.27501	0.647674
CYC09T7_A10	cp(01/05):SIN:CYC09T7_A10: contains: Zn-finger, C2H2 type(InterPro:IPR007087,GO:0003676,GO:0005634,GO:0008270,PROSITE:PS00028)	09T7.A10								-2.71422	0.186004	1.44937	0.708666	5.19055	0.0212937	-1.97908	0.182885	-1.41384	0.386935	1.4408	0.23149	1.39979	0.25199	-3.4364	0.208184	1.27156	0.78092	-1.61344	0.263244	-1.62082	0.211292	-1.70693	0.24948	-1.12651	0.734284	-1.50835	0.191671	-1.50835	0.412942	3.70043	0.0378943	8.36967	0.0708758	3.4614	0.191662	2.26181	0.393359	-2.418	0.460483
CYC17T7_E04	cp(01/05):SIN:CYC17T7_E04:***: (VIL2_ARATH) Villin 2.	17T7.E04								-1.4369	0.551585	-1.82786	0.123615	-1.12566	0.847193	1.02298	0.934358	1.43127	0.327617	1.46141	0.512792	1.39912	0.410036	1.229	0.5898	-1.44705	0.308876	-1.90357	0.144648	-1.33955	0.610426	1.84284	0.173509	1.06524	0.903558	1.2174	0.684059	1.2174	0.614229	-1.05733	0.923016	-1.54899	0.299618	1.4763	0.384578	-1.46501	0.426448	2.28677	0.0223997
CYC33T7_E05	cp(01/05):SIN:CYC33T7_E05: contains: (COIL:coil)	33T7.E05								1.82677	0.400711	-25.2606	0.0044132	-6.46236	0.104903	-1.73493	0.162541	-1.24214	0.533754	-1.27727	0.646023	1.39672	0.480689	-5.2953	0.0142057	-1.33576	0.614765	-2.0292	0.105982	-5.20085	0.00776181	-3.1785	0.095401	2.08062	0.361434	-2.58027	0.718441	-2.58027	0.257365	4.59232	0.0699834	6.89827	0.036581	15.0841	0.00698731	1.50213	0.579832	2.18665	0.259606
CYC26T7_H02	cp(01/05):SIN:CYC26T7_H02:***: (Q6NPD1) At5g62960.	26T7.H02	GO:0005737 : GO:0016020							1.17854	0.6512	1.05771	0.856434	-1.7536	0.17121	-2.28031	0.029436	-1.63538	0.131164	1.05862	0.731836	1.39436	0.0213426	1.22745	0.44872	1.17619	0.0880106	-1.39336	0.211597	-1.42176	0.237952	1.60708	0.118982	1.46353	0.26864	1.12046	0.153981	1.12046	0.76085	-1.43269	0.293309	-1.08912	0.818767	-1.33146	0.318465	1.31545	0.428679	-1.22251	0.495315
CYC28T7_D03	cp(01/05):SIN:CYC28T7_D03:**: Homolog of (BAB63494 (hypothetical protein [Oryza sativa) japonica cultivar-group)].	28T7.D03								1.07563	0.834028	-1.07638	0.426666	1.31234	0.588982	-2.50452	0.148732	-1.79776	0.31924	1.1449	0.422584	1.39314	0.0432242	-1.10449	0.33445	-1.5383	0.445028	1.07519	0.743683	-1.07201	0.728104	-1.17974	0.395838	1.27109	0.204005	-1.30101	0.872459	-1.30101	0.0457572	1.4246	0.277219	1.05709	0.543117	1.11558	0.239415	-1.34767	0.362387	1.05534	0.639892
CYC12T7_F02	cp(01/05):SIN:CYC12T7_F02:**: Homolog of (AAF24571) F22C12.25 [Arabidopsis thaliana].	12T7.F02								2.38905	0.0147958	3.04159	0.00055775	-1.43287	0.336067	-2.9859	0.0831217	-2.1534	0.0323052	-1.07647	0.926203	1.3866	0.503612	-1.20773	0.631026	-1.39706	0.325595	-1.03554	0.906243	-1.02505	0.965926	-1.06877	0.849969	-1.29365	0.696136	1.19815	0.912418	1.19815	0.486973	1.38744	0.464127	2.57672	0.0227064	1.06912	0.816864	1.85718	0.154017	-2.41013	0.00855518
CYC10T7_B11	cp(01/05):SIN:CYC10T7_B11:***: (Q9FI47) Arabidopsis thaliana genomic DNA, chromosome 5, TAC clone:K3K7 (Hypothetical protein At5g51010).	10T7.B11								-1.11036	0.624008	1.03936	0.875135	1.02187	0.927749	-1.42161	0.473697	-1.02542	0.956254	-1.09473	0.807805	1.38638	0.532317	1.20159	0.639166	1.41382	0.629676	1.27429	0.705445	-1.62428	0.204478	-1.1295	0.865883	1.42873	0.144579	1.28261	0.116253	1.28261	0.528621	-1.16743	0.642877	-1.04456	0.918358	-1.42845	0.38391	1.11762	0.699461	-1.36751	0.397697
CYC31T7_G07	cp(01/05):SIN:CYC31T7_G07:***: (Q8S2Z7) GTP-binding protein.	31T7.G07	GO:0000166 : GO:0005515 : GO:0005634 : GO:0005739 : GO:0006810 : GO:0007165 : GO:0007275 : GO:0008150 : GO:0009987 : GO:0016043 : GO:0016070 : GO:0016787	embryogenesis	GTP-binding nuclear protein Ran-A1 [Elaeis guineensis]	ACF06612				1.2963	0.312248	1.12611	0.732745	-1.96039	0.0833582	2.20239	0.0894595	3.05326	0.0498751	-1.54019	0.124702	1.38634	0.179512	-6.16147	0.0126635	1.94779	0.201319	3.14288	0.00214331	2.23578	0.0219939	-4.46429	0.00427994	-1.99963	0.206922	-1.5882	0.0203	-1.5882	0.372952	3.60229	0.00973182	5.11272	0.0170587	4.03447	0.0630176	1.41929	0.419223	-1.26726	0.718067
CYC17T7_G09	cp(01/05):SIN:CYC17T7_G09:***: (Q41690) Cysteinyl endopeptidase.	17T7.G09								-1.34305	0.339789	1.07176	0.78792	1.13538	0.607916	-1.59977	0.239082	-1.15752	0.7875	2.08828	0.055863	1.38206	0.489511	1.22644	0.453106	-1.31491	0.373901	1.15586	0.759582	1.21662	0.572586	-1.32802	0.557596	-1.80911	0.175348	1.29424	0.24704	1.29424	0.407958	-1.30308	0.515619	-1.3317	0.045551	-1.30548	0.427474	-1.02196	0.956307	1.02008	0.950885
CYC04T7_B08	cp(01/05):SIN:CYC04T7_B08:***: (Q9FXD7) F12A21.14.	04T7.B08								-1.79677	0.20041	-1.37408	0.47726	1.15189	0.295518	1.04953	0.880771	1.45043	0.123102	2.4465	0.0417488	1.38198	0.337635	1.28964	0.607969	1.01555	0.974551	-1.7729	0.017203	1.51464	0.0747601	1.54049	0.315091	-1.98374	0.0686877	1.13802	0.227805	1.13802	0.78116	1.23468	0.626859	1.09326	0.836263	1.05887	0.885341	-1.12936	0.643198	-1.03248	0.876075
CYC33T7_F03	cp(01/05):SIN:CYC33T7_F03:***: (SYE_ARATH) Glutamyl-tRNA synthetase (EC 6.1.1.17) (Glutamate--tRNA ligase) (GluRS).	33T7.F03	GO:0000166 : GO:0003824 : GO:0005737 : GO:0008152 : GO:0009987 : GO:0016070 : GO:0019538							1.86224	0.00164027	-1.02939	0.804454	-1.04432	0.876003	1.69597	0.444141	2.3348	0.229588	1.31441	0.581835	1.37668	0.626487	-2.07982	0.184874	1.25366	0.717308	1.2588	0.536126	2.34674	0.0384411	-1.47911	0.259295	-1.6126	0.219432	-1.70995	0.0107727	-1.70995	0.224315	-1.08113	0.75077	-1.15156	0.558335	1.11871	0.709546	-1.06514	0.672479	1.28826	0.299683
CYC12T7_E04	cp(01/05):SIN:CYC12T7_E04:**: Homolog of (CAE02286 (OSJNBa0055C08.14 [Oryza sativa) japonica cultivar-group)].	12T7.E04								3.78648	0.00846192	-1.50177	0.132984	-1.72559	0.261574	1.02517	0.950477	1.40536	0.439023	-1.01473	0.974545	1.37086	0.352989	1.68198	0.300072	1.07742	0.870904	-1.92512	0.303012	-2.51421	0.0699959	1.52906	0.589206	1.19798	0.75688	1.66693	0.26804	1.66693	0.396376	2.00556	0.416924	-1.09616	0.843643	1.14999	0.763531	-2.19841	0.327651	1.26057	0.496601
CYC11T7_C09	cp(01/05):SIN:CYC11T7_C09:***: (Q7PPM0) ENSANGP00000013093 (Fragment).	11T7.C09								-2.75851	0.106881	-1.59445	0.50098	1.5982	0.0976898	2.02839	0.298742	2.77855	0.072011	2.37062	0.215491	1.36983	0.579211	1.31032	0.730267	1.44389	0.562821	-1.22863	0.671359	1.79697	0.17461	1.24581	0.712261	-1.05653	0.899182	-1.67736	0.275355	-1.67736	0.223357	-1.51515	0.290425	-2.38602	0.187742	-2.05462	0.150458	-1.57478	0.413813	1.16129	0.797178
CYC33T7_B04	cp(01/05):SIN:CYC33T7_B04:***: (Q6YPG5) Putative GTPase.	33T7.B04								1.76752	0.02449	-1.13574	0.438349	-1.42607	0.232813	-1.21158	0.631104	1.13051	0.749618	1.50459	0.300171	1.3697	0.444129	-1.12238	0.833259	-1.16948	0.714828	1.07473	0.838744	1.22153	0.58346	1.02201	0.962539	1.0736	0.883705	-1.19397	0.821671	-1.19397	0.766902	-1.30179	0.537777	-1.29677	0.559394	-1.07053	0.890933	1.00387	0.980017	1.21134	0.547011
CYC12T7_F12	cp(01/05):SIN:CYC12T7_F12: contains: Peptidase M, neutral zinc metallopeptidases, zinc-binding site(InterPro:IPR006025,GO:0006508,GO:0008237,GO:0008270,PROSITE:PS00142)	12T7.F12								4.12808	0.00371074	1.60291	0.447415	-3.65335	0.00968846	-1.57787	0.54724	-1.15257	0.814152	-1.48159	0.553534	1.36901	0.663307	1.7088	0.27838	1.34793	0.367218	-2.0361	0.102585	-1.93412	0.153775	1.77783	0.272844	2.23618	0.211266	-1.32413	0.348525	-1.32413	0.682407	-1.63891	0.354455	-1.06475	0.932875	-1.9182	0.34582	1.53925	0.509355	-1.80155	0.453852
CYC25T7_F07	cp(01/05):SIN:CYC25T7_F07:***: (Q6ID11) At1g72240.	25T7.F07								-1.70485	0.0827598	2.68669	0.0141696	2.08229	0.0155695	-1.44842	0.577227	-1.05806	0.938925	2.67057	0.13113	1.36894	0.402919	1.25199	0.800055	-1.23473	0.226705	1.12747	0.78127	1.44401	0.560658	1.67884	0.449397	-1.07325	0.902197	1.40685	0.752167	1.40685	0.618785	1.3305	0.709006	1.62387	0.486453	1.07971	0.920286	1.2205	0.642481	-1.50399	0.376766
CYC26T7_H11	cp(01/05):SIN:CYC26T7_H11:***: (RS7_BRAOL) 40S ribosomal protein S7.	26T7.H11		embryogenesis	ribosomal protein S7 [Elaeis guineensis]	ACF06554				-1.45798	0.211806	2.0747	0.0473876	1.42019	0.331592	5.32462	0.0158756	7.28035	0.00898227	-1.29442	0.336846	1.3673	0.138477	-3.24631	0.0394064	-1.05725	0.901901	3.15281	0.0307172	1.66602	0.198771	-3.31265	0.0334349	1.14794	0.631124	-2.00945	0.150675	-2.00945	0.0751256	1.23518	0.684172	2.01545	0.0779719	1.6376	0.164364	1.6317	0.342585	-1.23073	0.439119
CYC14T7_D03	cp(01/05):SIN:CYC14T7_D03:***: (Q9FJT8) Histone acetyltransferase HAT B.	14T7.D03								1.43565	0.167424	1.84391	0.236925	1.03931	0.894887	-1.74674	0.528906	-1.27837	0.792058	-1.3421	0.189515	1.36638	0.456578	-1.71336	0.119037	-1.40199	0.567465	-2.11289	0.232314	-2.40057	0.173941	-1.19729	0.378155	4.4869	0.0107925	-4.72835	0.797197	-4.72835	0.0107041	1.31667	0.438512	1.98172	0.207405	-1.05143	0.788031	1.5051	0.472243	-2.08364	0.170839
CYC10T7_H05	cp(01/05):SIN:CYC10T7_H05:***: (Q93W03) AT3g56130/F18O21_90.	10T7.H05								-2.46982	0.161832	-1.29613	0.626503	1.59065	0.49176	-1.14765	0.85197	1.18942	0.757253	2.31618	0.18246	1.36503	0.616302	-1.86543	0.128475	1.85993	0.288322	-2.35434	0.134484	1.17715	0.744664	-1.05519	0.874961	-2.33634	0.149418	-1.25168	0.0249841	-1.25168	0.70778	1.88215	0.18634	2.44228	0.0650673	1.90995	0.258152	1.2976	0.465649	-1.27871	0.60132
CYC29T7_F09	cp(01/05):SIN:CYC29T7_F09:***: (Q9LY24) Putative amidase.	29T7.F09	GO:0003824							1.97139	0.348004	-20.0906	0.0036015	-9.54145	0.0151315	-1.04893	0.944135	1.29768	0.6117	1.54957	0.50313	1.36118	0.54415	-3.60746	0.198721	-1.30022	0.670604	-1.06405	0.929038	-1.74418	0.368099	-2.49951	0.301656	1.17062	0.81805	-1.78501	0.551352	-1.78501	0.46889	1.95502	0.327072	2.32362	0.205223	2.64403	0.146354	1.18854	0.664267	1.13789	0.644507
CYC26T7_B03	cp(01/05):SIN:CYC26T7_B03:***: (Q6YYC3) RNA polymerase II complex component SRB7 protein-like.	26T7.B03								1.28837	0.477046	-1.14535	0.451683	-1.35059	0.454313	1.0238	0.972178	1.38999	0.641273	-1.81143	0.0523441	1.35768	0.397646	1.69843	0.229004	1.15246	0.621093	-1.55187	0.0509904	-2.07713	0.0102417	1.74788	0.161406	2.33934	0.126793	1.00006	0.0633845	1.00006	0.999909	-2.07438	0.0916525	-1.8142	0.138518	-1.50317	0.308975	1.14342	0.192955	1.20691	0.262552
CYC25T7_F01	cp(01/05):SIN:CYC25T7_F01:***: (Q94DZ6) Putative lectin-like receptor kinase 1;1.	25T7.F01								-1.82056	0.189043	-1.01634	0.967112	1.11786	0.719378	1.10782	0.887547	1.50301	0.555204	-1.06085	0.930187	1.35673	0.65642	2.00358	0.268753	1.244	0.0893615	1.58248	0.303857	1.43162	0.37017	2.01378	0.356473	-1.23716	0.659578	2.7539	0.280667	2.7539	0.125705	-1.72147	0.441238	-1.61339	0.43294	-2.69517	0.116322	1.06699	0.89659	-1.6705	0.106323
CYC32T7_E06	cp(01/05):CON:CP_73_C1:***: (Q5QET6) Auxin-induced putative B3 domain-containing DNA-binding protein (Fragment).	32T7.E06								-1.02003	0.93611	-1.66909	0.146232	-1.11098	0.595345	-1.61188	0.452589	-1.19031	0.814079	1.78858	0.0846103	1.35416	0.580561	1.72877	0.166579	1.10548	0.775662	1.63522	0.117389	1.99886	0.00709399	1.64317	0.297191	-1.37845	0.0621794	1.85297	0.424362	1.85297	0.123117	-1.97764	0.189665	-3.16318	0.0438775	-1.71143	0.161825	-1.59948	0.289823	1.84826	0.0664163
CYC33T7_D04	cp(01/05):CON:CP_99_C1:***: (Q940R7) AT5g39740/MKM21_30 (60S ribosomal protein L5) (Ribosomal protein, putative) (At3g25520).	33T7.D04								-1.10826	0.630823	-1.00609	0.978717	-1.17835	0.376691	1.5004	0.16492	2.02522	6.90822e-06	1.73394	0.0877639	1.34979	0.277272	-1.04728	0.898534	4.22416	0.0263464	1.60368	0.00399948	-1.03	0.733232	-3.0436	0.000456519	-1.06709	0.592737	-1.72677	0.00247884	-1.72677	0.0104547	-1.0521	0.786949	1.07723	0.580967	1.10972	0.414671	1.13336	0.546512	1.03016	0.837449
CYC09T7_E12	cp(01/05):SIN:CYC09T7_E12: contains: (COIL:coil)	09T7.E12								-1.38965	0.149376	1.65586	0.0711801	3.32502	0.000141337	-1.27659	0.426068	1.0569	0.693434	1.22163	0.491286	1.34922	0.332002	3.34265	0.0603733	-1.46208	0.33612	1.76146	0.0577451	1.0426	0.804015	1.85907	0.0516249	1.30526	0.0210002	2.40634	0.000415258	2.40634	0.000809661	-2.19691	0.00570705	-1.85405	0.0220138	-2.12296	0.00255299	1.18492	0.414288	-1.14504	0.448539
CYC07T7_E04	cp(01/05):SIN:CYC07T7_E04:***: (Q9C682) BHLH transcription factor, putative (At1g51070).	07T7.E04	GO:0003677 : GO:0006350							1.18554	0.431924	-1.28957	0.184347	-1.59251	0.0418037	1.16153	0.673939	1.56497	0.113191	1.20327	0.693007	1.34733	0.466976	1.10131	0.771219	1.16841	0.767239	-1.05531	0.796613	1.2873	0.459141	1.53456	0.0960362	-1.3109	0.453592	1.48079	0.747487	1.48079	0.152154	-1.53113	0.0924008	-1.61623	0.0666371	-1.32435	0.454332	-1.05558	0.54267	1.2204	0.530604
CYC14T7_F09	cp(01/05):SIN:CYC14T7_F09:***: (Q9LSZ5) Arabidopsis thaliana genomic DNA, chromosome 5, P1 clone:MQM1 (At5g23710).	14T7.F09								1.08167	0.782488	1.18628	0.641676	1.86504	0.107545	-1.20953	0.747671	1.11359	0.814129	1.68425	0.518114	1.34692	0.586791	-1.40242	0.282191	-1.06814	0.763364	-1.36975	0.397085	1.32649	0.656028	-1.46784	0.0235558	-1.2423	0.796582	-2.14682	0.175477	-2.14682	0.213223	1.83075	0.239593	1.41552	0.29715	-1.23913	0.270693	-1.29334	0.648631	-1.75401	0.165229
CYC24T7_C02	cp(01/05):SIN:CYC24T7_C02: contains: Histone H5(InterPro:IPR005819,GO:0000786,GO:0003677,GO:0005634,GO:0006334,PRINTS:PR00624)	24T7.C02								1.00456	0.98758	-1.17781	0.449324	-1.1067	0.71046	1.50188	0.591811	2.01672	0.0494912	-1.30725	0.70362	1.3428	0.675882	1.04743	0.919593	2.22438	0.135079	1.43472	0.188644	1.58409	0.00232808	1.02274	0.965902	-1.27394	0.175129	1.18005	0.86306	1.18005	0.723121	-1.34252	0.524058	-1.64512	0.305271	-1.41947	0.470573	-1.2254	0.191104	1.15896	0.455111
CYC25T7_E09	cp(01/05):SIN:CYC25T7_E09:***: (Q7XZT4) RPA 32kDa.	25T7.E09								-1.18525	0.791991	2.62432	0.0910385	1.36423	0.670513	1.05952	0.947256	1.42228	0.634001	-1.36143	0.629415	1.34239	0.616134	-1.62557	0.567455	1.00458	0.991871	3.48674	0.0140441	1.09529	0.820632	-2.96745	0.182026	1.67162	0.364779	-1.55822	0.925563	-1.55822	0.582836	-1.28038	0.719629	2.14083	0.330763	-1.33648	0.672517	2.74108	0.0266733	-2.86117	0.0209672
CYC28T7_D10	cp(01/05):SIN:CYC28T7_D10:***: (Q9XGB0) Serine palmitoyltransferase (EC 2.3.1.50) (Fragment).	28T7.D10								1.55458	0.26856	-1.19252	0.162717	-1.5427	0.387544	1.12655	0.746963	1.51152	0.515126	-1.4984	0.316986	1.34173	0.674783	1.43476	0.272226	2.46076	0.112251	1.14255	0.687967	1.31689	0.285257	1.45051	0.296742	1.52281	0.24387	-1.21004	0.267794	-1.21004	0.543633	-1.45631	0.248198	-1.90431	0.00968105	-1.42282	0.354754	-1.30763	0.388178	1.33841	0.435082
CYC16T7_C11	cp(01/05):SIN:CYC16T7_C11:***: (O23215) Transcription initiation factor like protein (TFIIB-related protein) (At4g37010) (TFIIB5/pBrp).	16T7.C11	GO:0003674 : GO:0003676 : GO:0005488 : GO:0005515 : GO:0005634 : GO:0005840 : GO:0006350 : GO:0016043 : GO:0016070 : GO:0019538							6.20779	0.0038342	-3.12674	0.00331268	-3.08163	0.101757	-1.37342	0.353589	-1.02445	0.941603	-1.57814	0.184939	1.34064	0.267976	-2.96831	0.0604915	-1.45289	0.582148	-1.73089	0.236427	-2.54914	0.0560721	-1.91646	0.262628	1.95124	0.336184	-2.53914	0.600877	-2.53914	0.247817	2.3252	0.139553	2.60499	0.104955	4.44426	0.0436074	1.12033	0.742719	1.70606	0.248257
CYC17T7_A08	cp(01/05):SIN:CYC17T7_A08: contains: Integrins alpha chain(InterPro:IPR000413,GO:0007155,GO:0007160,GO:0008305,PROSITE:PS00242)	17T7.A08								-1.72958	0.0177219	-1.64364	0.0231478	1.07124	0.489225	-1.46364	0.0110565	-1.09752	0.721945	1.34018	0.441741	1.33358	0.320862	3.42715	0.0453545	1.19501	0.774304	2.08969	0.0655759	1.18632	0.640251	1.99662	0.20405	-1.12849	0.757242	3.96894	0.0608478	3.96894	0.0227175	-3.2265	0.0433654	-4.24363	0.0150481	-3.27514	0.0840773	-1.31524	0.228142	1.29571	0.533434
CYC07T7_F11	cp(01/05):SIN:CYC07T7_F11:***: (Q9LH99) Arabidopsis thaliana genomic DNA, chromosome 3, BAC clone: T19N8.	07T7.F11								-2.08317	0.220733	-1.48753	0.468667	1.5426	0.185805	-1.286	0.436025	1.03685	0.932328	1.7174	0.222784	1.33339	0.382366	1.0524	0.885079	2.51307	0.224636	1.22323	0.635103	1.26629	0.644443	-1.51762	0.274891	-1.67371	0.373596	1.06535	0.382229	1.06535	0.89585	1.29288	0.519578	1.09088	0.794473	-1.29318	0.523139	-1.18516	0.573234	-1.41071	0.289503
CYC28T7_F06	cp(01/05):SIN:CYC28T7_F06:***: (Q9FFB3) Similarity to unknown protein (Hypothetical protein At5g22950; MRN17.18) (Hypothetical protein At5g22950).	28T7.F06								1.37518	0.367594	-1.05441	0.903717	-1.14538	0.798067	-1.09316	0.743784	1.21756	0.55761	1.67334	0.15952	1.33099	0.290051	-1.23934	0.561446	-1.62619	0.571976	1.35829	0.296215	1.45055	0.306865	-1.09967	0.782639	-1.01629	0.956422	-1.15555	0.706536	-1.15555	0.639932	-1.33257	0.371141	1.10395	0.859947	1.28193	0.567112	1.47109	0.431584	1.16122	0.78894
CYC25T7_D09	cp(01/05):SIN:CYC25T7_D09:***: (Q93ZH3) AT4g11790/T5C23_220.	25T7.D09								1.01422	0.974688	-1.30795	0.523133	-1.34414	0.362186	-1.13763	0.741983	1.16911	0.463403	-1.42407	0.374852	1.33001	0.413453	-1.6284	0.0556916	3.11261	0.179982	1.13807	0.595855	-1.5004	0.144506	-1.69683	0.0437654	1.35584	0.146063	-1.34733	0.97551	-1.34733	0.033869	2.78518	0.141818	1.6955	0.0425436	1.84479	0.0510792	-1.64269	0.435926	1.08805	0.755897
CYC32T7_H03	cp(01/05):SIN:CYC32T7_H03:***: (Q6NKY9) At3g24040.	32T7.H03	GO:0008152 : GO:0016020 : GO:0016740							1.27962	0.414538	1.03418	0.936735	1.04963	0.878222	1.73228	0.418297	2.30319	0.157697	-1.6423	0.41241	1.32957	0.672086	-1.10972	0.785449	1.12614	0.758962	-1.26304	0.368706	-1.32524	0.352562	1.00403	0.981708	1.25996	0.339438	-1.196	0.835433	-1.196	0.432706	-1.14672	0.565017	1.57543	0.347912	1.35428	0.616029	1.80656	0.234489	-1.1633	0.831383
CYC18T7_C04	cp(01/05):SIN:CYC18T7_C04:***: (Q84ME1) At5g19080/T16G12_120.	18T7.C04	GO:0005488 : GO:0005515							1.30071	0.60767	-1.25906	0.307343	-1.4493	0.550199	-2.45404	0.106497	-1.84824	0.199194	1.17592	0.503995	1.32777	0.215495	1.38536	0.318256	1.06607	0.859127	-1.29276	0.255813	-1.4168	0.179267	1.47272	0.146978	1.13925	0.409238	1.41676	0.123232	1.41676	0.184007	1.13121	0.875554	-1.49045	0.180305	-1.57392	0.186328	-1.68602	0.508465	-1.056	0.826305
CYC31T7_E01	cp(01/05):SIN:CYC31T7_E01:***: (Q9SDG8) ESTs AU068544(C30430).	31T7.E01	GO:0003723 : GO:0005622 : GO:0007275 : GO:0008150 : GO:0009987	embryogenesis	Zwille protein [Arabidopsis thaliana]	CAA11429	somatic embryogenesis	argonaute1 [Daucus carota]	BAG12806	1.19859	0.590592	-1.19554	0.537114	-1.26428	0.442395	-1.8833	0.404512	-1.42118	0.641073	1.51501	0.418304	1.32517	0.379238	-1.32579	0.422626	1.15847	0.433051	-1.20643	0.656492	-1.24502	0.640565	-1.38333	0.452497	-1.03125	0.96009	-1.29983	0.553016	-1.29983	0.560133	-1.00864	0.969082	1.0311	0.899869	1.75403	0.417429	1.04001	0.873933	1.70113	0.44671
CYC16T7_E11	cp(01/05):SIN:CYC16T7_E11: contains: Peptidase M14, carboxypeptidase A(InterPro:IPR000834,GO:0004182,GO:0006508,PROSITE:PS00133)	16T7.E11								1.23915	0.649799	-1.44977	0.306627	-1.95032	0.159782	2.54317	0.100464	3.36648	0.0658852	-2.36649	0.14607	1.32373	0.655887	-1.61283	0.043862	-1.05105	0.87332	1.60402	0.139369	-1.19378	0.568221	-2.02959	0.0509913	1.74611	0.203486	-1.85074	0.849556	-1.85074	0.0650565	1.82853	0.186302	1.34901	0.0725517	1.40203	0.0188885	-1.35546	0.477866	1.0393	0.773107
CYC16T7_E05	cp(01/05):SIN:CYC16T7_E05:***: (O04612) A_IG002N01.24 protein.	16T7.E05	GO:0005794							1.43109	0.393491	1.24193	0.538795	-1.3388	0.506206	-1.50998	0.320599	-1.14097	0.706707	1.38836	0.598422	1.32342	0.299656	1.47297	0.468066	1.21841	0.526178	-1.05405	0.899294	-1.13619	0.822786	1.02059	0.973207	-1.52877	0.480708	1.68184	0.901123	1.68184	0.34854	-1.81175	0.292469	-1.10666	0.865918	-1.25563	0.69249	1.63714	0.187255	-1.13461	0.754323
CYC13T7_F04	cp(01/05):SIN:CYC13T7_F04:**: Homolog of (2974.m00153) |||expressed protein|o_sativa|chr_5|OJ1057C01|2974	13T7.F04								-1.06752	0.852543	1.37215	0.519171	1.1864	0.599012	-1.97332	0.275309	-1.49186	0.458257	1.00678	0.990246	1.32273	0.634548	1.11475	0.877644	1.55021	0.447826	-1.08413	0.735313	1.12308	0.724164	1.49176	0.401993	1.13823	0.710774	1.07642	0.703969	1.07642	0.863331	1.13483	0.851372	1.03511	0.956421	-1.58979	0.31103	-1.09634	0.897567	-1.64561	0.337541
CYC02F_E12	cp(01/05):SIN:CYC02F_E12: contains: H+-transporting two-sector ATPase, alpha/beta subunit, central region(InterPro:IPR000194,GO:0005524,GO:0015986,GO:0016469,GO:0046933,GO:0046961,PROSITE:PS00152)	02F_.12								1.15329	0.512185	-1.25159	0.083097	-1.0375	0.906893	-2.02289	0.105586	-1.52981	0.308849	2.6204	0.134843	1.32231	0.322537	-1.59871	0.129224	-1.05595	0.699537	-1.45307	0.258112	1.3482	0.574944	-1.03678	0.855147	-1.65503	0.494779	-1.22722	0.241903	-1.22722	0.690881	-1.12201	0.669635	-1.09906	0.638451	-1.34685	0.453738	1.02088	0.932432	-1.22546	0.586905
CYC13T7_B06	cp(01/05):SIN:CYC13T7_B06:***: (Q9AX15) Putative aminotransferase.	13T7.B06								-1.99366	0.379949	1.06257	0.938066	2.05492	0.193078	-1.7658	0.469189	-1.3403	0.717865	-1.40189	0.311553	1.31747	0.493275	1.39394	0.576269	-1.24907	0.0019941	-1.94892	0.103439	-1.63223	0.194655	2.67828	0.0723284	-1.0912	0.86411	2.44764	0.111209	2.44764	0.169603	-1.75968	0.208655	-1.38562	0.464461	-3.70975	0.0499115	1.26996	0.472461	-2.67732	0.0759636
CYC08T7_G02	cp(01/05):SIN:CYC08T7_G02:***: (Q6J4I2) Putative COX VIIa-like protein (Fragment).	08T7.G02								-1.01495	0.97523	1.0789	0.868796	-1.75809	0.143335	-1.25788	0.249975	1.04599	0.718638	-1.25292	0.260559	1.31573	0.119336	2.7183	0.0125678	-1.03728	0.901251	1.08903	0.782192	1.1864	0.587271	2.16643	0.00374827	1.41882	0.126948	1.40161	0.00715333	1.40161	0.109663	-2.54505	0.0156883	-3.39687	0.00679519	-2.60287	0.0208757	-1.3347	0.408254	1.30505	0.469224
CYC09T7_B11	cp(01/05):SIN:CYC09T7_B11:***: (TRPB_CHRVO) Tryptophan synthase beta chain (EC 4.2.1.20).	09T7.B11								-1.33761	0.529081	-1.13465	0.658263	1.47782	0.401154	-1.16773	0.491115	1.12445	0.836992	1.70024	0.373344	1.31305	0.617278	-2.08143	0.100026	-1.01431	0.962679	-1.5682	0.46143	1.0487	0.944625	-1.18701	0.662399	-1.03662	0.952456	-1.88317	0.277491	-1.88317	0.0512692	1.78184	0.135282	1.32213	0.0909607	1.47543	0.471107	-1.34771	0.390658	1.11595	0.833749
CYC33T7_E11	cp(01/05):SIN:CYC33T7_E11:***: (Q9SEU4) Serine/arginine-rich protein (SC35-like splicing factor SCL33, 33 kD).	33T7.E11								3.15236	0.00415891	-3.08408	0.0036322	-2.50429	0.0597353	3.01551	0.0417413	3.95515	0.0666439	-2.12796	0.111106	1.3116	0.59519	-6.12272	0.0208395	-1.97869	0.0837503	1.00754	0.986235	1.16197	0.648005	-3.10114	0.0999251	-1.13026	0.809135	-3.16426	0.0375129	-3.16426	0.0543481	2.25909	0.0770274	2.32723	0.0334831	2.76855	0.055858	1.03016	0.908213	1.18963	0.584936
CYC12T7_A06	cp(01/05):SIN:CYC12T7_A06:***: (Q6K9F7) Putative SET domain protein SUVR2.	12T7.A06	GO:0005488 : GO:0005515 : GO:0005622 : GO:0005634 : GO:0005737 : GO:0006350 : GO:0007275 : GO:0008150 : GO:0009987 : GO:0016043 : GO:0016070 : GO:0016740 : GO:0019538							-1.46849	0.401841	-2.13904	0.247773	1.49757	0.477644	1.29494	0.697409	1.69549	0.451492	1.38112	0.481851	1.30932	0.519242	-2.40014	0.154064	2.7272	0.0776338	1.79066	0.11322	-1.1881	0.649467	-5.19962	0.0248037	-1.6843	0.277427	-1.45106	0.161425	-1.45106	0.474455	-1.04637	0.918198	1.10985	0.883441	1.39545	0.521735	1.16132	0.796713	1.25733	0.71802
CYC14T7_A12	cp(01/05):SIN:CYC14T7_A12:***: (Q9LN43) F18O14.27.	14T7.A12								-1.47872	0.00183251	-1.06427	0.709617	1.42559	0.00601678	-1.92418	0.248837	-1.47162	0.485171	1.30378	0.634806	1.30753	0.39137	1.84411	0.462311	-1.29128	0.682398	-1.02611	0.85313	1.60278	0.312453	2.46756	0.29972	-1.34722	0.576974	2.02135	0.674167	2.02135	0.404378	-1.88233	0.457682	-1.78657	0.494034	-1.74966	0.518339	1.0536	0.8376	1.0211	0.94758
CYC14T7_B04	cp(01/05):SIN:CYC14T7_B04:***: (Q9FJ94) Similarity to myosin heavy chain kinase.	14T7.B04								-1.0584	0.786452	-1.23904	0.280814	1.41732	0.411772	-1.21796	0.486743	1.07338	0.775405	1.17143	0.68974	1.30733	0.303571	1.1831	0.520878	1.22464	0.431633	-1.14783	0.201823	-1.00879	0.976626	1.26218	0.381636	1.55992	0.526855	-1.40623	0.807656	-1.40623	0.602356	-1.04078	0.892078	-1.20369	0.494959	1.03324	0.905784	-1.15652	0.424398	1.2437	0.175264
CYC30T7_B03	cp(01/05):SIN:CYC30T7_B03:***: (Q9FH56) Similarity to elicitor-inducible receptor-like protein (Hypothetical protein At5g66330).	30T7.B03	GO:0005515 : GO:0007165							-1.47638	0.248558	-1.19127	0.572638	1.18434	0.581341	1.08617	0.482967	1.41518	0.0416184	1.60715	0.165617	1.3029	0.110246	-1.40015	0.299565	1.43594	0.665202	1.17917	0.435634	1.50976	0.150444	-1.21574	0.434641	-1.11322	0.786777	-1.39828	0.194557	-1.39828	0.290099	1.21965	0.4124	1.4727	0.232741	1.48826	0.025618	1.20747	0.590316	1.01057	0.970212
CYC14T7_C09	cp(01/05):SIN:CYC14T7_C09: contains: (COIL:coil)	14T7.C09								1.69975	0.0813751	-1.00058	0.997614	-1.25504	0.596051	-1.64366	0.349227	-1.26281	0.649847	1.22321	0.43776	1.30159	0.175477	1.27639	0.442384	-1.0637	0.776952	1.26032	0.630725	-1.23157	0.510991	-1.23705	0.710027	1.05423	0.83094	1.19019	0.540774	1.19019	0.568243	1.42354	0.441479	-1.25258	0.509049	1.18031	0.709732	-1.78309	0.1807	1.47843	0.336383
CYC13T7_F01	cp(01/05):SIN:CYC13T7_F01:***: (Q9ASW8) At1g54460/F20D21_28.	13T7.F01								1.18849	0.48109	2.22946	0.125755	-1.62015	0.25243	-4.26699	0.00624248	-3.2817	0.0200701	1.22549	0.66121	1.30024	0.474776	2.16001	0.167288	1.52687	0.350189	1.49188	0.374879	1.55789	0.25311	1.45697	0.590559	-1.62113	0.30881	2.26186	0.599777	2.26186	0.164296	1.51784	0.410488	1.27378	0.736254	-1.67553	0.316177	-1.19159	0.745747	-2.13427	0.204955
CYC16T7_G09	cp(01/05):SIN:CYC16T7_G09:***: (Q7XHJ1) Pheromone receptor-like protein (Fragment).	16T7.G09								-1.8935	0.0828566	1.21796	0.698994	1.02296	0.85038	-1.41736	0.47623	-1.09052	0.873449	1.17617	0.426347	1.29972	0.499809	-1.12232	0.842814	1.05387	0.924515	-1.03382	0.868533	1.06813	0.697431	1.43295	0.489278	-1.3032	0.482791	1.69112	0.59853	1.69112	0.405741	-1.04803	0.928998	1.27499	0.7268	-1.108	0.84143	1.33622	0.595781	-1.41269	0.519497
CYC32T7_D04	cp(01/05):SIN:CYC32T7_D04:**: Homolog of (AAB03085) E6.	32T7.D04								-1.45422	0.36984	1.42944	0.30051	2.51552	0.25723	-1.00383	0.986069	1.2937	0.347774	1.17979	0.393541	1.29866	0.297188	-1.13862	0.548556	-1.89523	0.12401	1.13015	0.578883	-1.26869	0.189397	-1.59827	0.170212	1.4062	0.172934	-1.56751	0.662154	-1.56751	0.157146	2.24784	0.112964	2.3017	0.0799034	2.09845	0.0217714	1.02396	0.961274	-1.09685	0.774724
CYC17T7_G04	cp(01/05):SIN:CYC17T7_G04:***: (O24110) Small GTP-binding protein.	17T7.G04								2.62129	0.00777886	3.05539	0.00122294	-1.0477	0.86996	-1.02666	0.947093	1.26296	0.509422	-1.31558	0.317337	1.29663	0.379279	-1.21721	0.474955	-1.79375	0.290286	-1.13043	0.798283	-1.23363	0.605934	-1.51412	0.251984	1.15111	0.548033	-1.5971	0.0248949	-1.5971	0.0877557	1.92391	0.00316947	2.84085	0.00131011	2.50018	0.0939346	1.4766	0.0568992	-1.13626	0.782057
CYC18T7_G10	cp(01/05):CON:CP_72_C1:***: (Q8S8F9) Expressed protein (Hypothetical protein At2g22570).	18T7.G10								-1.22726	0.321078	-1.17108	0.139283	1.46223	0.223	-2.17028	0.113111	-1.67391	0.242838	2.00843	0.0950311	1.29654	0.0345195	-1.04261	0.821668	-1.16245	0.155326	-1.25821	0.0246976	1.70369	0.104091	1.20335	0.00805409	-2.10166	0.0759406	1.17982	0.137393	1.17982	0.00739646	1.1449	0.332093	-1.02291	0.592327	1.50516	0.0874873	-1.17113	0.277587	1.53964	0.0785765
CYC30T7_F09	cp(01/05):SIN:CYC30T7_F09:***: (Q8VZJ4) AT4g25730/F14M19_10.	30T7.F09								1.3787	0.322805	-1.48117	0.0986191	-1.58945	0.18919	-1.33144	0.735213	-1.03005	0.970511	-1.67081	0.417939	1.29259	0.729807	-1.98244	0.0176298	4.20505	0.0207848	-1.12168	0.752198	-1.22393	0.601698	-1.17577	0.56669	1.52099	0.444027	-1.63893	0.811952	-1.63893	0.351218	2.92458	0.030268	-1.0162	0.943796	1.24492	0.364524	-2.97196	0.0224537	1.26509	0.247458
CYC28T7_C06	cp(01/05):SIN:CYC28T7_C06:***: (Q6YU81) Putative ribosomal protein S5.	28T7.C06	GO:0005794 : GO:0005840 : GO:0009987 : GO:0019538							1.31845	0.676614	-2.6709	0.20588	-1.82147	0.392771	-1.32509	0.478181	-1.0257	0.948215	-1.05873	0.897643	1.29188	0.457822	-1.39259	0.570558	1.2567	0.748054	1.03629	0.940106	-2.61123	0.0596965	-2.9407	0.189863	2.90122	0.0730352	-3.15286	0.901762	-3.15286	0.120196	-1.29104	0.659595	1.22909	0.789515	1.53911	0.528353	1.5868	0.184256	1.25223	0.678394
CYC21T7_G10	cp(01/05):SIN:CYC21T7_G10:**: Homolog of (BAD30766 (putative HEN1 [Oryza sativa) japonica cultivar-group)].	21T7.G10								1.12604	0.779816	1.05191	0.875323	-1.31421	0.508113	-1.24125	0.733797	1.04025	0.945768	-1.59411	0.352535	1.29121	0.669786	2.15828	0.175484	-1.15595	0.358232	-1.03054	0.929011	-1.58406	0.214801	1.49356	0.440945	1.14112	0.447893	2.01187	0.153176	2.01187	0.208109	-1.96723	0.224002	-1.6779	0.357757	-1.08859	0.884558	1.17243	0.53295	1.54136	0.302622
CYC21T7_C04	cp(01/05):SIN:CYC21T7_C04: contains: (PRINTS:PR01217)	21T7.C04								-1.76563	0.156999	-1.78501	0.130246	1.0046	0.987661	-1.31142	0.209703	-1.01748	0.948408	-1.29886	0.346046	1.28889	0.304535	-1.474	0.103666	-1.91333	0.0892348	-1.40587	0.0941324	-1.95983	0.0328638	-1.42813	0.171891	-1.02309	0.951965	-1.00134	0.937053	-1.00134	0.9969	1.14379	0.51373	1.52387	0.0795981	1.1713	0.420558	1.3323	0.0225216	-1.30101	0.00481876
CYC34T7_B11	cp(01/05):SIN:CYC34T7_B11:***: (Q8S3U2) EDS1-like protein.	34T7.B11								-1.66403	0.233376	-1.52554	0.109532	1.54008	0.494105	1.56836	0.161466	2.01694	0.117245	1.22714	0.27512	1.28602	0.41519	-1.18584	0.690096	1.43472	0.281964	-1.86423	0.306458	-1.61063	0.371947	1.4936	0.371452	1.14934	0.375974	1.12274	0.387744	1.12274	0.655466	1.40656	0.571602	-1.20335	0.56255	-1.0753	0.919029	-1.69258	0.380714	1.11908	0.871896
CYC07T7_C11	cp(01/05):SIN:CYC07T7_C11:**: Homolog of (CAB79952) putative protein [Arabidopsis thaliana].	07T7.C11								-1.00766	0.979356	-1.10588	0.653431	1.35613	0.441359	1.03375	0.906521	1.32312	0.413233	-1.46986	0.137815	1.27992	0.353973	1.25012	0.507767	1.53428	0.440645	-1.60127	0.0992532	-1.45497	0.210396	1.62318	0.103204	1.02496	0.896808	1.43897	0.223369	1.43897	0.178559	-1.06057	0.797797	-1.19514	0.5882	1.24701	0.663001	-1.12689	0.611672	1.49036	0.444677
CYC13T7_B09	cp(01/05):SIN:CYC13T7_B09:***: (Q9SGN6) F3M18.18 (Hypothetical protein At1g28380).	13T7.B09								1.0272	0.936455	2.97281	0.0129146	1.69853	0.42549	-4.07736	0.000149577	-3.19115	0.00146824	1.95991	0.183101	1.27771	0.168343	4.15509	0.0166253	1.23278	0.276448	1.15246	0.663833	1.14744	0.762973	2.17487	0.117442	-1.7087	0.279257	3.73246	0.216315	3.73246	0.0206879	-1.28092	0.507298	-1.26457	0.647758	-2.62222	0.0478046	1.01293	0.971733	-2.07361	0.0999986
CYC28T7_F01	cp(01/05):SIN:CYC28T7_F01:***: (Q84VW7) At1g21930.	28T7.F01								1.35665	0.201915	1.22782	0.622312	1.25462	0.562404	-1.19153	0.81462	1.07163	0.925297	2.14794	0.066023	1.27688	0.473389	-1.28021	0.506348	1.56103	0.0651377	1.4169	0.480575	1.60046	0.166414	-1.68552	0.348962	-1.30831	0.310538	-1.45522	0.0639641	-1.45522	0.124312	-1.17668	0.423474	1.25951	0.641495	1.12604	0.70247	1.48204	0.42433	-1.11853	0.832457
CYC27T7_D02	cp(01/05):SIN:CYC27T7_D02:***: (Q9LRT1) Receptor protein kinase.	27T7.D02	GO:0000166 : GO:0005515 : GO:0005618 : GO:0005739 : GO:0005886 : GO:0007165 : GO:0008152 : GO:0009987 : GO:0016301 : GO:0019538	embryogenesis	putative receptor protein kinase ACR4 [Arabidopsis thaliana]	BAB91132	somatic embryogenesis	putative receptor-like kinase (with alternative splicing) [Oryza sativa (japonica cultivar-group)]	AAS07247	-1.3001	0.596024	1.85864	0.228209	-1.2697	0.536956	-1.01712	0.870953	1.25388	0.479888	1.27901	0.511143	1.27536	0.43279	1.36722	0.49975	-1.45881	0.145985	-1.31562	0.056612	-1.12809	0.697442	1.44151	0.424066	-1.23968	0.5872	1.53229	0.706178	1.53229	0.366804	2.15842	0.2063	2.51285	0.145578	1.85771	0.253167	1.16421	0.753594	-1.35266	0.491469
CYC03T7_B06	cp(01/05):SIN:CYC03T7_B06:***: (Q13577) 51C protein.	03T7.B06								-1.20767	0.342644	1.96328	0.161574	1.52323	0.181202	1.42214	0.488201	1.81286	0.313332	2.68432	0.122583	1.27475	0.625796	-2.27899	0.0904508	-2.90334	0.313484	-2.54386	0.178439	1.03694	0.953536	-1.56782	0.389716	-1.44966	0.435249	-2.85282	0.0362926	-2.85282	0.00660073	6.0107	0.0179187	3.43981	0.0626952	2.80575	0.126268	-1.74739	0.416535	-1.22599	0.777087
CYC12T7_B07	cp(01/05):SIN:CYC12T7_B07:***: (Q5XWQ1) Serine/threonine protein kinase-like.	12T7.B07	GO:0005515				somatic embryogenesis	Os05g0100700 [Oryza sativa (japonica cultivar-group)]	BAF16289	-1.70384	0.222871	-1.36602	0.527323	1.51639	0.521219	-2.20381	0.171515	-1.73244	0.327018	-1.18162	0.655853	1.27209	0.289035	-1.66354	0.518653	2.03031	0.197388	-1.19297	0.69877	-2.20987	0.125991	-1.53042	0.592035	2.05043	0.19852	-1.69402	0.807395	-1.69402	0.511344	1.89644	0.49862	1.73289	0.538332	1.45386	0.711449	-1.09438	0.909444	-1.19192	0.844088
CYC23T7_D02	cp(01/05):SIN:CYC23T7_D02:***: (Q93XA7) NAC domain protein NAC1.	23T7.D02								1.05013	0.933608	-1.29073	0.37707	-1.23717	0.754351	-1.50281	0.517954	-1.18454	0.785579	-1.5733	0.141386	1.26868	0.520693	-1.01569	0.986855	1.34316	0.410859	1.24054	0.502218	-1.72367	0.0678995	1.09153	0.915653	2.1678	0.0224752	1.07667	0.318656	1.07667	0.927662	-1.983	0.410312	-1.5028	0.622947	-1.33528	0.750432	1.31954	0.277427	1.12545	0.810613
CYC09T7_G07	cp(01/05):SIN:CYC09T7_G07:***: (O22898) Putative acyl-CoA synthetase (At2g47240/T8I13.8) (Long chain acyl-CoA synthetase 1) (EC 6.2.1.3).	09T7.G07	GO:0003824 : GO:0005739 : GO:0008152 : GO:0016020							-3.05093	0.0534424	-1.64137	0.397503	1.71219	0.139292	-4.18973	0.0173193	-3.3056	0.106485	1.56904	0.217673	1.26746	0.630423	-1.38918	0.645057	-1.06808	0.817946	-1.97981	0.258234	-1.69099	0.411794	-1.38004	0.64782	-2.1222	0.0950967	1.31344	0.538188	1.31344	0.704807	1.52947	0.5755	1.58935	0.58907	-1.2001	0.811281	1.03915	0.94493	-1.90737	0.301931
CYC34T7_E03	cp(01/05):SIN:CYC34T7_E03:***: (Q84VZ8) At1g75540.	34T7.E03								2.51959	0.0780922	1.06041	0.665628	-1.74098	0.390917	-1.31296	0.167711	-1.03726	0.936149	1.8966	0.141588	1.2658	0.617564	1.21969	0.367228	-1.66384	0.0822515	-1.49479	0.112506	1.51722	0.277428	1.59204	0.0688891	-1.28079	0.607805	-1.11223	0.398209	-1.11223	0.778832	-1.41192	0.173338	-1.29243	0.30852	1.00566	0.981683	1.09246	0.601255	1.29975	0.230091
CYC19T7_F01	cp(01/05):SIN:CYC19T7_F01:***: (Q9SEZ2) Transfactor, putative; 28697-27224.	19T7.F01								-1.80286	0.0613517	-1.23155	0.388009	1.81498	0.177109	-1.55023	0.406017	-1.22708	0.718605	1.92494	0.146552	1.26335	0.457292	-1.37528	0.131371	1.30884	0.609859	-1.3076	0.00104244	1.75476	0.112205	1.06795	0.262324	-2.03033	0.111711	-1.05821	0.0939551	-1.05821	0.315202	1.39439	0.00841302	1.42785	0.0369359	2.20147	0.0211176	1.024	0.85432	1.54181	0.140801
CYC17T7_F03	cp(01/05):SIN:CYC17T7_F03:***: (Q9SSJ6) F15H11.22 protein (Fragment).	17T7.F03								-1.90691	0.0783365	-1.65972	0.0867865	1.61528	0.151893	2.00216	0.0666197	2.52829	0.112074	-3.07442	0.00688082	1.26278	0.640029	1.22569	0.704405	1.88538	0.411814	-1.32789	0.167273	-1.93216	0.00232803	1.52587	0.444327	1.87198	0.0750641	1.18603	0.166854	1.18603	0.762394	1.00173	0.997478	-1.39476	0.535324	1.44276	0.528276	-1.39717	0.280037	2.01231	0.0814211
CYC10T7_B10	cp(01/05):SIN:CYC10T7_B10: contains: (COIL:coil)	10T7.B10								1.40993	0.456993	-1.08505	0.776983	-1.42598	0.473043	1.03257	0.913278	1.30285	0.507525	1.08911	0.733627	1.26175	0.574151	-1.62778	0.158363	-1.20573	0.136778	-1.14413	0.341992	1.15001	0.386118	1.04983	0.673511	-1.18813	0.447997	-1.05487	0.176271	-1.05487	0.803375	-1.09784	0.484918	1.17022	0.345548	-1.07852	0.608345	1.28472	0.144894	-1.26211	0.199569
CYC02F_F03	cp(01/05):SIN:CYC02F_F03:**: Homolog of (BAB11384) unnamed protein product [Arabidopsis thaliana].	02F_.03								1.31326	0.287155	-1.02452	0.892695	1.00393	0.994151	1.17037	0.78729	1.47637	0.426723	2.85224	0.0570678	1.26145	0.53297	1.33906	0.604422	-2.12952	0.0130605	1.32772	0.498002	1.50781	0.109992	-1.64453	0.475128	-1.79449	0.230352	-1.04074	0.277971	-1.04074	0.947519	2.00671	0.367286	-1.16208	0.766803	1.3374	0.590583	-2.33197	0.192481	1.55417	0.170725
CYC14T7_G12	cp(01/05):CON:CP_7_C1:***: (Q9SSQ8) F6D8.22 protein (At1g52560).	14T7.G12								4.52471	0.0195373	-3.55153	0.0380889	2.05562	0.0425091	-1.42767	0.467563	-1.13252	0.829144	-1.31942	0.126184	1.26062	0.544261	-1.74656	0.240519	-1.92353	0.329885	-1.07506	0.761434	-1.61075	0.0692467	-1.45519	0.0995273	2.82871	0.000599107	-2.74734	0.843125	-2.74734	0.00142918	2.68836	0.00297453	2.2681	0.0193347	3.03044	0.0117926	-1.18529	0.471225	1.33612	0.37916
CYC27T7_H07	cp(01/05):SIN:CYC27T7_H07:**: Homolog of (AAB60274) ribosomal protein S14.	27T7.H07								1.03268	0.952624	1.97563	0.232874	-3.00419	0.11929	1.19853	0.305552	1.51073	0.0120901	1.72284	0.0245154	1.26049	0.162418	-1.04697	0.88601	2.1917	0.0592968	1.4038	0.0725363	-1.08091	0.634064	-2.24766	0.00216314	1.1221	0.444827	-1.66213	0.0329189	-1.66213	0.0209124	1.06496	0.754759	1.3792	0.0474858	1.31893	0.167171	1.29507	0.226869	-1.0457	0.789189
CYC20T7_C01	cp(01/05):SIN:CYC20T7_C01:***: (Q9FML2) Histone deacetylase.	20T7.C01	GO:0003700 : GO:0005488 : GO:0005515 : GO:0005622 : GO:0005634 : GO:0005737 : GO:0006350 : GO:0007165 : GO:0007275 : GO:0008150 : GO:0008152 : GO:0009987 : GO:0016043 : GO:0016070 : GO:0016787 : GO:0019538	embryogenesis	HD1 (HISTONE DEACETYLASE19); histone deacetylase [Arabidopsis thaliana]	NP_195526				1.4497	0.368888	-2.30508	0.061886	-3.12154	0.0154416	-1.52198	0.255611	-1.21023	0.70414	1.78669	0.26143	1.2576	0.573033	-1.73552	0.184896	1.70627	0.0164084	1.91429	0.109741	2.20161	0.15038	-2.10367	0.0952493	-1.77648	0.339734	-1.36192	0.161877	-1.36192	0.500664	1.58799	0.322384	1.33777	0.450917	1.9458	0.0808661	-1.18704	0.660026	1.45451	0.151139
CYC16T7_F07	cp(01/05):SIN:CYC16T7_F07:***: (Q7XPM7) OSJNBa0060D06.17 protein.	16T7.F07	GO:0005575							1.4988	0.426108	3.41895	0.019214	1.61516	0.501237	-5.39666	0.00860893	-4.29754	0.0200249	4.24833	0.0110133	1.25575	0.650982	5.95183	0.0268002	2.19971	0.0736965	-1.01706	0.90899	1.46558	0.0602132	2.59401	0.000422599	-1.22901	0.425415	2.13881	0.0109362	2.13881	0.0270298	-1.48286	0.0347778	-1.13611	0.361189	-1.71306	0.210122	1.30521	0.134299	-1.50782	0.32591
CYC16T7_F01	cp(01/05):CON:CP_74_C1:***: (Q6KAA4) Putative Vacuolar ATP synthase subunit F.	16T7.F01								1.20372	0.617612	-1.4184	0.318604	-1.32956	0.425626	-1.16597	0.810804	1.07634	0.908593	1.36048	0.316743	1.25498	0.561782	1.64062	0.321099	-1.29872	0.478729	-1.06059	0.740126	1.1013	0.620492	1.40984	0.455418	-1.33307	0.0842264	1.60905	0.680907	1.60905	0.324137	-1.9114	0.198895	-1.66843	0.31016	-1.37903	0.491284	1.14563	0.459438	1.20986	0.336755
CYC26T7_C01	cp(01/05):SIN:CYC26T7_C01:***: (Q9FH40) Similarity to unknown protein (TAF14b) (Hypothetical protein At5g45600).	26T7.C01	GO:0005634 : GO:0005737 : GO:0006259 : GO:0006350 : GO:0006950 : GO:0016043 : GO:0016070							1.092	0.826005	-1.39092	0.264599	-1.19795	0.713313	-1.70301	0.37056	-1.35739	0.60015	1.17256	0.693253	1.25461	0.64461	1.45777	0.366755	1.48075	0.489294	-1.32697	0.584341	-1.14671	0.799184	1.46308	0.223885	1.49823	0.245932	-1.185	0.513351	-1.185	0.638153	-1.18467	0.554594	-1.09767	0.814335	1.0725	0.87894	1.07925	0.79715	1.17726	0.729706
CYC30T7_C01	cp(01/05):SIN:CYC30T7_C01:***: (O22465) GH1 protein (Fragment).	30T7.C01	GO:0008150 : GO:0009536							3.53645	0.00283743	-1.44811	0.114839	-4.94616	0.0032043	-1.03103	0.914715	1.21658	0.482246	1.09896	0.810338	1.25434	0.252157	-1.15851	0.700778	2.15558	0.0256916	2.96925	0.00330715	-1.3172	0.466533	-4.19554	0.0085987	1.45402	0.376846	-1.55977	0.883573	-1.55977	0.250982	2.24009	0.102797	1.82566	0.155034	3.43872	0.0451231	-1.227	0.542163	1.88355	0.156652
CYC21T7_F08	cp(01/05):SIN:CYC21T7_F08:**: Homolog of (BAA92781) nonclathrin coat protein zeta1-COP [Lycopersicon esculentum].	21T7.F08								-2.38366	0.0903667	-2.30352	0.0715186	1.03139	0.913023	1.11726	0.775272	1.39933	0.303367	-1.30502	0.505109	1.25246	0.64692	1.0546	0.908367	1.76379	0.140353	1.34091	0.0696437	-1.14243	0.323984	1.24836	0.523775	1.19486	0.0879011	1.60047	0.108446	1.60047	0.208008	-1.67321	0.212005	-1.74149	0.167838	-1.4394	0.398884	-1.04081	0.847481	1.20987	0.501739
CYC17T7_H04	cp(01/05):SIN:CYC17T7_H04:***: (Q7XIZ8) Histone H3 like protein.	17T7.H04								-1.65593	0.219245	1.24978	0.683115	1.29554	0.276109	-1.9337	0.193013	-1.54445	0.364571	-1.24207	0.521077	1.25203	0.594864	-1.60076	0.315298	-1.32042	0.505324	1.16167	0.638789	-1.52776	0.0625334	-1.34009	0.544185	2.24362	0.0202532	-1.69412	0.448167	-1.69412	0.198213	-1.67359	0.261271	1.28215	0.681694	-1.05405	0.949046	2.14579	0.229339	-1.35145	0.742947
CYC27T7_C03	cp(01/05):SIN:CYC27T7_C03:***: (Q9ZT13) 101 kDa heat shock protein.	27T7.C03	GO:0000166 : GO:0005515 : GO:0005737 : GO:0006950 : GO:0016787 : GO:0019538							1.09864	0.861938	-1.83915	0.0475381	-1.64431	0.427533	-1.52878	0.41102	-1.22354	0.657733	1.09817	0.665042	1.24947	0.321209	1.15807	0.388734	1.18969	0.83184	-1.03434	0.791251	1.09059	0.526323	1.27303	0.111084	4.6761	0.0791459	-4.14351	0.397543	-4.14351	0.0998327	1.65411	0.339928	-1.26015	0.22984	1.13221	0.734206	-2.08442	0.189169	1.42675	0.355915
CYC07T7_G11	cp(01/05):SIN:CYC07T7_G11:***: (P93157) Annexin (Fragment).	07T7.G11	GO:0003824 : GO:0005488 : GO:0005515 : GO:0005575 : GO:0005829 : GO:0006950 : GO:0008150 : GO:0009628 : GO:0016020	embryogenesis	annexin P35 [Elaeis guineensis]	ACF06570				-1.6007	0.333882	4.09163	0.00928281	-5.48106	0.0380953	-3.42803	0.000771272	-2.74459	0.000837232	1.85465	0.0172956	1.24901	0.2168	2.3788	0.0908539	2.11977	0.0363061	-1.11631	0.561587	1.04241	0.823878	1.92322	0.00335557	-1.04323	0.755714	1.7242	0.00868902	1.7242	0.00199707	-1.35258	0.0383361	1.03063	0.644243	1.04769	0.768665	1.39401	0.043061	1.01655	0.922231
CYC31T7_E10	cp(01/05):SIN:CYC31T7_E10:***: (Q6F6A7) Cysteine protease.	31T7.E10	EC:3.1.1.4 : EC:3.4.22.0 : GO:0005575 : GO:0005737 : GO:0006950 : GO:0008152 : GO:0009628 : GO:0009987 : GO:0016787 : GO:0019538				somatic embryogenesis	cysteine protease [Daucus carota]	BAD29956	-2.15029	0.23693	-2.02014	0.240888	1.03524	0.904438	1.18156	0.749212	1.47039	0.523713	-1.40155	0.467195	1.24445	0.723177	1.59291	0.267563	1.05134	0.779642	1.43895	0.478372	-1.03513	0.90385	-1.12377	0.85784	-1.15275	0.686461	1.52791	0.515226	1.52791	0.36512	-1.11502	0.788784	-1.47295	0.318572	-1.29971	0.499423	-1.32101	0.230119	1.13329	0.416922
CYC02F_F01	cp(01/05):SIN:CYC02F_F01:***: (Q7XI63) Putative DNA repair protein rhp54.	02F_.01								-1.13036	0.708629	-1.15532	0.614467	-1.01524	0.976631	1.57654	0.396835	1.96059	0.0364137	-1.49611	0.461875	1.24361	0.657631	-1.57996	0.136161	1.29549	0.561267	-1.37426	0.451729	-1.50668	0.37991	-1.22123	0.184713	-1.23669	0.458644	1.11024	0.676444	1.11024	0.544613	1.90065	0.210342	1.60468	0.117419	1.1509	0.249572	-1.18444	0.74016	-1.39428	0.218614
CYC31T7_G01	cp(01/05):SIN:CYC31T7_G01:***: (Q9XIA5) Similar to ethylene-forming-enzyme-like dioxygenase.	31T7.G01								-1.52776	0.0478273	1.44578	0.310873	1.24576	0.221412	-4.77802	0.0872534	-3.84444	0.106371	2.25136	0.18888	1.24284	0.707536	6.52133	0.00689961	-1.16011	0.586912	-1.29858	0.335161	1.20512	0.597323	5.80779	0.00889235	1.09816	0.825124	3.37946	0.0449724	3.37946	0.0492781	-6.06333	0.00833289	-3.77083	0.0588896	-4.77959	0.0153929	1.60796	0.294075	-1.26752	0.591517
CYC20T7_B01	cp(01/05):SIN:CYC20T7_B01:***: (GBLP_MEDSA) Guanine nucleotide-binding protein beta subunit-like protein.	20T7.B01	GO:0005515 : GO:0007165							1.86605	0.160337	4.08936	0.00093795	-2.55038	0.113978	1.21797	0.1548	1.51304	0.0454987	-1.04672	0.756565	1.24226	0.290726	-1.48178	0.241408	4.11034	0.0332354	4.45575	0.00440821	2.88636	0.0150436	-2.23537	0.00510892	-1.31384	0.402606	-1.10214	0.023292	-1.10214	0.750836	1.81069	0.00572467	1.41327	0.168473	1.49974	0.342709	-1.28121	0.318068	1.06119	0.894614
CYC18T7_E04	cp(01/05):SIN:CYC18T7_E04: contains: (COIL:coil)	18T7.E04								1.19203	0.616457	1.23606	0.3119	1.22904	0.723977	1.17932	0.481932	1.46199	0.155557	1.40898	0.243947	1.23969	0.507838	1.29601	0.204104	-1.39975	0.143189	2.07895	0.0297803	1.49216	0.0216819	-1.88298	0.116492	-1.33028	0.126355	-1.01596	0.192598	-1.01596	0.912804	-1.12288	0.486583	1.04425	0.872644	-1.02172	0.893768	1.17257	0.529608	-1.06693	0.793358
CYC04T7_C05	cp(01/05):SIN:CYC04T7_C05:***: (Q9M688) Aldehyde dehydrogenase (Fragment).	04T7.C05	GO:0003824 : GO:0005634 : GO:0005737 : GO:0005739 : GO:0005829 : GO:0006091 : GO:0007275 : GO:0008152 : GO:0009987 : GO:0016020							1.05881	0.850248	1.59785	0.208806	2.73319	0.0153498	-3.95641	0.00994192	-3.19277	0.0540406	4.81636	0.0120219	1.23918	0.632044	7.08472	0.00681937	-1.66091	0.398975	-1.02269	0.90827	2.20798	0.0340321	6.34945	0.00115844	-2.06499	0.115659	5.80651	0.0345665	5.80651	0.00170157	-3.39933	0.135829	-4.82894	0.00302844	-4.56824	0.0409938	-1.42055	0.631777	1.05707	0.922762
CYC22T7_B04	cp(01/05):SIN:CYC22T7_B04:***: (Q9LVB6) Similarity to embryo-specific protein 3.	22T7.B04								-2.23127	0.141086	2.54317	0.0110033	1.25061	0.696208	6.43171	0.0518185	7.939	0.0445224	-17.6291	0.0167552	1.23435	0.834074	-4.5079	0.39041	3.41454	0.0873525	-2.15884	0.0489726	-2.04107	0.112921	5.37022	0.00306126	-1.08597	0.879039	5.51375	0.0122136	5.51375	0.0157958	-1.69132	0.3677	1.91812	0.0552767	2.87215	0.132528	3.24416	0.084725	1.49738	0.509361
CYC31T7_H09	cp(01/05):SIN:CYC31T7_H09:***: (PALY_CITLI) Phenylalanine ammonia-lyase (EC 4.3.1.5).	31T7.H09	GO:0003824 : GO:0005737 : GO:0008152 : GO:0009987							-1.86798	0.0382611	1.00572	0.988565	1.38505	0.172827	1.1103	0.863785	1.37007	0.364589	1.10599	0.853124	1.23397	0.698685	1.48724	0.480636	-1.22532	0.679025	-1.29285	0.519213	-1.37001	0.433281	1.80286	0.319689	1.23553	0.210776	1.54627	0.279638	1.54627	0.437174	-1.57136	0.421474	-1.11239	0.877977	1.53336	0.538582	1.41261	0.455528	1.70569	0.402001
CYC26T7_F05	cp(01/05):SIN:CYC26T7_F05:***: (CB10_ARATH) Calcineurin B-like protein 10.	26T7.F05	GO:0005515 : GO:0005737 : GO:0016020							-1.16122	0.391738	-1.09193	0.589459	-1.01715	0.878775	-1.31622	0.0227042	-1.06904	0.807623	-1.17514	0.0531949	1.23122	0.461038	1.03074	0.886887	-1.1652	0.541818	-1.13468	0.672968	-1.52752	0.166428	1.11221	0.58157	1.33892	0.0190379	1.11828	0.0322849	1.11828	0.470229	-1.27445	0.253555	-1.05583	0.693551	1.19654	0.497016	1.20706	0.123227	1.26334	0.33111
CYC18T7_B04	cp(01/05):SIN:CYC18T7_B04:***: (Q945T0) RALF.	18T7.B04								-1.35673	0.518645	-1.638	0.305564	1.25002	0.658701	1.46571	0.637401	1.80461	0.371609	1.25613	0.706303	1.23122	0.714957	3.54161	0.0574643	1.67084	0.276861	-1.37135	0.31214	1.63291	0.218619	6.40872	0.00538137	-1.86701	0.172622	5.3433	0.0660982	5.3433	0.0173029	-7.3565	0.00713259	-8.10242	0.00368863	-7.23298	0.0040162	-1.1014	0.704723	1.1202	0.360193
CYC11T7_A02	cp(01/05):SIN:CYC11T7_A02:***: (Q7XHQ9) Putative permease.	11T7.A02								1.23475	0.66174	1.38114	0.356827	-1.66694	0.402921	-1.52925	0.351599	-1.24294	0.539844	1.04518	0.919457	1.23036	0.628982	-2.53189	0.064215	1.16986	0.778902	-1.72302	0.318557	-2.08009	0.178821	-1.45367	0.292238	-1.0232	0.942782	-1.17683	0.503803	-1.17683	0.412527	2.40781	0.0689051	3.97267	0.0139672	1.40701	0.218634	1.64991	0.35532	-2.82348	0.0594862
CYC11T7_F01	cp(01/05):SIN:CYC11T7_F01:***: (PXL2_ARATH) Probable pyridoxin biosynthesis PDX1-like protein 2.	11T7.F01	GO:0003824 : GO:0005515 : GO:0005829 : GO:0008152 : GO:0009536 : GO:0009987							-1.19184	0.399225	1.4498	0.196625	-1.38932	0.516744	-1.72152	0.297781	-1.40042	0.476168	-1.04789	0.91953	1.22929	0.675114	-2.8165	0.165628	1.6567	0.395485	-1.4315	0.350623	-1.19379	0.63757	-2.41994	0.178837	1.17241	0.69514	-3.40211	0.123454	-3.40211	0.087364	5.22691	0.027503	3.1441	0.10977	3.9385	0.0516253	-1.66245	0.179544	1.25266	0.53313
CYC33T7_H08	cp(01/05):SIN:CYC33T7_H08:**: Homolog of (CAB92047) putative protein [Arabidopsis thaliana].	33T7.H08								1.6703	0.199683	1.07515	0.85879	-1.76198	0.235434	1.55526	0.0783819	1.91028	0.0324235	1.12559	0.669121	1.22827	0.340435	1.98225	0.365812	-1.22232	0.510968	1.92124	0.114236	1.13568	0.743815	-1.11099	0.884235	-1.07144	0.857469	1.63149	0.579432	1.63149	0.533034	-1.54822	0.602198	-1.55313	0.610898	-1.23595	0.789837	-1.00317	0.996062	1.25663	0.705891
CYC21T7_D01	cp(01/05):SIN:CYC21T7_D01:***: (VAG1_ARATH) Vacuolar ATP synthase subunit G 1 (EC 3.6.3.14) (V-ATPase G subunit 1) (Vacuolar proton pump G subunit 1).	21T7.D01								-1.11184	0.605181	2.35889	0.0280366	-1.14994	0.611044	2.33018	0.125557	2.85835	0.0247328	1.24867	0.691397	1.22666	0.643055	1.3217	0.619595	1.88818	0.132513	1.07006	0.863375	1.01905	0.965544	-1.00855	0.981052	-1.01491	0.977178	1.05667	0.924745	1.05667	0.883571	-1.05691	0.855107	1.11279	0.785122	1.00769	0.982155	1.17611	0.710724	-1.10429	0.830568
CYC14T7_B02	cp(01/05):CON:CP_66_C1:***: (Q93X47) Cyclin dependent kinase C.	14T7.B02								3.88823	0.000546968	-1.52767	0.0727418	-1.66825	0.251865	1.53332	0.585607	1.87655	0.325198	-1.39973	0.550018	1.22385	0.735407	-1.31023	0.448024	1.4904	0.132922	1.21933	0.465548	1.19534	0.446482	-1.10663	0.74614	-1.00946	0.973984	-1.07469	0.759761	-1.07469	0.845177	-1.05981	0.858324	-1.1786	0.546458	1.05664	0.844331	-1.11209	0.651861	1.24535	0.226948
CYC19T7_B03	cp(01/05):SIN:CYC19T7_B03: contains: HMG-I and HMG-Y, DNA-binding(InterPro:IPR000637,GO:0003677,GO:0005634,GO:0006355,PRINTS:PR00929)	19T7.B03								-1.35648	0.232052	-1.3599	0.167502	1.1727	0.412079	1.08301	0.849935	1.32517	0.584641	1.48127	0.485808	1.22359	0.758552	-1.13305	0.537927	2.04013	0.18623	-1.51201	0.133532	1.0949	0.809232	-1.26132	0.0721587	-1.70121	0.18266	-1.22743	0.0948638	-1.22743	0.0515134	-1.13027	0.546314	1.20927	0.195717	1.18781	0.519682	1.36679	0.187649	-1.01806	0.946878
CYC25T7_C03	cp(01/05):SIN:CYC25T7_C03:***: (Q9FFF3) Low density lipoprotein B-like protein.	25T7.C03								-1.03597	0.65497	1.8342	0.105272	1.1921	0.532061	-1.55899	0.225412	-1.2742	0.473448	1.00775	0.947119	1.2235	0.20798	1.20689	0.580812	1.90518	0.106935	-1.1977	0.506345	-1.06161	0.817819	1.65114	0.0170295	-1.27095	0.00972399	1.86006	0.0255154	1.86006	0.00411114	-1.29915	0.12382	1.15954	0.714404	-1.13015	0.651419	1.50641	0.334454	-1.31046	0.563212
CYC33T7_C12	cp(01/05):SIN:CYC33T7_C12:**: Homolog of (CAB79289) putative protein [Arabidopsis thaliana].	33T7.C12								1.31928	0.295086	-1.51214	0.0173093	-1.75975	0.098041	-1.30522	0.146241	-1.06761	0.78112	1.21568	0.365875	1.22256	0.46867	1.47321	0.305476	-1.47442	0.167042	-1.40153	0.26362	-1.04685	0.853949	1.69857	0.115752	1.48732	0.458201	-1.1723	0.33394	-1.1723	0.763881	-1.70812	0.13959	-1.67425	0.0425028	-1.83663	0.139266	1.02023	0.937912	-1.09699	0.763528
CYC25T7_E01	cp(01/05):SIN:CYC25T7_E01:***: (Q9FQZ7) Avr9/Cf-9 rapidly elicited protein 132.	25T7.E01								-1.86301	0.170565	1.26253	0.581608	4.98874	0.0756033	-1.3643	0.48456	-1.11598	0.735837	1.6054	0.362302	1.22251	0.54774	-1.71934	0.231718	-1.97678	0.0558012	-1.40999	0.291431	-1.17815	0.671683	-1.27274	0.458611	10.7194	0.02855	-16.3279	0.34548	-16.3279	0.011375	7.07926	0.0205635	2.52077	0.104965	6.1943	0.00772131	-2.80837	0.187553	2.4573	0.164996
CYC04T7_C02	cp(01/05):SIN:CYC04T7_C02:***: (Q8VZH9) AT5g18530/T28N17_10.	04T7.C02								-1.22547	0.709778	-2.15034	0.136404	1.77886	0.235662	1.05978	0.93348	1.29554	0.703038	1.01474	0.977294	1.22246	0.738901	-1.66897	0.199994	-1.27764	0.669187	-1.03563	0.921826	1.46107	0.314731	-1.68552	0.211213	-1.46936	0.465675	-1.73571	0.0560967	-1.73571	0.312608	-1.1248	0.709043	1.10095	0.743729	1.13888	0.673548	1.23834	0.334834	1.03445	0.863459
CYC07T7_C03	cp(01/05):SIN:CYC07T7_C03:***: (Q67X53) Putative beta-1,3-galactosyltransferase.	07T7.C03								-1.21478	0.604238	1.05498	0.899672	1.2075	0.684643	-1.90172	0.372422	-1.56009	0.522612	1.4757	0.356009	1.21898	0.691192	4.24843	0.0138773	-1.05077	0.812328	1.1017	0.742427	1.34823	0.103513	2.94811	0.0855995	-1.05029	0.935787	2.5302	0.0841468	2.5302	0.224328	-2.20621	0.284693	-2.46478	0.119631	-2.96923	0.0384183	-1.1172	0.866355	-1.20466	0.585553
CYC17T7_H10	cp(01/05):SIN:CYC17T7_H10:**: Homolog of (AAD22104) B12D protein [Ipomoea batatas].	17T7.H10								-1.67415	0.213094	1.68981	0.229432	2.03503	0.117398	-1.07634	0.922983	1.13244	0.844329	1.04843	0.931781	1.21889	0.662574	1.84042	0.238442	-1.70661	0.346353	-2.37316	0.0496038	-4.05465	0.00971001	-1.32257	0.47594	1.61803	0.384993	-1.25251	0.525126	-1.25251	0.620091	-3.87651	0.0835625	-4.78254	0.020376	-2.79141	0.0375264	-1.23372	0.771703	1.7133	0.315771
CYC13T7_F05	cp(01/05):SIN:CYC13T7_F05:***: (Q9SMC2) Acetolactate synthase small subunit.	13T7.F05	GO:0005488 : GO:0005737 : GO:0008152 : GO:0009507 : GO:0009987 : GO:0016740							1.13118	0.814679	1.67101	0.422028	-1.74157	0.0971862	1.17869	0.80335	1.43565	0.580403	-2.06666	0.11054	1.218	0.676065	-1.48268	0.516475	1.28686	0.676995	-2.03678	0.119304	-2.07484	0.101245	-1.03885	0.950268	1.15704	0.683787	-1.17994	0.973768	-1.17994	0.802617	-1.07169	0.918512	3.29392	0.149207	1.21316	0.778254	3.53006	0.0701302	-2.71515	0.127753
CYC09T7_B04	cp(01/05):SIN:CYC09T7_B04:***: (Q940R3) AT5g62650/MRG21_7.	09T7.B04								1.81634	0.03293	-1.09406	0.584232	-1.03321	0.893444	1.06151	0.864234	1.292	0.0346542	1.19182	0.698751	1.21714	0.581689	1.11544	0.682072	1.40496	0.446452	-1.21021	0.409129	1.14779	0.666287	-1.00035	0.998303	-1.53145	0.22045	1.10213	0.331761	1.10213	0.590486	1.00329	0.985385	1.05434	0.807349	1.02462	0.901557	1.05088	0.814794	-1.02901	0.899326
CYC27T7_B03	cp(01/05):SIN:CYC27T7_B03:***: (Q5QM38) Pentatricopeptide (PPR) repeat-containing protein-like.	27T7.B03		embryogenesis	RecName: Full=Pentatricopeptide repeat-containing protein At1g30610, chloroplastic; AltName: Full=Protein EMBRYO DEFECTIVE 2279; Flags: Precursor	Q9SA76				-1.25112	0.750164	-1.75967	0.34794	1.03263	0.959808	-1.14834	0.661705	1.05966	0.802716	1.4038	0.34207	1.21685	0.524519	-1.94464	0.159329	-1.00673	0.989645	-1.01645	0.962566	-1.86021	0.0298924	-2.4906	0.10622	-1.04379	0.91226	-1.30382	0.379388	-1.30382	0.53198	1.31079	0.522499	1.70785	0.139944	2.38232	0.237747	1.30292	0.486698	1.39493	0.60949
CYC07T7_E12	cp(01/05):SIN:CYC07T7_E12:***: (Q940U6) AT3g14110/MAG2_6 (Hypothetical protein).	07T7.E12								-1.2735	0.390969	1.57671	0.394075	-1.56386	0.109188	-1.49709	0.220836	-1.23135	0.375519	1.57735	0.235856	1.21581	0.360009	-1.04257	0.831248	1.51929	0.382896	1.61113	0.242323	2.00208	0.1383	-1.33473	0.326877	-1.04158	0.903458	-1.59239	0.191084	-1.59239	0.127734	-2.27945	0.186158	-1.64533	0.407847	-2.58203	0.0211426	1.38541	0.66709	-1.56931	0.452491
CYC02F2_G05	cp(01/05):SIN:CYC02F2_G05:***: (SN30_ARATH) Putative SNAP25 homologous protein SNAP30 (AtSNAP30) (Synaptosomal- associated protein SNAP25-like 3).	02F2.G05								1.0494	0.801084	1.33223	0.220466	1.00145	0.995179	1.93506	0.118629	2.34489	0.284614	-1.31804	0.607418	1.21179	0.81432	1.62184	0.0889191	2.12855	0.212468	1.00343	0.943106	1.09749	0.776392	1.65349	0.0683087	-1.22916	0.607945	1.85821	0.380009	1.85821	0.039539	1.03579	0.889802	-1.20369	0.568179	-1.57856	0.230069	-1.24676	0.437549	-1.31144	0.465007
CYC23T7_F03	cp(01/05):CON:CP_34_C1:**: Homolog of (AAD11588) hypothetical protein [Arabidopsis thaliana].	23T7.F03								1.62308	0.0889773	-1.02016	0.921168	-1.85587	0.0521744	-1.13614	0.107466	1.06641	0.730744	1.5443	0.0169619	1.21158	0.334938	-1.14354	0.533832	-1.75667	0.257913	-1.29094	0.220131	1.14669	0.51801	1.10831	0.421141	-1.44688	0.0339525	1.08329	0.117321	1.08329	0.543887	-1.07977	0.542563	-1.02455	0.907067	1.30336	0.58961	1.0539	0.774319	1.33536	0.571441
CYC33T7_G05	cp(01/05):SIN:CYC33T7_G05:***: (LC51_ARATH) Putative J domain protein LCR51 precursor.	33T7.G05								1.59445	0.0294138	-1.17136	0.191108	1.16459	0.565128	-1.05305	0.916872	1.14699	0.734234	1.41053	0.459884	1.20784	0.590707	1.79465	0.0764188	-1.12091	0.828107	-1.10271	0.610987	1.87211	0.0823418	2.24137	0.0397224	-1.47931	0.278824	1.60613	0.839638	1.60613	0.142223	-1.33992	0.456167	-1.74014	0.101579	-1.34013	0.368163	-1.2987	0.406881	1.29849	0.246366
CYC14T7_G06	cp(01/05):SIN:CYC14T7_G06:***: (Q94E74) Putative ER6 protein.	14T7.G06								1.17371	0.411589	-1.31942	0.0230653	-1.21338	0.385819	-1.30827	0.416428	-1.08326	0.873241	2.27574	0.0805578	1.20772	0.645838	1.04174	0.932074	-1.29194	0.638789	-1.06288	0.861678	1.42573	0.426479	-1.25683	0.626306	-2.14961	0.115817	1.12866	0.283235	1.12866	0.788668	-1.58136	0.314871	-1.38206	0.457462	1.23852	0.720953	1.1442	0.278172	1.71172	0.254639
CYC33T7_E09	cp(01/05):SIN:CYC33T7_E09:***: (Q8W4J7) Peptidylprolyl isomerase (Cyclophilin)-like.	33T7.E09	GO:0003824 : GO:0005575 : GO:0005634 : GO:0008152 : GO:0009987 : GO:0019538							2.33065	0.00511925	-1.04494	0.912068	-1.0305	0.93434	1.12222	0.835498	1.35458	0.554268	1.03374	0.934275	1.20705	0.523396	-1.80876	0.155316	-1.28994	0.420077	1.03249	0.89715	-1.24904	0.466683	-1.72962	0.0683079	1.98091	0.0809802	-2.65676	0.367912	-2.65676	0.000263791	1.78507	0.130017	1.94945	0.173854	2.36887	0.037773	1.09208	0.869367	1.21515	0.710696
CYC29T7_C08	cp(01/05):SIN:CYC29T7_C08:**: Homolog of (2500.m00126) |||Actin|o_sativa|chr_2|OJ1568_B05|2500	29T7.C08								1.25149	0.117076	1.33998	0.150706	1.07255	0.854849	-1.09282	0.166329	1.10376	0.577746	1.3252	0.169584	1.2062	0.327747	1.65385	0.389952	-1.19218	0.534996	-1.33171	0.268668	-1.04712	0.869384	1.64803	0.364828	1.15527	0.747807	1.12168	0.640867	1.12168	0.862706	-1.51792	0.451164	-1.19872	0.748333	-1.04533	0.939677	1.26628	0.356362	1.14674	0.692874
CYC17T7_D12	cp(01/05):SIN:CYC17T7_D12: contains: (COIL:coil)	17T7.D12								1.05007	0.667108	2.93902	0.00415111	1.87075	0.106394	-1.62987	0.516957	-1.35153	0.614062	1.2517	0.577728	1.20594	0.514787	1.55943	0.233049	-1.07182	0.770707	1.11446	0.716005	-1.21916	0.554524	1.07709	0.855928	3.05787	0.0455091	-2.08947	0.412956	-2.08947	0.149393	-1.35509	0.390559	1.8861	0.181216	1.48395	0.478515	2.55583	0.0188423	-1.271	0.633229
CYC33T7_A02	cp(01/05):SIN:CYC33T7_A02:***: (Q6L5N9) Flowering locus T like protein.	33T7.A02								1.21677	0.582856	-1.2098	0.644838	1.47616	0.233581	-1.1657	0.763917	1.03382	0.968067	1.18396	0.803806	1.20513	0.803945	-1.53978	0.347016	1.32394	0.577474	-1.0854	0.618643	1.62392	0.377543	1.10092	0.818871	-1.26963	0.723698	-1.26101	0.533796	-1.26101	0.611674	-1.12638	0.769476	1.13958	0.800825	-1.04649	0.911433	1.28361	0.507702	-1.19256	0.639678
CYC19T7_E10	cp(01/05):CON:CP_18_C1:***: (O82179) Glycine decarboxylase complex H-protein (At2g35120/T4C15.21).	19T7.E10								-1.1235	0.649435	-1.06012	0.839048	1.08508	0.784183	2.98177	0.174015	3.56669	0.0289247	-1.9457	0.40723	1.19617	0.806593	-1.60317	0.513991	-1.41874	0.620833	-1.4216	0.264494	-1.0738	0.843863	1.05622	0.899082	1.39018	0.444904	-1.74249	0.655494	-1.74249	0.150902	-1.35285	0.578682	-1.70839	0.193474	-1.59358	0.183749	-1.26281	0.630515	1.07205	0.728657
CYC08T7_H03	cp(01/05):SIN:CYC08T7_H03: contains: Immunoglobulin/major histocompatibility complex(InterPro:IPR003006,PROSITE:PS00290)	08T7.H03								1.31964	0.601413	1.22533	0.768533	-4.35017	0.0111209	1.4718	0.679627	1.75725	0.0185778	-1.47706	0.677526	1.19394	0.848355	1.13672	0.922255	4.51526	0.0297185	2.58919	0.0453196	2.26309	0.0696263	1.73395	0.0157557	-1.00174	0.995715	1.98724	0.00483541	1.98724	0.0706396	-1.67586	0.0085095	-3.54116	0.0900501	-2.39096	0.0792613	-2.11305	0.264643	1.48106	0.593685
CYC09T7_H06	cp(01/05):SIN:CYC09T7_H06:***: (Q8LF74) Putative ABC transporter ATPase.	09T7.H06								-1.12191	0.776932	-1.29881	0.337489	-1.0804	0.86662	1.16362	0.829561	1.38868	0.614868	-1.02684	0.960133	1.19341	0.676368	-2.13629	0.238129	-1.0882	0.888516	-1.11514	0.673362	-1.33776	0.480814	-1.33202	0.268925	1.05929	0.890024	-1.17619	0.814148	-1.17619	0.535598	1.14573	0.570292	1.10614	0.641175	1.41254	0.521811	-1.0358	0.745617	1.277	0.617253
CYC34T7_D05	cp(01/05):SIN:CYC34T7_D05:***: (Q5QMK5) Auxin efflux carrier family protein-like.	34T7.D05	GO:0006810 : GO:0016020							1.29469	0.327494	-1.07595	0.763458	1.05257	0.90489	-1.31506	0.477906	-1.10358	0.776323	1.79437	0.37436	1.19163	0.603044	-1.05104	0.852337	-1.16064	0.617756	-1.12432	0.818011	1.13011	0.853197	-1.24559	0.507558	1.02806	0.970672	-1.62708	0.463089	-1.62708	0.385853	-1.13306	0.725322	1.12498	0.616457	2.473	0.149612	1.27466	0.45488	2.19826	0.17953
CYC30T7_C02	cp(01/05):SIN:CYC30T7_C02:***: (Q69LJ7) Putative respiratory burst oxidase protein E.	30T7.C02	GO:0000166 : GO:0003824 : GO:0005488 : GO:0005886 : GO:0006118 : GO:0006950 : GO:0007165 : GO:0008152 : GO:0009628 : GO:0009987 : GO:0016020							-1.1038	0.420252	1.00025	0.998588	1.39793	0.0638982	-1.55822	0.412618	-1.30987	0.598245	1.01902	0.905797	1.1896	0.301304	2.12213	0.152069	1.36823	0.0314162	-1.02312	0.937894	-1.08757	0.761371	1.74509	0.264987	1.99915	0.10854	-1.0777	0.209923	-1.0777	0.893232	-2.04945	0.159243	-1.67551	0.293678	-1.92098	0.249079	1.22318	0.254879	-1.14651	0.663668
CYC18T7_D06	cp(01/05):SIN:CYC18T7_D06:***: (O23122) F19G10.4 protein.	18T7.D06	GO:0003824 : GO:0005488 : GO:0005739 : GO:0005886 : GO:0006091 : GO:0006810 : GO:0006950 : GO:0008152 : GO:0009628 : GO:0009987							-1.54952	0.542949	-1.87731	0.334046	1.18143	0.730625	1.08997	0.70785	1.29302	0.196468	-1.23536	0.39319	1.18629	0.510946	-1.27925	0.0274612	1.44981	0.597713	1.24015	0.640037	-1.71502	0.0358971	-2.0142	0.220144	1.76701	0.110284	-1.67339	0.691446	-1.67339	0.124344	1.45377	0.0430931	1.78432	0.0297541	1.18756	0.463331	1.22738	0.351703	-1.50252	0.189513
CYC13T7_H05	cp(01/05):SIN:CYC13T7_H05:***: (Q6KAC4) Putative X1.	13T7.H05								-2.00962	0.0720863	-12.3999	0.00200513	-7.5071	0.00122053	1.4601	0.533035	1.72575	0.303595	-1.15296	0.797856	1.18194	0.693921	-3.91345	0.00167505	-1.14791	0.734986	-1.22126	0.494473	-1.88557	0.166428	-2.34593	0.0188692	1.61177	0.411417	-2.44899	0.360046	-2.44899	0.0784874	23.5515	0.00102825	3.76699	0.0390098	4.23695	0.0187826	-6.25209	0.0273498	1.12476	0.839856
CYC14T7_B05	cp(01/05):SIN:CYC14T7_B05:**: Homolog of (At5g23870.3) 68418.m02803 pectinacetylesterase family protein contains Pfam profile: PF03283 pectinacetylesterase	14T7.B05								-1.08674	0.894228	1.21372	0.672019	1.39117	0.652083	2.13461	0.17633	2.52069	0.00152396	1.7199	0.354004	1.18087	0.743506	1.41278	0.572666	1.82194	0.161971	-1.78826	0.199125	1.17204	0.700749	1.36549	0.626971	-1.99275	0.134755	1.29828	0.507821	1.29828	0.690659	-1.14462	0.844416	1.05772	0.932987	-1.91205	0.356382	1.21069	0.707849	-2.02242	0.187226
CYC17T7_C05	cp(01/05):SIN:CYC17T7_C05:***: (RS10_PROMM) 30S ribosomal protein S10.	17T7.C05								2.18569	0.0302718	2.04223	0.089745	3.26764	0.0238851	1.14806	0.686571	1.35565	0.468924	-1.10627	0.847322	1.18082	0.678623	-1.17287	0.339834	-1.51223	0.555761	1.63136	0.167785	1.36455	0.462782	-1.42645	0.376962	-1.23932	0.662352	1.0387	0.722587	1.0387	0.846569	1.24493	0.261833	2.07134	0.165191	1.41537	0.291904	1.66382	0.286488	-1.46346	0.467554
CYC30T7_F07	cp(01/05):CON:CP_38_C1:***: (Q9M5K4) Lipoamide dehydrogenase (Hypothetical protein At4g16155) (AT3g16950/K14A17_7).	30T7.F07								-1.3474	0.357974	1.13472	0.760092	1.89884	0.204479	-1.37846	0.0968718	-1.16819	0.669059	2.69238	0.00326909	1.18	0.640098	-2.27701	0.076266	1.00966	0.989065	1.02807	0.950416	1.67979	0.171598	-2.92369	0.0896751	-1.52684	0.153105	-3.12876	0.0117145	-3.12876	0.0422395	3.47812	0.0638302	2.13299	0.245111	5.10097	0.00924282	-1.63063	0.443452	2.39147	0.130246
CYC07T7_A08	cp(01/05):SIN:CYC07T7_A08:***: (Q93Z33) AT3g63150/T20O10_250.	07T7.A08	GO:0005488 : GO:0005739 : GO:0006810 : GO:0009987 : GO:0016020							-1.08367	0.782194	-1.02955	0.93267	-1.07558	0.805313	1.30009	0.627759	1.53325	0.496338	-1.28871	0.571302	1.17934	0.703619	-1.6789	0.282556	-1.43088	0.548744	-1.02993	0.943173	-1.17909	0.69161	-1.43882	0.453849	1.14176	0.745889	-1.43497	0.628397	-1.43497	0.279836	1.14113	0.677309	1.79655	0.226656	1.44311	0.258182	1.57435	0.271219	-1.24491	0.55733
CYC12T7_E02	cp(01/05):SIN:CYC12T7_E02:***: (Q9SDY6) Chitinase class I (EC 3.2.1.14).	12T7.E02	GO:0005488 : GO:0005576 : GO:0005618 : GO:0005737 : GO:0006950 : GO:0008152 : GO:0009607 : GO:0009987 : GO:0016043 : GO:0016787				somatic embryogenesis	ATEP3 (Arabidopsis thaliana chitinase class IV); chitinase	NP_191010	-2.07916	0.137478	-2.96047	0.123995	1.36059	0.501882	-15.8127	0.0158467	-13.4184	0.00301335	1.62848	0.494982	1.17843	0.813416	9.13278	0.129911	-1.24773	0.707463	-3.0632	0.0248502	-1.77808	0.154925	46.0209	0.000124644	-1.15688	0.778504	30.9042	0.000169298	30.9042	0.00126692	-41.773	5.22863e-05	-29.2346	0.00589319	-15.0762	0.00442233	1.42889	0.617681	1.93913	0.445759
CYC02F_H01	cp(01/05):SIN:CYC02F_H01:***: (Q654D3) Metal-dependent membrane protease-like.	02F_.01	GO:0009536 : GO:0009987 : GO:0016020 : GO:0019538							1.36537	0.0874902	-1.07278	0.698073	1.36356	0.363726	-1.27737	0.781401	-1.08405	0.925537	-1.09369	0.836637	1.17834	0.53942	-2.7222	0.0380555	-2.65349	0.191322	1.11029	0.871456	-2.45108	0.125957	-2.97104	0.139687	1.70982	0.207487	-1.86666	0.833068	-1.86666	0.0235909	3.1989	0.0781004	1.44369	0.206807	1.82123	0.146884	-2.21578	0.185281	1.26151	0.531702
CYC11T7_D05	cp(01/05):SIN:CYC11T7_D05:***: (Q9M839) T27C4.13 protein.	11T7.D05								-1.2753	0.566581	-1.2421	0.688004	-1.1974	0.52597	-1.33811	0.518438	-1.13633	0.826193	1.31268	0.45591	1.17757	0.741819	2.26871	0.104545	-1.41228	0.649319	1.19477	0.588032	1.53295	0.245375	1.58741	0.345361	-1.40067	0.549956	1.73295	0.660706	1.73295	0.397962	-2.24975	0.109425	-1.48219	0.514363	-2.26173	0.154276	1.51785	0.387972	-1.52594	0.442446
CYC21T7_H02	cp(01/05):SIN:CYC21T7_H02:***: (Q8GX66) Putative v-SNARE AtVTI1b (At1g26670).	21T7.H02								-1.20144	0.4422	-1.15294	0.568071	1.42409	0.368802	-1.00425	0.983325	1.17222	0.623153	1.16217	0.677325	1.1772	0.644144	-1.43163	0.138149	-1.21646	0.727627	1.5466	0.344232	1.0311	0.937382	-1.95807	0.148878	1.13124	0.822345	-1.47675	0.422258	-1.47675	0.41325	-1.18896	0.201325	1.18011	0.256659	1.1053	0.289626	1.40311	0.0821841	-1.06768	0.625925
CYC09T7_G05	cp(01/05):SIN:CYC09T7_G05:***: (O04616) A_IG002N01.18 protein (Hypothetical protein AT4g01150) (AT4g01150/F2N1_18).	09T7.G05	GO:0009507 : GO:0016020							-1.30058	0.563435	1.37451	0.51154	1.08424	0.731245	1.06103	0.916935	1.24606	0.686469	1.62362	0.51275	1.17439	0.708279	-1.07798	0.819892	1.33912	0.250714	1.71266	0.0819953	2.01589	0.250281	-1.41299	0.372132	-1.28636	0.71335	-1.29291	0.48876	-1.29291	0.514175	1.05788	0.873298	1.20342	0.668434	-1.38608	0.441959	1.13758	0.708126	-1.66804	0.242972
CYC26T7_F01	cp(01/05):SIN:CYC26T7_F01:***: (Q9T024) DnaJ-like protein (AT4g39150/T22F8_50).	26T7.F01	GO:0005515							-1.44025	0.468483	-1.59125	0.279118	1.29932	0.651092	-24.8065	0.269729	-21.1444	0.298407	1.27323	0.566921	1.17319	0.797246	-1.33355	0.751569	-1.3826	0.527405	-2.33624	0.00851668	-2.31102	0.0493072	-1.05924	0.83445	-1.20212	0.624555	1.12264	0.871939	1.12264	0.704708	-1.69418	0.183076	1.70637	0.323353	2.86723	0.0179179	2.89089	0.0836955	1.68031	0.289511
CYC01T7_B05	cp(01/05):SIN:CYC01T7_B05:**: Homolog of (AAL34218) putative fructose bisphosphate aldolase [Arabidopsis thaliana].	01T7.B05								-1.98452	0.0276185	-1.14271	0.579957	-17.8476	0.0034458	-1.00794	0.971033	1.16274	0.383836	-1.79398	0.0188473	1.17197	0.376276	-2.02044	0.0132895	-1.2223	0.311627	1.11496	0.374477	1.08755	0.479257	-1.27727	0.063516	-1.26602	0.223333	1.01617	0.0774632	1.01617	0.932951	1.10525	0.489431	-1.1028	0.643896	-1.14799	0.536643	-1.21887	0.388027	-1.04098	0.883628
CYC02F_G01	cp(01/05):SIN:CYC02F_G01:***: (Q7FAM9) OSJNBa0083N12.23 protein (OSJNBa0041A02.7 protein).	02F_.01								-3.0251	0.0602198	1.75941	0.290995	1.18401	0.549218	-1.36991	0.532333	-1.17114	0.685172	1.7962	0.254982	1.16973	0.767744	1.52332	0.217678	-1.12002	0.885732	-2.2384	0.0171523	-2.28573	0.00893228	-1.13327	0.654571	-1.3048	0.404757	1.1757	0.660949	1.1757	0.56993	-1.54217	0.693239	1.48373	0.203231	-1.06596	0.818155	2.28816	0.469359	-1.58159	0.220262
CYC11T7_C07	cp(01/05):CON:CP_52_C1:***: (Q9ZTV1) Chaperonin 60 alpha subunit.	11T7.C07								-1.05738	0.881825	-2.58069	0.0133414	-1.78379	0.158332	1.28926	0.130425	1.50625	0.0491647	-3.45615	0.00785187	1.16831	0.210704	-5.55636	0.0500783	-1.16864	0.666501	1.67287	0.136005	-1.02996	0.906145	-3.68093	0.079747	1.44148	0.421503	-3.07951	0.21941	-3.07951	0.11777	1.38397	0.527147	1.32862	0.571309	1.61696	0.381377	-1.04166	0.673422	1.21702	0.294269
CYC33T7_H02	cp(01/05):CON:CP_25_C1:***: (Q5XET7) At4g28070.	33T7.H02								1.47591	0.533734	-1.51989	0.471454	-1.82578	0.282853	-2.17859	0.197082	-1.86587	0.254665	1.68693	0.213451	1.1676	0.450435	-2.16128	0.131602	-1.87986	0.274772	-1.22861	0.511716	-1.11632	0.712018	-1.22364	0.621979	-1.00472	0.992137	-1.3404	0.463126	-1.3404	0.49671	-1.12531	0.612472	1.48084	0.337141	1.70348	0.281401	1.6664	0.161765	1.15035	0.782852
CYC01T7_D09	cp(01/05):SIN:CYC01T7_D09:***: (Q5Z9P5) Putative brain and reproductive organ-expressed protein.	01T7.D09								1.37504	0.390086	-1.80992	0.0470921	-1.05338	0.890482	1.23429	0.717408	1.43997	0.43168	-1.59953	0.417193	1.16663	0.753635	-3.89312	0.0694883	-1.67474	0.561118	1.42738	0.428593	-1.42459	0.439918	-3.21668	0.0693473	1.39931	0.622111	-2.21356	0.397772	-2.21356	0.288089	2.60939	0.134977	2.86238	0.0577519	1.86806	0.206958	1.09695	0.829876	-1.53227	0.187188
CYC13T7_G05	cp(01/05):SIN:CYC13T7_G05:***: (Q9SI07) Expressed protein (Hypothetical protein At2g04280).	13T7.G05	GO:0005488 : GO:0005739							-2.15587	0.0116942	1.4186	0.15177	1.78804	0.0230878	1.65237	0.286222	1.92631	0.226622	-1.64175	0.33967	1.16579	0.807909	1.85027	0.232696	3.24018	0.0689772	1.13432	0.500794	-1.12251	0.63591	1.52868	0.388462	1.09462	0.741572	1.77819	0.232851	1.77819	0.24199	-1.91922	0.191561	-1.17274	0.738985	-1.64997	0.321472	1.63652	0.0603194	-1.40694	0.235017
CYC29T7_E05	cp(01/05):SIN:CYC29T7_E05:***: (Q8RY08) AT5g59210/mnc17_100.	29T7.E05								1.20627	0.184808	1.40036	0.396554	1.32612	0.54905	1.12655	0.445254	1.30917	0.254391	1.20525	0.666137	1.1621	0.482388	1.19305	0.179861	-1.4409	0.265386	-1.00273	0.991174	1.18613	0.68851	1.01952	0.748285	1.3727	0.620641	-1.60139	0.7154	-1.60139	0.350563	-1.16337	0.393603	1.52926	0.363061	-1.02646	0.866869	1.77909	0.259635	-1.56972	0.358196
CYC13T7_H01	cp(01/05):SIN:CYC13T7_H01:***: (Q9LT27) Emb|CAA06176.1 (Hypothetical protein).	13T7.H01								-1.96876	0.0994122	-1.63436	0.204934	1.59823	0.115324	-1.18881	0.837196	-1.02404	0.969433	-1.51791	0.533753	1.16091	0.814236	-1.08824	0.425636	1.2213	0.765546	1.17669	0.633695	-1.36573	0.402696	-1.32848	0.246903	1.30352	0.390659	-1.07757	0.490465	-1.07757	0.643844	-1.10112	0.477383	-1.12312	0.464924	1.05585	0.677448	-1.01998	0.908971	1.18584	0.349982
CYC14T7_A06	cp(01/05):CON:CP_5_C1:***: (Q5VNI5) HGA1-like protein.	14T7.A06								-1.10318	0.854593	-1.32801	0.612328	-1.29084	0.45586	1.3212	0.58116	1.53251	0.124689	-1.31102	0.640765	1.15994	0.780651	1.13678	0.758507	2.53297	0.0878887	-1.79255	0.193382	-1.46136	0.437737	1.94453	0.0075791	1.96013	0.392621	-1.23647	0.202418	-1.23647	0.760738	-1.87504	0.0151577	-1.28339	0.510803	-1.2817	0.476977	1.461	0.339543	1.00133	0.997773
CYC21T7_B08	cp(01/05):SIN:CYC21T7_B08:***: (Q9LN20) F14O10.12 protein.	21T7.B08	GO:0003824 : GO:0005488 : GO:0005575							-1.68006	0.0191587	-1.24585	0.192393	1.24657	0.185628	-1.32221	0.484595	-1.14193	0.796939	-1.13907	0.558027	1.15787	0.699766	1.21931	0.313177	-1.43578	0.48004	1.11657	0.561091	-1.01893	0.924608	1.08716	0.653999	1.002	0.991353	1.23441	0.323947	1.23441	0.0587649	1.17173	0.597048	-1.20329	0.259371	1.3737	0.531667	-1.40993	0.301544	1.65295	0.347434
CYC01T7_H08	cp(01/05):SIN:CYC01T7_H08:***: (Q8LDF6) Putative mitochondrial dicarboxylate carrier protein.	01T7.H08	GO:0005215 : GO:0005739 : GO:0005886 : GO:0006810 : GO:0008152 : GO:0009987 : GO:0016020							-1.55954	0.160901	4.22074	0.0945952	43.7642	0.000137256	-2.05084	0.229636	-1.77377	0.0921511	1.49279	0.474424	1.1562	0.789886	-1.25641	0.549153	-1.34615	0.632128	1.84601	0.0162682	2.574	0.0080453	-1.35778	0.320868	3.05731	0.0138966	-5.78816	0.115078	-5.78816	0.00567449	4.67127	0.011403	3.03551	0.254467	6.4047	0.04204	-1.53887	0.629612	2.10993	0.488315
CYC20T7_A03	cp(01/05):SIN:CYC20T7_A03:**: Homolog of (CAC05465) putative protein [Arabidopsis thaliana].	20T7.A03								2.82679	0.038823	-1.56753	0.0107173	-1.27287	0.614769	1.4284	0.234721	1.65132	0.0395182	1.09183	0.859172	1.15606	0.573878	-2.19827	0.035989	1.10158	0.69039	-1.38392	0.247038	-1.07697	0.862137	-1.06492	0.732312	-1.13232	0.784944	-1.20851	0.496978	-1.20851	0.253175	1.91931	0.0374413	1.19459	0.282646	1.70115	0.127281	-1.60667	0.10204	1.42405	0.283764
CYC13T7_B10	cp(01/05):CON:CP_62_C1:***: (Q9LN30) F14O10.2 protein.	13T7.B10								1.06642	0.863719	1.20755	0.650659	1.21102	0.695964	-1.03277	0.928349	1.11837	0.738378	-1.64828	0.209171	1.15502	0.748889	1.40844	0.584943	1.31936	0.644397	1.14615	0.790776	-1.18791	0.347576	1.34338	0.680268	1.25697	0.687428	1.45512	0.185446	1.45512	0.580996	1.24356	0.782664	1.03342	0.947989	-1.32521	0.647803	-1.20335	0.809234	-1.3695	0.593939
CYC12T7_A07	cp(01/05):SIN:CYC12T7_A07:***: (Q7Y1Y6) Mitogen-activated protein kinase.	12T7.A07	GO:0000166 : GO:0005515 : GO:0006950 : GO:0007165 : GO:0008150 : GO:0008152 : GO:0009607 : GO:0009628 : GO:0009987 : GO:0016301 : GO:0019538							-1.32799	0.59649	-1.59073	0.501017	-1.16546	0.604597	1.41999	0.679655	1.63898	0.0948492	-1.20517	0.837208	1.15421	0.865496	-1.76335	0.358743	1.28707	0.586055	-1.98843	0.116212	-2.01867	0.1442	1.05666	0.932129	-1.29443	0.539343	1.38857	0.918738	1.38857	0.591998	-1.28952	0.672766	1.23082	0.799602	1.33101	0.70286	1.58717	0.453625	1.08139	0.915907
CYC23T7_G01	cp(01/05):SIN:CYC23T7_G01:**: Homolog of (BAA85219 (unnamed protein product [Oryza sativa) japonica cultivar-group)].	23T7.G01								1.46048	0.384129	1.21737	0.636255	-2.05866	0.172583	2.70443	0.11598	3.12028	0.000289254	-1.37628	0.57309	1.15376	0.78505	-2.62966	0.0707018	-1.64125	0.0844758	1.43744	0.280071	1.13728	0.516764	-1.55668	0.340663	1.33147	0.442611	-1.63987	0.521333	-1.63987	0.251709	1.65102	0.447169	1.36542	0.517474	-1.06717	0.889388	-1.20916	0.787932	-1.45714	0.511838
CYC25T7_G04	cp(01/05):SIN:CYC25T7_G04:**: Homolog of (BAD05788 (putative postsynaptic protein CRIPT [Oryza sativa) japonica cultivar-group)].	25T7.G04								1.47449	0.472544	-1.15128	0.59762	-1.91857	0.328375	-1.20055	0.754396	-1.04099	0.932228	-1.16267	0.679124	1.15328	0.69504	-1.56876	0.242978	1.47709	0.445983	1.03203	0.871283	-1.03188	0.873944	-1.16798	0.347036	1.36731	0.220443	-1.49962	0.574534	-1.49962	0.160105	1.69917	0.119619	1.46694	0.268412	1.42484	0.308076	-1.15831	0.703817	-1.02955	0.943557
CYC01T7_B03	cp(01/05):SIN:CYC01T7_B03:***: (Q9M9M6) T17B22.24 protein (Hypothetical protein) (AT3g03070).	01T7.B03								-1.00712	0.98257	1.16461	0.684425	1.1022	0.63818	1.6432	0.180923	1.89353	0.00202122	-1.77328	0.146729	1.15235	0.675522	-1.66126	0.417935	-2.13196	0.0128162	-1.53302	0.00288286	-1.22227	0.0666288	1.12129	0.364857	1.12244	0.434568	-1.25552	0.400952	-1.25552	0.12634	-1.59926	0.362311	-2.54093	0.0153973	-2.39677	0.0832213	-1.58882	0.407939	1.06015	0.899134
CYC07T7_H10	cp(01/05):SIN:CYC07T7_H10:***: (WR21_ARATH) Probable WRKY transcription factor 21 (WRKY DNA-binding protein 21).	07T7.H10	GO:0003677 : GO:0005515 : GO:0005634 : GO:0006350				somatic embryogenesis	Os03g0741400 [Oryza sativa (japonica cultivar-group)]	BAF13137	1.40819	0.211984	-1.14866	0.797758	1.12826	0.84033	2.9783	0.0474356	3.4319	0.0859337	-3.38408	0.0269193	1.1523	0.814239	-1.61413	0.357882	-1.65639	0.139237	-1.57905	0.249722	-2.89316	0.039393	-1.22573	0.664639	2.39994	0.141334	-1.60554	0.443588	-1.60554	0.480139	2.672	0.0877962	1.4515	0.638643	1.13588	0.861278	-1.84085	0.369566	-1.27786	0.774794
CYC16T7_C10	cp(01/05):SIN:CYC16T7_C10:***: (Q8RVJ7) Putative serine protease.	16T7.C10	GO:0016787							-1.66593	0.151621	1.66254	0.352999	1.75285	0.269638	-7.39988	0.0639511	-6.42471	0.0897827	1.85314	0.156583	1.15178	0.671134	-1.21003	0.510698	-1.14674	0.529991	1.23341	0.44083	1.36829	0.436551	-1.17495	0.542628	1.02519	0.957651	-1.33628	0.550512	-1.33628	0.462983	-1.06325	0.855097	1.91686	0.285469	-1.19424	0.645273	2.03811	0.248634	-2.28919	0.209264
CYC30T7_D02	cp(01/05):SIN:CYC30T7_D02:***: (ASH2_HUMAN) ASH2-like protein.	30T7.D02								2.17227	0.130347	-1.53386	0.0523016	-1.30783	0.760781	-1.10082	0.865163	1.04481	0.93608	-1.1221	0.605478	1.15015	0.368205	-5.48831	0.0284773	-1.77466	0.126194	1.53105	0.152265	-2.01809	0.025893	-5.44348	0.00313808	1.42561	0.235924	-2.51159	0.0676776	-2.51159	0.0246575	1.57021	0.0558436	1.94631	0.0337825	6.08177	0.0412189	1.23952	0.172406	3.12477	0.129646
CYC27T7_A10	cp(01/05):SIN:CYC27T7_A10:***: (Q7XD74) Putative c-myc binding protein.	27T7.A10	GO:0005515 : GO:0005622 : GO:0005634 : GO:0005829 : GO:0006350 : GO:0007275 : GO:0008150 : GO:0016043 : GO:0016070							2.89269	0.0282779	-1.22322	0.605423	-4.70757	0.00268831	1.09601	0.85711	1.25769	0.53716	-1.38354	0.470636	1.14751	0.721533	-2.1887	0.320727	1.09846	0.732729	1.75151	0.121527	1.13139	0.620038	-1.01534	0.978541	1.64816	0.249201	-1.08097	0.430457	-1.08097	0.889841	-1.37791	0.544907	1.13288	0.816054	1.17559	0.783029	1.56101	0.259345	1.0377	0.934928
CYC12T7_D05	cp(01/05):SIN:CYC12T7_D05: contains: (COIL:coil)	12T7.D05								-1.66699	0.314041	-1.48266	0.420106	1.86798	0.376553	1.00701	0.985365	1.15517	0.56615	1.80138	0.174701	1.14713	0.732657	4.23191	0.00135371	1.22707	0.646526	-1.09318	0.769637	1.25022	0.484162	4.40682	0.00222576	-1.41207	0.306868	4.55306	0.00672379	4.55306	0.00849125	-2.70136	0.0460204	-4.61168	0.0178205	-4.73888	0.00525587	-1.70717	0.31065	-1.02758	0.950721
CYC29T7_G01	cp(01/05):SIN:CYC29T7_G01:***: (Q8RWW6) Putative isoamylase.	29T7.G01	GO:0003824							-1.31695	0.508664	-1.10703	0.797416	1.33623	0.636806	1.10421	0.737476	1.26662	0.0761393	2.05446	0.0655234	1.14708	0.640882	-1.46015	0.0206467	1.43317	0.371356	1.2368	0.686656	1.98696	0.117914	-2.03351	0.169802	-1.18978	0.629476	-2.74581	0.000788845	-2.74581	0.0353633	1.19436	0.192639	1.74206	0.257377	1.84561	0.0524026	1.45858	0.423361	1.05944	0.907339
CYC19T7_C03	cp(01/05):SIN:CYC19T7_C03:**: Homolog of (AAC64223) putative ubiquitin-conjugating enzyme [Arabidopsis thaliana].	19T7.C03								-1.16222	0.794992	-1.39615	0.616654	-1.18824	0.622158	2.29079	0.0516196	2.62642	0.131763	-1.06444	0.926992	1.14651	0.805941	-1.86456	0.234285	1.40847	0.58353	-1.24576	0.676604	1.51174	0.558039	-1.17741	0.688235	-2.14584	0.305033	-1.03334	0.282046	-1.03334	0.92749	-1.29819	0.381686	1.17792	0.74637	1.06005	0.874179	1.52916	0.385278	-1.11119	0.839811
CYC14T7_B12	cp(01/05):SIN:CYC14T7_B12:***: (Q6RVV4) Short-chain dehydrogenase Tic32.	14T7.B12	GO:0003824 : GO:0005488 : GO:0005576 : GO:0005737 : GO:0008152 : GO:0009628 : GO:0009987	embryogenesis	short-chain dehydrogenase Tic32 [Elaeis guineensis]	ACF06594				1.17262	0.347901	1.18457	0.686232	1.35684	0.585937	-1.07386	0.873968	1.06643	0.894149	-1.13492	0.731533	1.1452	0.608267	-1.56979	0.0247733	1.47958	0.0403978	-1.29016	0.630649	-1.83791	0.290691	-1.57493	0.178168	2.0603	0.249311	-2.27778	0.769907	-2.27778	0.128696	2.24682	0.0434792	1.59423	0.363586	2.28335	0.0017648	-1.40934	0.554785	1.43226	0.485805
CYC09T7_F12	cp(01/05):SIN:CYC09T7_F12:**: Homolog of (AAN62347) CTV.20 [Poncirus trifoliata].	09T7.F12								-1.32669	0.311033	-1.59301	0.0966561	1.45799	0.324029	-2.63074	0.253206	-2.2986	0.314173	1.39053	0.436995	1.14449	0.494212	1.08143	0.849724	-1.63387	0.191936	-1.15027	0.390474	-1.006	0.985965	1.22032	0.639457	-1.31126	0.495965	1.39946	0.906812	1.39946	0.429394	-1.39404	0.565379	-1.47539	0.36857	-1.52077	0.345813	-1.05836	0.887404	-1.03076	0.808847
CYC29T7_G11	cp(01/05):SIN:CYC29T7_G11:**: Homolog of (BAB02499) unnamed protein product [Arabidopsis thaliana].	29T7.G11								-1.08422	0.696416	1.39075	0.391748	1.27796	0.33524	-1.11007	0.779525	1.03	0.923136	1.24188	0.554699	1.14337	0.732823	3.37698	0.0254745	-1.53577	0.458175	2.80703	0.0375826	-1.4377	0.235365	-1.33435	0.471493	2.44459	0.0368674	1.2372	0.00583479	1.2372	0.475119	-1.32261	0.595926	-1.71539	0.264356	-1.26812	0.555852	-1.29697	0.694003	1.3527	0.597628
CYC07T7_D02	cp(01/05):SIN:CYC07T7_D02:**: Homolog of (BAA96913) unnamed protein product [Arabidopsis thaliana].	07T7.D02								2.98194	0.019716	1.40567	0.332592	-2.38363	0.038466	1.0224	0.966532	1.16886	0.441542	-1.66469	0.426485	1.14325	0.803651	-1.2146	0.5332	1.28052	0.550602	1.12609	0.569116	-1.03387	0.911972	-1.07764	0.818015	1.01533	0.965059	1.06404	0.854229	1.06404	0.819195	-1.04747	0.871348	1.37983	0.419873	-1.06546	0.855794	1.44533	0.279639	-1.47015	0.331419
CYC02F2_F05	cp(01/05):SIN:CYC02F2_F05:***: (Q8S2T0) Golgi-localized protein GRIP.	02F2.F05	GO:0005515							-1.06271	0.632314	-1.04612	0.829928	1.16853	0.560678	-1.21512	0.667857	-1.06361	0.889352	1.16117	0.668653	1.14244	0.756729	-1.00129	0.997672	1.343	0.778276	-1.16906	0.62209	1.19385	0.575688	1.0963	0.639196	-1.35236	0.143664	1.06227	0.246701	1.06227	0.647091	1.06498	0.800945	1.20684	0.431677	-1.04996	0.790689	1.13321	0.684714	-1.26713	0.376846
CYC12T7_F07	cp(01/05):SIN:CYC12T7_F07:***: (Q84Z07) Putative WD repeat protein.	12T7.F07								1.26069	0.264729	-1.23863	0.226373	-1.4987	0.344735	1.04918	0.91598	1.19675	0.600888	-1.24312	0.57265	1.14065	0.716904	-1.44968	0.110509	-1.26669	0.528737	1.07163	0.830895	-1.38425	0.08149	-1.83697	0.230029	-1.08874	0.782048	-1.13742	0.385794	-1.13742	0.664765	3.26936	0.00443671	1.44968	0.0853363	1.69206	0.0323354	-2.25522	0.00768969	1.16719	0.22494
CYC26T7_D08	cp(01/05):SIN:CYC26T7_D08:***: (Q9M8K3) F28L1.9 protein.	26T7.D08								1.13117	0.729312	-1.06611	0.896583	1.08031	0.789308	-1.49707	0.438539	-1.31285	0.501107	-1.16786	0.812272	1.14032	0.811615	-1.34636	0.50486	1.58215	0.247753	1.55405	0.307591	-1.39676	0.549396	-2.32629	0.0865043	1.14401	0.80266	-1.22605	0.907235	-1.22605	0.644776	-1.19078	0.6327	1.31194	0.634704	-1.01117	0.975237	1.56224	0.338338	-1.3266	0.527868
CYC27T7_E05	cp(01/05):SIN:CYC27T7_E05:***: (Q6DXR5) Predicted protein.	27T7.E05	GO:0003674 : GO:0005739 : GO:0006350							1.26708	0.596125	-1.8274	0.105067	-1.67915	0.26442	-1.30942	0.491237	-1.15079	0.704867	1.45642	0.497053	1.13784	0.508583	-1.25706	0.734847	-1.19604	0.680098	1.18303	0.536801	1.44922	0.448182	1.13015	0.80212	1.02535	0.969538	-1.11141	0.905622	-1.11141	0.860688	-1.23065	0.74377	-1.82252	0.230331	-1.11827	0.805662	-1.48095	0.41233	1.62977	0.0152104
CYC28T7_B04	cp(01/05):SIN:CYC28T7_B04:***: (Q9FLS0) Emb|CAB85517.1.	28T7.B04								-1.10994	0.877332	-1.66862	0.234831	-1.33642	0.665977	1.10633	0.706722	1.25448	0.486125	2.16883	0.232944	1.13392	0.646138	1.17881	0.72018	-1.60101	0.50188	1.06221	0.765399	1.98138	0.206096	1.44145	0.248967	-1.18107	0.806646	-1.09567	0.680308	-1.09567	0.83747	-1.45269	0.345382	-1.63662	0.104411	-1.61418	0.165081	-1.12662	0.676702	1.0139	0.938337
CYC14T7_A03	cp(01/05):SIN:CYC14T7_A03:***: (Q6H975) STY-L protein.	14T7.A03								-1.62655	0.065716	-2.0073	0.0180816	-1.2382	0.107523	-1.2233	0.287993	-1.0794	0.691254	1.23007	0.162824	1.13332	0.366849	1.04322	0.849341	1.37333	0.280672	-1.23966	0.197144	-1.05674	0.749235	1.27904	0.234656	-1.0599	0.613035	1.15562	0.685257	1.15562	0.460566	1.49476	0.564376	-1.27803	0.255912	-1.28566	0.240886	-1.91035	0.355846	-1.00597	0.950623
CYC18T7_E10	cp(01/05):SIN:CYC18T7_E10:***: (O80451) Expressed protein (Hypothetical protein At2g38270) (CAXIP1-like protein).	18T7.E10	GO:0003824 : GO:0009536							1.21344	0.681577	2.28244	0.206933	1.18381	0.784924	-2.37887	0.123086	-2.10008	0.182304	1.08973	0.574648	1.13275	0.464847	2.70689	0.117025	-2.34144	0.282363	-1.17798	0.713458	-1.71437	0.129935	2.4787	0.207384	-1.06844	0.807097	3.85424	0.0581846	3.85424	0.0609884	-1.34822	0.650083	-1.07822	0.925065	-2.7307	0.102239	1.25042	0.766049	-2.53261	0.189333
CYC12T7_H03	cp(01/05):SIN:CYC12T7_H03: contains: Rhodopsin-like GPCR superfamily(InterPro:IPR000276,GO:0001584,GO:0007186,GO:0016021,PROSITE:PS00237)	12T7.H03								1.24287	0.295379	1.97293	0.0564801	1.17297	0.724245	1.37886	0.514815	1.56113	0.410629	1.15159	0.794759	1.13219	0.853156	1.38454	0.303705	-1.76592	0.330417	1.44488	0.183425	1.58634	0.11769	-1.27413	0.531656	-1.79876	0.110105	1.28586	0.403944	1.28586	0.360028	1.0694	0.833996	1.61414	0.287171	1.1009	0.831368	1.50939	0.326408	-1.46621	0.464714
CYC27T7_F10	cp(01/05):SIN:CYC27T7_F10:***: (Q9ZS97) T4B21.16 protein (Putative ABC transporter 1) (AT4g04770/T4B21_16).	27T7.F10	GO:0005215 : GO:0005515 : GO:0006810 : GO:0008152 : GO:0009507 : GO:0009536 : GO:0009987 : GO:0016787	embryogenesis	RecName: Full=Protein NAP6, chloroplastic; AltName: Full=Non-intrinsic ABC protein 6; AltName: Full=Plastid SufD-like protein; Flags: Precursor	Q9LQK7				2.22816	0.0488394	-1.35384	0.00108524	-1.33482	0.494538	1.60072	0.383032	1.80921	0.211004	-1.7948	0.183843	1.13025	0.775058	-1.43696	0.121415	1.18725	0.610373	-1.58398	0.0975142	-1.9288	0.0436018	-1.03177	0.802975	1.25331	0.358574	-1.06196	0.365034	-1.06196	0.78034	1.00902	0.958571	1.0461	0.681626	1.43688	0.295407	1.03675	0.797576	1.37356	0.329217
CYC20T7_D08	cp(01/05):SIN:CYC20T7_D08:***: (Q5S017) 4-coumarate:CoA ligase.	20T7.D08	GO:0003824 : GO:0006950 : GO:0008152 : GO:0009607 : GO:0009987							1.18261	0.384437	1.52642	0.395116	1.81957	0.182972	-1.08273	0.821149	1.04346	0.931194	1.62315	0.289465	1.12979	0.7852	1.05337	0.912469	1.27234	0.349658	1.06142	0.741092	2.08243	0.0717751	1.27009	0.495096	-1.96848	0.140194	1.27433	0.394671	1.27433	0.483153	-1.14087	0.7083	1.1539	0.825087	1.0064	0.984593	1.31644	0.644637	-1.14656	0.81316
CYC16T7_D10	cp(01/05):SIN:CYC16T7_D10: contains: (COIL:coil)	16T7.D10								-1.26791	0.193631	-1.19926	0.527793	1.09227	0.360192	-1.34918	0.403298	-1.19754	0.533242	1.05954	0.819552	1.12663	0.645444	1.21277	0.639919	1.17152	0.177634	-1.15235	0.170634	-1.1821	0.16735	1.27187	0.559665	1.058	0.629807	1.23318	0.526476	1.23318	0.601086	-1.29305	0.525979	-1.15575	0.768027	-1.05027	0.915652	1.1188	0.703132	1.10043	0.801643
CYC32T7_F03	cp(01/05):SIN:CYC32T7_F03: contains: (COIL:coil)	32T7.F03								-1.47242	0.0464076	1.12879	0.675089	1.30036	0.207744	1.11593	0.643021	1.25669	0.103661	3.12878	0.0257182	1.12613	0.589007	-2.0245	0.276561	1.92952	0.201721	1.84953	0.137829	2.05877	0.0618202	-2.01458	0.194155	-1.65058	0.227606	-1.3586	0.112174	-1.3586	0.462413	1.38251	0.575293	1.47616	0.396119	1.31497	0.519392	1.06774	0.906408	-1.12259	0.774267
CYC03T7_E06	cp(01/05):SIN:CYC03T7_E06: contains: Histone H5(InterPro:IPR005819,GO:0000786,GO:0003677,GO:0005634,GO:0006334,PRINTS:PR00624)	03T7.E06								1.00104	0.99799	-1.50986	0.333144	1.15256	0.595472	-1.84088	0.343928	-1.63667	0.482832	-1.26195	0.66345	1.12477	0.855716	1.18805	0.751852	-2.71151	0.191189	1.51209	0.319885	-1.02853	0.953033	1.09217	0.786525	1.5231	0.319439	1.11521	0.288071	1.11521	0.766314	-2.01158	0.240267	-1.83153	0.139497	-1.00469	0.99514	1.09831	0.843294	1.82298	0.426537
CYC01T7_D06	cp(01/05):SIN:CYC01T7_D06:***: (Q67IZ3) Putative PrMC3.	01T7.D06								-1.66846	0.132867	-1.49217	0.00977583	1.35986	0.412209	-2.61917	0.192288	-2.32925	0.182324	2.13126	0.225492	1.12447	0.818023	6.72379	0.0010526	-1.18948	0.6705	-1.59371	0.151854	-1.22743	0.61526	5.81885	0.00196683	-1.85779	0.16621	8.32571	0.0200045	8.32571	0.00118945	-10.0186	0.000523403	-9.26405	0.000645476	-7.60873	0.0123088	1.08144	0.515318	1.21755	0.666872
CYC18T7_G03	cp(01/05):SIN:CYC18T7_G03:***: (Q8RY25) At1g10390/F14N23_29.	18T7.G03								1.0514	0.804854	1.83135	0.112127	1.44926	0.429223	-1.73746	0.40577	-1.54648	0.464017	-1.3041	0.580462	1.12349	0.847653	2.48896	0.157555	-1.24681	0.305501	-1.19167	0.633646	-1.60548	0.197454	1.8837	0.312135	2.49769	0.0984697	1.01607	0.15007	1.01607	0.982222	-3.22534	0.0905357	-1.43152	0.588057	-2.92985	0.108879	2.25309	0.0668709	-2.04667	0.0871329
CYC09T7_D06	cp(01/05):CON:CP_37_C1:***: (Q84MC7) At1g01360.	09T7.D06								-1.40209	0.595083	2.70157	0.0609136	2.01457	0.378248	-6.75962	0.00666007	-6.02002	0.0253441	1.58111	0.173682	1.12286	0.82848	1.77274	0.309597	-2.13083	0.347496	-1.75509	0.106175	-1.1388	0.638503	2.00585	0.17216	-1.5386	0.526603	2.0025	0.540777	2.0025	0.386252	2.21851	0.334571	2.32736	0.218596	1.37427	0.454416	1.04906	0.953054	-1.69352	0.30797
CYC09T7_B10	cp(01/05):SIN:CYC09T7_B10:***: (STAD_SOLTU) Acyl-[acyl-carrier-protein] desaturase, chloroplast precursor (EC 1.14.19.2) (Stearoyl-ACP desaturase).	09T7.B10	GO:0003824 : GO:0008152 : GO:0009536 : GO:0009987							-2.58578	0.00585571	-6.06746	0.000709189	-38.2039	0.000124973	1.03727	0.879142	1.16454	0.497437	-4.91572	0.00100811	1.12269	0.569706	-4.5257	0.0220562	-1.01403	0.971325	1.0211	0.975941	3.06824	0.00373107	2.56129	0.309045	-2.68113	0.0251136	2.28537	0.641942	2.28537	0.104956	7.03941	0.00284802	7.97955	0.00667162	7.06024	0.00496396	1.13355	0.667227	-1.13021	0.725062
CYC09T7_A04	cp(01/05):SIN:CYC09T7_A04:***: (Q8LB81) Putative GDSL-motif lipase/acylhydrolase (Hypothetical protein At5g33370).	09T7.A04	GO:0016787							-1.19901	0.0656687	-1.07559	0.350528	1.15557	0.06548	-1.42757	0.424181	-1.27392	0.603988	1.40834	0.35641	1.12061	0.6139	1.23732	0.710797	1.3278	0.476468	-1.48873	0.316233	-1.13343	0.787934	1.30592	0.609236	-1.23495	0.643336	1.22785	0.992448	1.22785	0.730381	-1.08143	0.880235	-1.21774	0.702685	1.04494	0.936292	-1.12604	0.305139	1.27246	0.291495
CYC19T7_F12	cp(01/05):SIN:CYC19T7_F12:***: (Q75KZ3) Putative 60S ribosomal protein L24.	19T7.F12								1.06153	0.863493	1.21049	0.548139	-2.01063	0.148758	3.51175	0.0378431	3.92239	0.0240769	-1.11927	0.539467	1.11693	0.582847	-1.30916	0.64489	2.05601	0.153483	2.08622	0.127221	1.54017	0.324271	-1.68395	0.032794	1.12572	0.342795	-1.39948	0.181815	-1.39948	0.114422	1.05986	0.684789	-3.29452	0.0323027	-1.48191	0.357123	-3.49172	0.0228463	2.22316	0.182718
CYC34T7_C04	cp(01/05):SIN:CYC34T7_C04:***: (Q9LH48) Arabidopsis thaliana genomic DNA, chromosome 3, BAC clone: T23B7.	34T7.C04	GO:0005515 : GO:0005737 : GO:0005794 : GO:0006810 : GO:0007165 : GO:0007275 : GO:0008150 : GO:0009987 : GO:0016020							1.27191	0.630551	-1.88742	0.175439	-1.90872	0.15391	-1.5964	0.487725	-1.43001	0.457799	-1.16404	0.770289	1.11636	0.8244	-1.20071	0.53402	1.51337	0.0590029	1.11554	0.439643	-1.09423	0.664116	-1.43893	0.160901	1.65716	0.342517	-1.95347	0.58068	-1.95347	0.230344	1.23427	0.353084	1.48184	0.180883	1.51367	0.108506	1.20058	0.267537	1.02148	0.889126
CYC23T7_B04	cp(01/05):SIN:CYC23T7_B04:***: (Q9LIG0) Syringomycin biosynthesis enzyme-like protein (Hypothetical protein At3g21360/MHC9_4).	23T7.B04								-1.79378	0.235111	-1.5082	0.373148	1.14123	0.525682	-1.3017	0.540345	-1.16689	0.73857	1.26326	0.446955	1.11553	0.684815	2.61618	0.144777	-1.00456	0.978926	-1.05208	0.898698	-2.24566	0.101535	1.13451	0.826163	1.45851	0.431313	1.66034	0.191579	1.66034	0.458108	-3.21876	0.0844417	-2.72219	0.127927	-2.73193	0.129677	1.18242	0.323529	-1.00358	0.986406
CYC11T7_F06	cp(01/05):SIN:CYC11T7_F06:***: (Q652S1) Putative fructose/tagatose bisphosphate aldolase.	11T7.F06								1.0345	0.939604	-2.34848	0.0893707	-1.18873	0.695358	-1.04464	0.950236	1.06669	0.932485	-1.45335	0.463541	1.11431	0.865213	1.04142	0.947361	-1.2008	0.603031	-1.34323	0.246515	-1.18294	0.595105	1.68931	0.243381	-1.13507	0.687252	1.68867	0.424768	1.68867	0.229856	-1.60388	0.259992	-1.99547	0.13633	-1.0835	0.853404	-1.24415	0.160219	1.84169	0.0552589
CYC22T7_H07	cp(01/05):SIN:CYC22T7_H07: contains: TonB box, N-terminal(InterPro:IPR010916,PROSITE:PS00430)	22T7.H07								-1.16634	0.333233	-1.07109	0.698757	1.4367	0.1355	-1.09753	0.776496	1.01456	0.954834	1.86959	0.266072	1.11351	0.77697	1.66268	0.366626	1.52525	0.45454	1.06916	0.771962	1.75191	0.20851	1.67875	0.34932	-1.54221	0.338044	1.58002	0.970795	1.58002	0.40176	-1.24842	0.684522	-1.6152	0.386462	-1.45802	0.493591	-1.29379	0.241126	1.1078	0.577846
CYC34T7_F03	cp(01/05):SIN:CYC34T7_F03:**: Homolog of (CAB80482) hypothetical protein [Arabidopsis thaliana].	34T7.F03								2.02098	0.0342458	1.71452	0.322904	-1.19007	0.733745	-1.33067	0.538002	-1.19508	0.700329	1.61272	0.25585	1.11346	0.549059	-2.48078	0.0703697	-2.05624	0.0915052	-1.06908	0.854104	-1.35739	0.347784	-2.32506	0.135069	2.01694	0.205549	-3.69343	0.202885	-3.69343	0.0238353	1.25001	0.514438	2.99391	0.142173	2.45143	0.10568	2.3951	0.229972	-1.22129	0.784817
CYC26T7_H10	cp(01/05):SIN:CYC26T7_H10:***: (O65462) Receptor like protein (Fragment).	26T7.H10								-1.05219	0.899384	1.23861	0.714466	-1.0107	0.963496	-2.22559	0.220732	-2.00158	0.256556	1.02058	0.9799	1.11192	0.867509	-1.60791	0.576541	1.13529	0.678977	1.44424	0.0832264	1.00854	0.987755	-1.69799	0.507627	1.18873	0.821318	-1.40951	0.865189	-1.40951	0.687887	1.16389	0.847666	1.81212	0.533042	1.2015	0.813623	1.55695	0.469116	-1.50821	0.487965
CYC29T7_F10	cp(01/05):SIN:CYC29T7_F10:***: (P93839) G/HBF-1.	29T7.F10	GO:0003677 : GO:0006350							1.61431	0.182721	1.7555	0.191226	1.44969	0.586742	-1.48834	0.256443	-1.33888	0.379654	1.5173	0.251837	1.11163	0.765694	-3.04307	0.00130145	-1.7043	0.195675	-1.02508	0.960803	1.24665	0.557556	-1.74824	0.278478	1.02038	0.97636	-2.27964	0.0202052	-2.27964	0.249487	1.01569	0.931008	2.15256	0.10318	2.15826	0.223227	2.1193	0.124366	1.00265	0.996889
CYC31T7_D06	cp(01/05):SIN:CYC31T7_D06:**: Homolog of (9550.m00130) |||histone H3 - maize|o_sativa|chr_11|OSJNBb0076K20|9550	31T7.D06								-4.56212	0.0178087	1.58004	0.224762	-7.18346	0.0080518	4.29115	0.00173576	4.76835	0.00108131	1.07077	0.522083	1.11121	0.437161	-4.79458	0.00208725	1.23293	0.684967	2.30879	0.0199382	-1.15449	0.583885	-6.57849	6.08988e-05	1.13018	0.359532	-2.78933	0.000732751	-2.78933	0.00254071	3.42098	0.00129659	2.85335	0.00973063	1.34651	0.492464	-1.19894	0.485401	-2.11907	0.158217
CYC27T7_D06	cp(01/05):SIN:CYC27T7_D06:***: (Q7SFQ1) Predicted protein.	27T7.D06								1.59491	0.160004	1.06497	0.423405	-1.06278	0.906211	1.27335	0.391	1.414	0.252141	1.39866	0.198378	1.11045	0.723845	1.37022	0.620671	1.51074	0.135553	-1.02847	0.943085	1.32374	0.471819	1.31839	0.673002	-1.7932	0.0318903	1.73651	0.959625	1.73651	0.413155	-1.00139	0.998606	-1.99419	0.307897	1.25381	0.752903	-1.99141	0.217716	2.50032	0.0511107
CYC32T7_G04	cp(01/05):SIN:CYC32T7_G04:**: Homolog of (CAB80289) putative protein [Arabidopsis thaliana].	32T7.G04								1.53939	0.474054	1.29813	0.400543	1.00998	0.989805	1.51925	0.310537	1.68655	0.209897	-1.06089	0.850334	1.11012	0.698858	-1.65848	0.0895971	1.69498	0.405138	1.73501	0.0793608	1.09282	0.763154	-2.13723	0.0470177	1.97282	0.24841	-2.65576	0.384818	-2.65576	0.119288	1.43301	0.274457	1.94821	0.132701	2.18897	0.0497191	1.35953	0.429537	1.12358	0.754316
CYC12T7_H04	cp(01/05):SIN:CYC12T7_H04:***: (Q8L739) At1g02660/T14P4_9.	12T7.H04								1.04377	0.930299	1.19278	0.734582	-1.32854	0.421224	-1.51273	0.170055	-1.36385	0.33003	1.13327	0.519644	1.10916	0.565436	3.32336	0.05046	1.36751	0.500223	-1.41614	0.422584	-1.9229	0.0679934	3.28622	0.0821205	1.20003	0.419589	3.71837	0.0185152	3.71837	0.0248178	-3.51142	0.0245945	-2.2928	0.17568	-3.32199	0.0610619	1.5315	0.304938	-1.44888	0.472987
CYC20T7_H04	cp(01/05):SIN:CYC20T7_H04:***: (Q9ASW5) At2g18360/T30D6.13 (Expressed protein).	20T7.H04								1.73419	0.197367	1.14574	0.727859	-1.58494	0.35718	-1.14268	0.848061	-1.03066	0.96006	-1.08616	0.875378	1.10868	0.853846	1.35503	0.637599	1.02737	0.960608	-1.33386	0.0986991	1.0649	0.803214	2.10463	0.26721	1.07472	0.838314	1.37866	0.561555	1.37866	0.633304	-1.0137	0.985294	-1.2443	0.775691	-1.79401	0.37125	-1.22749	0.739375	-1.44178	0.444634
CYC16T7_D04	cp(01/05):SIN:CYC16T7_D04:**: Homolog of (6928.m00113) |||expressed protein|o_sativa|chr_12|OSJNBb0075N21|6928	16T7.D04								1.60113	0.377119	-1.3186	0.426863	-2.5409	0.104521	-1.09567	0.676363	1.01128	0.974736	1.87879	0.0617329	1.10803	0.803839	1.82079	0.132047	-1.23386	0.676403	-1.5175	0.195447	1.19294	0.55721	1.74557	0.18009	-1.1037	0.805693	1.06424	0.921066	1.06424	0.900787	-1.80649	0.134892	-1.83679	0.129612	-1.65124	0.319722	-1.01677	0.804573	1.11237	0.752168
CYC30T7_H03	cp(01/05):SIN:CYC30T7_H03:***: (Q8L5G3) Proline rich protein 3 (Fragment).	30T7.H03								3.08863	0.0623882	-1.65881	0.102133	-2.39839	0.184662	1.05614	0.922598	1.16856	0.825157	1.27856	0.356891	1.10645	0.814649	1.01555	0.982726	-1.79504	0.101876	1.61676	0.0850083	1.5013	0.125058	1.15973	0.83178	-1.3157	0.308864	1.6432	0.750338	1.6432	0.462759	-1.8447	0.381144	-1.67045	0.461376	-1.37558	0.636642	1.10431	0.648682	1.21437	0.403066
CYC27T7_B02	cp(01/05):SIN:CYC27T7_B02:***: (Q8LEY1) Putative prolyl 4-hydroxylase, alpha subunit.	27T7.B02	GO:0003824 : GO:0005488 : GO:0005737 : GO:0019538							1.18136	0.724023	1.56374	0.411122	-2.14436	0.0308491	-1.1017	0.803233	1.00177	0.996963	1.13282	0.747827	1.10365	0.780186	-1.29505	0.750071	-1.61772	0.268601	1.74936	0.237874	1.00175	0.99726	-1.90117	0.330221	-1.0226	0.960565	-1.06462	0.902299	-1.06462	0.925112	1.29912	0.669362	2.43858	0.250429	1.23649	0.727039	1.87711	0.156201	-1.97218	0.130747
CYC20T7_E04	cp(01/05):SIN:CYC20T7_E04:***: (Q8LPL7) Putative adenosine deaminase.	20T7.E04	GO:0003824 : GO:0008152 : GO:0009987							1.09371	0.808155	1.11143	0.844209	-1.00145	0.997445	-1.69278	0.408679	-1.53507	0.497457	1.83563	0.0481842	1.10274	0.381395	1.49227	0.340839	-1.08008	0.818859	1.3054	0.526004	1.7539	0.0783569	1.13686	0.824839	-1.19428	0.729496	1.01054	0.704989	1.01054	0.98587	-1.31845	0.52301	1.12288	0.850035	1.01936	0.964259	1.48046	0.465863	-1.10155	0.853959
CYC09T7_A01	cp(01/05):SIN:CYC09T7_A01:***: (Q9LKG9) NADH-ubiquinone oxidoreductase subunit PSST (Fragment).	09T7.A01	GO:0003824 : GO:0005488 : GO:0005515 : GO:0005576 : GO:0005739 : GO:0006091 : GO:0006118 : GO:0006810 : GO:0007275 : GO:0008150 : GO:0008152 : GO:0009987 : GO:0016020 : GO:0016043							1.10013	0.752997	1.50492	0.387249	1.66299	0.0956899	1.78163	0.205287	1.96444	0.0258581	-1.88774	0.208717	1.10261	0.824021	-2.04362	0.207322	-1.35502	0.600532	-1.58477	0.074888	-1.88006	0.0516909	-1.67992	0.0232225	1.01591	0.942698	-1.4386	0.190709	-1.4386	0.0168431	1.0789	0.724289	-1.27547	0.578807	-1.03238	0.82489	-1.3761	0.50249	1.23546	0.631214
CYC13T7_C02	cp(01/05):SIN:CYC13T7_C02:***: (Q7FAT2) OSJNBa0036B21.27 protein.	13T7.C02	GO:0003677 : GO:0003824 : GO:0005622 : GO:0005739 : GO:0006259							1.99962	0.0335991	-1.18913	0.663134	-2.14395	0.0295489	-1.13741	0.7915	-1.03187	0.931756	1.03769	0.948889	1.10228	0.868033	-1.36659	0.273234	2.03216	0.095089	-1.919	0.151414	-1.56308	0.372779	-1.02621	0.897818	1.49652	0.559983	-1.88544	0.543683	-1.88544	0.330103	1.31289	0.237289	1.29853	0.581673	1.37906	0.104293	-1.01106	0.980703	1.06202	0.890369
CYC11T7_F03	cp(01/05):SIN:CYC11T7_F03:***: (Q5W1I1) Putative ML domain protein (Fragment).	11T7.F03	GO:0005575							1.97065	0.458127	-1.69304	0.404138	-2.15159	0.408344	-4.00108	0.302416	-3.63089	0.272811	2.6607	0.328099	1.10195	0.929718	37.4295	0.00760824	4.23806	0.29614	-1.78531	0.478868	3.56356	0.00339598	24.7695	0.0308403	-1.28515	0.662835	5.00349	0.0467497	5.00349	0.0594861	-5.54164	0.0509514	-30.4114	0.00108914	-8.00961	0.0919014	-5.4878	0.0230226	3.79687	0.193025
CYC22T7_F07	cp(01/05):SIN:CYC22T7_F07:**: Homolog of (CAB43653) hypothetical protein [Arabidopsis thaliana].	22T7.F07								-2.36406	0.0634896	1.16627	0.858286	30.7403	0.0248009	-1.32289	0.767008	-1.20219	0.684884	1.16991	0.893635	1.10041	0.922662	-2.0658	0.219456	1.30369	0.426617	-1.44444	0.551484	-1.46198	0.629885	1.05218	0.93836	3.93845	0.136089	-3.69822	0.94328	-3.69822	0.0631561	11.634	0.0346572	2.84327	0.358424	19.0976	0.012748	-4.09176	0.269962	6.71677	0.140399
CYC21T7_C01	cp(01/05):SIN:CYC21T7_C01: contains: Endoplasmic reticulum targeting sequence(InterPro:IPR000886,PROSITE:PS00014)	21T7.C01								-1.41564	0.34317	-1.61888	0.172717	-1.11706	0.554694	-1.32682	0.65616	-1.20823	0.763527	1.45125	0.170421	1.09815	0.387372	-1.63689	0.0364837	2.46758	0.00887847	1.82196	0.317684	1.4061	0.140872	-1.78152	0.422336	1.1897	0.682057	-1.6357	0.24569	-1.6357	0.231146	1.53092	0.195033	1.1045	0.424547	1.23735	0.500442	-1.38607	0.27339	1.12027	0.697803
CYC04T7_D01	cp(01/05):SIN:CYC04T7_D01:***: (Q93YZ7) At2g31810/F20M17.15.	04T7.D01	GO:0005488 : GO:0005737 : GO:0008152 : GO:0009987 : GO:0016740							2.11179	0.125453	1.13205	0.788045	-1.54611	0.3779	1.01902	0.976518	1.11898	0.846828	-1.57435	0.315729	1.0981	0.829185	-2.24464	0.0857483	1.23383	0.429663	-1.28477	0.571185	1.05895	0.90028	-1.5481	0.143971	-1.1715	0.673037	-1.79788	0.0613373	-1.79788	0.165892	2.69222	0.0230087	2.02152	0.192546	1.616	0.269416	-1.33178	0.552873	-1.25094	0.683416
CYC04T7_E07	cp(01/05):SIN:CYC04T7_E07: contains: Immunoglobulin/major histocompatibility complex(InterPro:IPR003006,PROSITE:PS00290)	04T7.E07								2.0394	0.0478389	1.35326	0.391153	-1.33324	0.466339	1.21222	0.714695	1.33017	0.596857	-1.70094	0.276944	1.0973	0.865545	1.93865	0.0614116	1.02246	0.937904	1.07746	0.827236	-1.10186	0.76891	1.49867	0.300948	1.3579	0.312606	1.31029	0.150738	1.31029	0.384506	-1.08914	0.855981	-1.26513	0.601781	-1.95328	0.0712376	-1.16159	0.781714	-1.54394	0.304335
CYC29T7_B11	cp(01/05):CON:CP_44_C1:***: (R22B_ARATH) 60S ribosomal protein L22-2.	29T7.B11								2.12189	0.155044	4.10639	0.020708	-1.39769	0.544795	2.15182	0.0249996	2.36003	0.00675286	1.12109	0.585265	1.09676	0.621573	1.19378	0.13927	1.21833	0.478902	1.59996	0.120843	-1.02342	0.917073	-1.88252	0.0399989	1.26434	0.223786	-1.45358	0.355726	-1.45358	0.0582457	1.45668	0.0135008	1.29811	0.0666968	1.2151	0.0722407	-1.12215	0.249271	-1.06831	0.435048
CYC16T7_G05	cp(01/05):SIN:CYC16T7_G05:**: Homolog of (BAC41896) unknown protein [Arabidopsis thaliana].	16T7.G05								2.03339	0.138514	-1.05273	0.901538	-3.29307	0.0516298	-1.3736	0.551591	-1.25382	0.688628	-1.34074	0.0960735	1.09553	0.713263	1.04968	0.863475	1.11253	0.732444	-1.09099	0.747779	-1.60944	0.0274641	-1.15776	0.68924	2.08735	0.180698	-1.63818	0.364718	-1.63818	0.37369	1.43197	0.259912	1.59842	0.375121	1.23474	0.734267	1.11624	0.819214	-1.29454	0.723866
CYC27T7_F03	cp(01/05):SIN:CYC27T7_F03:**: Homolog of (AAP06836 (unknown protein [Oryza sativa) japonica cultivar-group)].	27T7.F03								-2.421	0.103744	1.71966	0.206974	1.60509	0.306977	1.21464	0.829241	1.3271	0.741929	1.91496	0.211457	1.09259	0.793088	4.01716	0.00455401	2.32568	0.159573	1.09949	0.597867	1.47706	0.250511	1.95353	0.0569797	-1.23083	0.632549	1.78983	0.391267	1.78983	0.142028	-4.9462	0.00293502	-1.16133	0.568746	-3.27772	0.00864882	4.25908	0.000907085	-2.82238	0.00323799
CYC02F_G03	cp(01/05):SIN:CYC02F_G03:***: (Q9LQ56) T30E16.16.	02F_.03	GO:0009536							2.27263	0.0481229	1.95829	0.0060857	-1.27622	0.696033	-1.30424	0.610766	-1.19485	0.819345	-1.74466	0.197554	1.09156	0.897236	-2.01871	0.0135525	1.30828	0.567547	1.11711	0.716095	-1.0325	0.907543	-1.84814	0.153091	1.15779	0.72427	-1.85514	0.212818	-1.85514	0.116763	3.13035	0.00575586	4.24538	0.00106697	1.638	0.0501531	1.3562	0.13505	-2.59182	0.00117494
CYC31T7_H03	cp(01/05):SIN:CYC31T7_H03:***: (Q9FYD4) Rec-like protein.	31T7.H03								3.31217	0.00693687	-1.65645	0.0465676	-3.68325	0.0125546	1.42672	0.201577	1.556	0.36673	-1.29011	0.529544	1.09061	0.845362	-1.37587	0.132894	-1.2765	0.365955	1.25274	0.330784	-1.03315	0.926707	-1.26257	0.323143	1.35966	0.4688	-1.32635	0.95082	-1.32635	0.294536	1.90976	0.179186	1.09033	0.61396	1.69449	0.212765	-1.75154	0.199528	1.55411	0.239349
CYC18T7_A12	cp(01/05):SIN:CYC18T7_A12:**: Homolog of (AAK43852) Unknown protein [Arabidopsis thaliana].	18T7.A12								-1.07353	0.89579	-1.58012	0.412839	1.00001	0.999953	1.31732	0.353652	1.43597	0.370932	1.57539	0.568841	1.09007	0.849697	-1.00543	0.993335	-1.87856	0.299833	-1.48514	0.383998	1.61704	0.52851	1.15594	0.746698	-2.62685	0.244862	1.2644	0.415663	1.2644	0.62749	1.222	0.705357	-1.12027	0.806361	1.82936	0.296735	-1.36897	0.341672	2.04937	0.0805148
CYC02F2_C05	cp(01/05):CON:CP_3_C1:***: (Q676W6) Ribosomal protein S8 (Fragment).	02F2.C05								-2.72808	0.116798	-1.498	0.483195	1.96747	0.237329	1.22396	0.413705	1.33358	0.49712	1.56688	0.342302	1.08956	0.839827	-1.07143	0.820634	1.05509	0.94026	-1.04552	0.91306	1.43565	0.329639	-1.15143	0.778951	-1.26014	0.647282	-1.37151	0.250577	-1.37151	0.365011	1.46663	0.320561	1.47541	0.165396	-1.16415	0.702283	1.00599	0.987294	-1.7176	0.231005
CYC17T7_B06	cp(01/05):SIN:CYC17T7_B06:***: (Q9SAJ5) T8K14.4 protein.	17T7.B06								1.08109	0.801033	-1.048	0.714876	1.01729	0.96182	-1.18769	0.561448	-1.09043	0.783405	1.27247	0.35921	1.08919	0.725938	-1.11138	0.792306	-1.18837	0.761608	-1.19299	0.0137709	-1.07093	0.681195	1.04108	0.803117	-1.25403	0.341077	1.17197	0.787139	1.17197	0.406449	1.39182	0.299208	1.00907	0.959783	1.2452	0.389698	-1.37932	0.275566	1.23401	0.351141
CYC09T7_B03	cp(01/05):SIN:CYC09T7_B03: contains: Ribosomal protein S2(InterPro:IPR001865,GO:0003735,GO:0005622,GO:0005840,GO:0006412,PROSITE:PS00962)	09T7.B03								-1.54271	0.00815101	-1.32003	0.0189916	1.39853	0.0902038	1.10627	0.815506	1.20467	0.535959	-1.36601	0.462561	1.08895	0.853892	2.00014	0.215495	1.46628	0.16726	1.43854	0.30158	-1.51944	0.0731059	1.25249	0.681209	1.69539	0.0699555	1.61477	0.0685908	1.61477	0.336888	-1.28866	0.635775	-2.01077	0.154421	-1.99201	0.165487	-1.56035	0.215684	1.00941	0.934826
CYC33T7_E12	cp(01/05):SIN:CYC33T7_E12:***: (AFC2_ARATH) Protein kinase AFC2 (EC 2.7.1.-).	33T7.E12	GO:0000166 : GO:0005515 : GO:0005634 : GO:0005737 : GO:0006091 : GO:0008152 : GO:0009987 : GO:0016070 : GO:0016301 : GO:0019538							-1.02969	0.925563	-1.14617	0.754587	-1.00741	0.979932	1.24502	0.701872	1.35308	0.484168	2.32641	0.232954	1.08679	0.890875	1.6562	0.369558	1.11724	0.905593	-1.06906	0.804862	2.86158	0.0433793	1.55145	0.426117	-2.14539	0.208599	1.08801	0.327338	1.08801	0.895195	2.30022	0.226483	1.1879	0.796329	1.4993	0.477986	-1.93638	0.262703	1.26215	0.617473
CYC28T7_A03	cp(01/05):SIN:CYC28T7_A03:**: Homolog of (AAC19268) T14P8.16 gene product [Arabidopsis thaliana].	28T7.A03								1.267	0.261009	1.01628	0.856906	1.69186	0.410843	1.27064	0.437802	1.38074	0.615647	2.12328	0.206042	1.08665	0.90435	-1.19309	0.124185	-1.41621	0.428943	1.25654	0.0696324	3.15224	0.022437	-1.24681	0.192051	-3.20805	0.05005	1.02564	0.05601	1.02564	0.783505	-1.05963	0.705128	-1.02888	0.81179	1.35099	0.118024	1.02988	0.84085	1.39	0.0883371
CYC30T7_E11	cp(01/05):SIN:CYC30T7_E11:**: Homolog of (AAO39853 (unknown protein [Oryza sativa) japonica cultivar-group)].	30T7.E11								-1.26724	0.621661	1.00097	0.998717	-1.05161	0.795661	1.68213	0.0836014	1.82506	0.0751176	1.86668	0.205083	1.08497	0.773915	1.50728	0.304458	1.47095	0.275158	1.11068	0.405135	2.16423	0.0622454	1.45352	0.307183	-1.82086	0.20752	1.35827	0.575767	1.35827	0.406132	-1.91511	0.105163	-1.17587	0.779635	-1.74644	0.201211	1.62867	0.345212	-1.48523	0.468399
CYC14T7_E10	cp(01/05):SIN:CYC14T7_E10:***: (Q96574) Lipoxygenase (EC 1.13.11.12).	14T7.E10	GO:0003824 : GO:0005488 : GO:0006950 : GO:0007275 : GO:0008152 : GO:0009536 : GO:0009607							-2.26988	0.0279766	1.7448	0.507584	5.5299	0.0483148	-1.20896	0.713281	-1.11921	0.816258	1.03829	0.932467	1.08019	0.793044	-1.35011	0.562233	1.501	0.470942	-1.9461	0.0545346	-2.27219	0.091284	-1.04612	0.925912	3.95692	0.0186856	-3.54537	0.857083	-3.54537	0.0508153	19.7598	0.00451304	5.60746	0.155235	3.70252	0.0931436	-3.52385	0.239554	-1.5145	0.687421
CYC28T7_F04	cp(01/05):SIN:CYC28T7_F04: contains: Endoplasmic reticulum targeting sequence(InterPro:IPR000886,PROSITE:PS00014)	28T7.F04								1.82918	0.150714	1.13349	0.809054	-2.6868	0.197079	4.27042	0.0236304	4.61135	0.0869821	-1.06357	0.919439	1.07984	0.895318	-4.88699	0.0564231	-2.16001	0.170743	4.96617	0.0113771	1.64643	0.424562	-16.8424	0.00434696	1.0732	0.919429	-5.99252	0.0652085	-5.99252	0.0229061	5.34693	0.012661	2.85502	0.165982	3.71954	0.0400771	-1.87282	0.28092	1.30281	0.651092
CYC34T7_F06	cp(01/05):SIN:CYC34T7_F06:***: (Q9LK52) Dbj|BAA90629.1.	34T7.F06	GO:0003723 : GO:0005515 : GO:0005634 : GO:0007275 : GO:0016043 : GO:0016070							1.80585	0.0105349	1.2812	0.507579	-1.42939	0.200925	1.7981	0.185531	1.93833	0.177167	1.30028	0.572722	1.07799	0.826824	1.50254	0.385935	-2.40525	0.0523064	1.55107	0.1616	1.22132	0.619432	-1.01931	0.962658	1.38043	0.5209	-1.10794	0.682396	-1.10794	0.814874	-1.23561	0.578135	-1.47654	0.476709	-1.04577	0.92297	-1.19499	0.681347	1.41192	0.510885
CYC25T7_H06	cp(01/05):SIN:CYC25T7_H06:***: (Q42440) Phosphoribosylanthranilate isomerase (EC 5.3.1.24).	25T7.H06	GO:0003824 : GO:0008152							-1.00073	0.999	-1.02255	0.953422	-1.02968	0.963134	-1.0996	0.902804	-1.02047	0.975509	-1.17646	0.753957	1.07754	0.876004	1.64929	0.452632	-1.21505	0.693941	1.11023	0.61651	-1.239	0.471183	1.23066	0.737406	1.47535	0.278937	1.14743	0.444859	1.14743	0.830932	1.11677	0.870032	-1.09434	0.885081	-1.47901	0.532076	-1.22212	0.539308	-1.35151	0.0804245
CYC27T7_F09	cp(01/05):SIN:CYC27T7_F09:***: (Q6CIL6) Similar to sp|P36096 Saccharomyces cerevisiae YKL034w singleton.	27T7.F09	GO:0003824 : GO:0005488 : GO:0005515 : GO:0005575							-1.83811	0.324681	-2.12638	0.234207	1.4862	0.466942	1.33864	0.700519	1.44214	0.39851	-1.21372	0.801617	1.07732	0.91228	-1.16792	0.662122	1.50831	0.311811	-1.4512	0.549349	-1.39898	0.631353	-1.11238	0.44887	1.10744	0.807098	-1.27788	0.73258	-1.27788	0.117753	1.42944	0.40069	1.23622	0.656677	1.27815	0.167518	-1.15629	0.811654	1.03392	0.944429
CYC01T7_F10	cp(01/05):SIN:CYC01T7_F10: contains: Rhodopsin-like GPCR superfamily(InterPro:IPR000276,GO:0001584,GO:0007186,GO:0016021,PROSITE:PS00237)	01T7.F10								1.89729	0.0832338	-1.48097	0.287146	-1.64506	0.155067	-1.2213	0.546951	-1.13375	0.790475	-1.54204	0.230515	1.07723	0.863711	-1.28773	0.67264	-1.17485	0.668244	-1.45417	0.45878	1.05018	0.922911	1.49897	0.248128	-1.81185	0.177323	1.77841	0.957815	1.77841	0.166504	-1.26015	0.511162	1.19818	0.651372	1.33688	0.304996	1.50989	0.342948	1.11575	0.752248
CYC26T7_D05	cp(01/05):SIN:CYC26T7_D05:**: Homolog of (2996.m00168) |||pumilio/Mpt5 family RNA-binding protein, putative|o_sativa|chr_5|P0574H01|2996	26T7.D05								1.09437	0.763729	-1.39925	0.0238327	-1.19285	0.623427	-1.53319	0.274809	-1.4256	0.368701	1.29945	0.237697	1.07547	0.518532	1.09469	0.807252	-1.63199	0.421033	1.30814	0.468016	-1.20487	0.464492	-1.22721	0.695131	1.42334	0.28954	-1.10825	0.55089	-1.10825	0.811356	-1.56104	0.267817	-1.38619	0.397815	1.05338	0.889567	1.12614	0.344729	1.46019	0.0403082
CYC33T7_H04	cp(01/05):SIN:CYC33T7_H04:***: (Q9SHS2) Similar to glucose inhibited division protein A from prokaryotes.	33T7.H04								1.33829	0.525795	-1.18659	0.674883	1.08464	0.906425	-1.40811	0.534394	-1.31046	0.625317	1.27641	0.0490682	1.07452	0.555946	-1.56861	0.489496	-1.34849	0.341476	1.10396	0.706909	1.10493	0.602336	-1.34229	0.530567	1.11661	0.505544	-1.50012	0.477435	-1.50012	0.360243	-1.18197	0.701744	1.67543	0.277836	1.17195	0.709323	1.98031	0.0497809	-1.4296	0.193513
CYC16T7_A05	cp(01/05):SIN:CYC16T7_A05:***: (EFTU_CYAPA) Elongation factor Tu (EF-Tu).	16T7.A05								1.50242	0.320728	-1.5563	0.168585	-1.18917	0.720027	1.3711	0.506286	1.47026	0.261881	-1.30818	0.539725	1.07233	0.862999	-1.93929	0.0656704	1.77891	0.0543582	1.07927	0.87597	-1.07238	0.885322	-1.50318	0.142056	1.2103	0.704744	-1.5719	0.283686	-1.5719	0.354434	1.41599	0.129419	-1.07726	0.404476	1.07187	0.751177	-1.52539	0.0651654	1.15469	0.493111
CYC01T7_G01	cp(01/05):SIN:CYC01T7_G01:***: (Q94I89) Putative NtPRp27-like protein (Fragment).	01T7.G01	GO:0005575 : GO:0009536							-1.33363	0.247438	-1.95779	0.0323509	1.40057	0.0340928	-2.20151	0.12456	-2.05418	0.37935	-1.82271	0.249684	1.07172	0.916872	20.4057	0.000738721	-2.893	0.094646	-1.49248	0.131534	-2.15453	0.102764	26.9453	0.000574812	1.55245	0.476512	25.0559	0.00186415	25.0559	0.00178131	-35.8685	0.000148904	-27.7568	0.000300246	-21.1783	0.00587783	1.29224	0.133357	1.31063	0.635598
CYC33T7_B12	cp(01/05):SIN:CYC33T7_B12:***: (Q9R3Q3) RbcX protein.	33T7.B12	GO:0009536							1.14453	0.76862	-1.19184	0.583727	1.05951	0.925599	1.02277	0.91539	1.0874	0.570613	2.10883	0.0768756	1.06319	0.773713	-1.02544	0.875341	1.01712	0.978315	1.66253	0.178373	2.31006	0.0199868	-1.14418	0.740384	-2.205	0.0569276	1.38695	0.179644	1.38695	0.145962	-1.22633	0.148046	-1.25613	0.197202	-1.02248	0.935657	-1.0243	0.8158	1.22852	0.45918
CYC16T7_E07	cp(01/05):SIN:CYC16T7_E07:***: (Q9LMN5) F16F4.11 protein (Hypothetical protein At1g21200).	16T7.E07								-1.10569	0.647125	1.08763	0.425952	1.05684	0.83754	-1.11943	0.59977	-1.05369	0.796285	-1.49098	0.0418996	1.06239	0.625816	-1.49821	0.32114	-1.88725	0.30536	1.33647	0.458866	-1.41245	0.165416	-1.63511	0.378684	1.73814	0.279273	-1.50557	0.705454	-1.50557	0.496875	1.67	0.383918	1.14295	0.717121	1.04736	0.904054	-1.46113	0.40129	-1.09127	0.547981
CYC33T7_B05	cp(01/05):SIN:CYC33T7_B05: contains: Immunoglobulin/major histocompatibility complex(InterPro:IPR003006,PROSITE:PS00290)	33T7.B05								2.66019	0.166819	5.03042	0.0071403	1.29732	0.770127	-2.51553	0.0174158	-2.37114	0.197782	1.32282	0.491092	1.06089	0.920428	5.21585	0.00692433	-4.78548	0.0251846	1.56416	0.424871	1.23833	0.671462	2.63817	0.130978	-1.147	0.760272	3.82221	0.05653	3.82221	0.0284494	-2.12642	0.136919	-1.80821	0.192355	1.14849	0.840895	1.17598	0.663512	2.07671	0.297147
CYC18T7_B07	cp(01/05):SIN:CYC18T7_B07:***: (Q5T783) Aprataxin (Fragment).	18T7.B07	GO:0005622 : GO:0006350							2.81571	0.0106546	-1.85664	0.0712984	-4.28722	0.0281928	1.81178	0.310261	1.92176	0.265014	-1.8686	0.277211	1.0607	0.935976	-1.82345	0.063228	-1.11745	0.470862	1.03227	0.864321	-1.05983	0.758219	-1.24195	0.39905	1.18205	0.102334	-1.34187	0.613822	-1.34187	0.250642	1.21251	0.570728	2.26244	0.0339988	1.91362	0.0763515	1.86591	0.0757571	-1.18228	0.476612
CYC01T7_F01	cp(01/05):SIN:CYC01T7_F01:**: Homolog of (AAR14271) predicted protein [Populus alba x Populus tremula].	01T7.F01								-1.46284	0.344592	-1.09083	0.83415	-1.01714	0.950454	-1.25165	0.604708	-1.18088	0.728588	-1.45382	0.375522	1.05993	0.910986	-1.15964	0.589756	-1.15678	0.806302	-1.57064	0.251152	-1.77212	0.122326	-1.03024	0.931249	1.12627	0.689485	-1.0284	0.744467	-1.0284	0.915727	2.84199	0.119445	1.5894	0.163354	-1.15877	0.600657	-1.78809	0.348841	-1.84175	0.109006
CYC04T7_B07	cp(01/05):SIN:CYC04T7_B07:***: (PROF_APIGR) Profilin (Minor pollen allergen Api g 4).	04T7.B07	GO:0005515 : GO:0005622 : GO:0005737 : GO:0016043	embryogenesis	profilin 2 [Elaeis guineensis]	ACF06533				1.86299	0.190235	1.25505	0.401463	-4.22177	0.0501442	1.22178	0.557937	1.29171	0.300754	-2.04539	0.0886149	1.05723	0.885284	-2.64139	0.0852268	1.37418	0.386315	1.45484	0.107061	1.87848	0.000900972	-1.76655	0.258534	-1.75588	0.108211	-1.29904	0.0973366	-1.29904	0.589792	3.28253	0.0345314	2.56995	0.0982571	1.69172	0.277367	-1.27727	0.388281	-1.51913	0.25
CYC26T7_E06	cp(01/05):SIN:CYC26T7_E06:***: (Q6RVD9) Ubiquitin-conjugating enzyme 8.	26T7.E06	GO:0003824 : GO:0005515 : GO:0005622 : GO:0005634 : GO:0005737 : GO:0006950 : GO:0007275 : GO:0008150 : GO:0009987 : GO:0016043 : GO:0019538	embryogenesis	ubiquitin conjugating enzyme [Elaeis guineensis]	ACF06469				2.68249	0.0720383	-1.00558	0.988485	-2.35498	0.127041	1.44367	0.312055	1.51959	0.347646	-1.15281	0.648374	1.05259	0.849044	-1.13329	0.478165	-1.07919	0.858407	1.34626	0.375953	1.0098	0.978073	-1.91097	0.0613982	-1.11406	0.764611	-1.28661	0.300743	-1.28661	0.315351	1.39953	0.108033	1.55897	0.131969	2.57804	0.0120467	1.11392	0.669844	1.65368	0.141672
CYC32T7_G09	cp(01/05):SIN:CYC32T7_G09:***: (C718_MENPI) Cytochrome P450 71A8 (EC 1.14.-.-).	32T7.G09	GO:0003824 : GO:0005488 : GO:0006118 : GO:0016020				somatic embryogenesis	cytochrome P450 [Pinus radiata]	AAC05148	-1.27734	0.17334	-1.34182	0.140884	1.25506	0.504394	1.45784	0.34395	1.532	0.134873	-1.10444	0.804892	1.05087	0.893157	1.37265	0.515637	1.13673	0.363683	1.00157	0.991245	1.58173	0.084036	1.48354	0.420257	1.44284	0.496899	-1.53592	0.902924	-1.53592	0.525368	-1.18804	0.725619	-1.22352	0.673293	-1.00466	0.995152	-1.02987	0.882453	1.21785	0.753544
CYC04T7_D09	cp(01/05):SIN:CYC04T7_D09: contains: Carbohydrate kinase, PfkB(InterPro:IPR002173,PROSITE:PS00583)	04T7.D09								1.1586	0.624076	-6.65958	0.00211833	1.22357	0.545903	1.84954	0.161329	1.9431	0.0643118	-2.66876	0.0173417	1.05058	0.855935	-1.33419	0.624814	-1.4006	0.139462	1.23185	0.530049	1.4373	0.155123	1.50289	0.23401	1.03848	0.784402	1.24035	0.108899	1.24035	0.286612	1.10382	0.624804	-1.18761	0.671365	1.1194	0.724784	-1.31091	0.519304	1.32941	0.560281
CYC09T7_G09	cp(01/05):SIN:CYC09T7_G09:***: (P92988) Putative cytoskeletal protein.	09T7.G09								1.03943	0.942946	1.41041	0.494136	2.02945	0.334137	-1.06244	0.770697	-1.01271	0.967869	1.07962	0.646045	1.04911	0.881155	-1.61267	0.0138014	-1.02762	0.93675	1.51342	0.182854	1.19829	0.452672	-1.52093	0.114847	1.07787	0.878291	-1.29801	0.157026	-1.29801	0.604866	1.16077	0.663347	1.70768	0.0990492	-1.33604	0.502101	1.47115	0.370792	-2.28152	0.139273
CYC23T7_B09	cp(01/05):SIN:CYC23T7_B09:**: Homolog of (CAB79305) putative protein [Arabidopsis thaliana].	23T7.B09								1.21057	0.711846	-1.04779	0.858234	-1.48364	0.495978	-2.39286	0.250336	-2.28179	0.303898	-1.07181	0.912737	1.04868	0.952062	-1.0535	0.929135	-1.14344	0.70392	1.56793	0.252124	1.35882	0.397887	-1.03877	0.953141	1.0387	0.942566	1.06943	0.868545	1.06943	0.918269	-1.59172	0.411135	-1.29882	0.631097	1.4791	0.609675	1.22551	0.255696	1.92108	0.275341
CYC19T7_F08	cp(01/05):SIN:CYC19T7_F08:***: (Q9LR94) T23E23.16.	19T7.F08								1.10632	0.861671	-1.3209	0.301802	-1.39591	0.606026	-1.17511	0.383396	-1.12267	0.550956	1.45429	0.180566	1.0467	0.614105	-1.40947	0.312404	-1.06573	0.783024	-1.08401	0.8383	-1.0808	0.842605	-1.32702	0.30957	1.04291	0.917448	-1.38808	0.29051	-1.38808	0.349166	1.1296	0.440199	1.0042	0.957417	-1.15329	0.184305	-1.12487	0.448683	-1.15814	0.161517
CYC19T7_E06	cp(01/05):SIN:CYC19T7_E06:***: (Q9SE41) Enoyl-CoA-hydratase.	19T7.E06	GO:0008152 : GO:0009987 : GO:0016787							-1.75467	0.221216	-1.21386	0.666412	1.1579	0.459131	-1.43011	0.299121	-1.36923	0.507671	1.49442	0.566134	1.04446	0.907096	3.57312	0.000718991	-1.04974	0.891727	1.44437	0.344929	1.66384	0.388516	1.81717	0.217506	-1.38233	0.681628	2.18058	0.513283	2.18058	0.105922	-2.75986	0.0267884	-2.4826	0.0178304	-1.6888	0.413703	1.11168	0.78799	1.47003	0.564931
CYC31T7_B08	cp(01/05):SIN:CYC31T7_B08:**: Homolog of (At5g19420.1 (68418.m02314 zinc finger protein, putative / regulator of chromosome condensation) RCC1) family protein similar to zinc finger protein [Arabidopsis thaliana] gi|15811367|gb|AAL08940	31T7.B08								1.30378	0.413995	-1.24313	0.310997	1.52996	0.494634	-1.12893	0.76641	-1.08117	0.889142	-1.18505	0.447239	1.04418	0.928168	1.12834	0.759941	-2.19248	0.0182054	1.73231	0.173385	1.08936	0.771795	-1.454	0.388954	1.242	0.206243	-1.13562	0.780947	-1.13562	0.711052	-1.46567	0.281884	-1.33043	0.394859	-1.10007	0.797085	1.10164	0.433564	1.20941	0.385631
CYC26T7_C12	cp(01/05):SIN:CYC26T7_C12:***: (Q9LVV6) Arabidopsis thaliana genomic DNA, chromosome 5, P1 clone:MNB8 (Hypothetical protein At5g52960/MNB8_2) (At5g52960).	26T7.C12	GO:0009507							3.39523	0.00287438	-1.01892	0.948713	-3.72665	0.00160958	1.03723	0.954832	1.08294	0.859436	-1.17075	0.765694	1.04408	0.926091	1.07187	0.856625	1.08727	0.598499	-1.03011	0.903601	1.04233	0.896289	1.41248	0.318636	-1.09918	0.707978	1.44597	0.511575	1.44597	0.291941	-1.1339	0.719754	-1.27144	0.553356	1.21776	0.687407	-1.1213	0.669847	1.54831	0.339516
CYC02F2_H05	cp(01/05):SIN:CYC02F2_H05:***: (Q7XZS2) PEANUT1.	02F2.H05	GO:0008152 : GO:0009987 : GO:0016020 : GO:0016043 : GO:0016740 : GO:0019538							1.39193	0.490588	1.0596	0.887124	-1.15734	0.754222	-1.22944	0.632493	-1.1779	0.780944	-2.28545	0.0974642	1.04376	0.938712	1.06607	0.907336	-2.07917	0.315183	1.00877	0.982411	-1.00036	0.999377	2.05576	0.0235762	1.21887	0.639409	1.70201	0.095301	1.70201	0.170863	1.75248	0.0373196	1.10251	0.780588	-1.0876	0.748699	-1.58953	0.175135	-1.1991	0.606349
CYC02F2_E06	cp(01/05):CON:CP_9_C1:***: (R312_ARATH) 60S ribosomal protein L31-2.	02F2.E06								-1.24822	0.442652	-1.1567	0.66755	-1.57577	0.133284	2.13223	0.0931127	2.22453	0.0218475	-1.16249	0.6592	1.04329	0.911573	-3.62519	0.096232	-1.15608	0.72642	1.34699	0.313351	-1.20889	0.401329	-3.84343	0.00283284	-1.33575	0.00283492	-1.76702	7.79143e-05	-1.76702	0.000626825	1.5856	0.0223429	1.23075	0.436172	1.11418	0.615106	-1.28832	0.391775	-1.10462	0.76056
CYC29T7_G09	cp(01/05):SIN:CYC29T7_G09:**: Homolog of (BAA92731 (unknown protein [Oryza sativa) japonica cultivar-group)].	29T7.G09								-1.28718	0.513924	-1.03042	0.948884	-1.18826	0.267929	-1.38764	0.497922	-1.3309	0.583394	1.30975	0.303084	1.04264	0.898783	-1.54227	0.197325	-1.12006	0.722159	1.45493	0.383846	1.07915	0.838819	-1.97277	0.101817	-1.35647	0.173122	-1.07871	0.204201	-1.07871	0.754025	1.16634	0.610138	1.60806	0.286117	1.18143	0.495373	1.37873	0.448849	-1.36111	0.421183
CYC13T7_A04	cp(01/05):SIN:CYC13T7_A04:***: (Q94II3) ERD3 protein.	13T7.A04	GO:0005794							-2.42673	0.117865	-1.66673	0.337996	1.32512	0.187695	1.07807	0.917735	1.12396	0.846739	-1.138	0.861463	1.04257	0.957808	1.6623	0.235572	1.50545	0.360614	-1.33518	0.140484	1.18752	0.629165	2.25682	0.0455796	-1.25908	0.686561	1.79215	0.475407	1.79215	0.2736	1.20422	0.560684	-1.50144	0.268018	-1.82947	0.146154	-1.80807	0.0641651	-1.21848	0.525814
CYC17T7_H06	cp(01/05):SIN:CYC17T7_H06:**: Homolog of (4401.m00148) |||AY086822 unknown|o_sativa|chr_1|B1065G12|4401	17T7.H06								-1.2196	0.544034	1.13094	0.644527	2.08464	0.193636	1.82094	0.233478	1.89787	0.0915059	-1.57095	0.421096	1.04225	0.93833	2.25914	0.0613954	-2.08768	0.115137	-1.50334	0.084713	-1.19013	0.584879	3.09755	0.0211596	1.79023	0.390334	1.36976	0.0950913	1.36976	0.635976	-1.68155	0.279785	-1.79807	0.176852	-2.37575	0.0714568	-1.0693	0.855697	-1.32128	0.358766
CYC13T7_G01	cp(01/05):SIN:CYC13T7_G01:***: (RPE_SOLTU) Ribulose-phosphate 3-epimerase, chloroplast precursor (EC 5.1.3.1) (Pentose-5-phosphate 3-epimerase) (PPE) (RPE) (R5P3E) (Fragment).	13T7.G01								1.3466	0.125246	1.43989	0.250754	1.37098	0.425056	-2.86489	0.00777594	-2.75052	0.0175809	1.36264	0.3163	1.04158	0.884775	3.18575	0.00707889	1.14213	0.775252	-1.1218	0.361976	1.20807	0.402336	2.77044	0.00569158	-1.31107	0.398239	2.68018	0.0624664	2.68018	0.0163714	-1.50311	0.203828	-1.86795	0.159419	-1.7799	0.224755	-1.24273	0.600223	1.04947	0.925545
CYC09T7_H05	cp(01/05):SIN:CYC09T7_H05: contains: Cytochrome P450(InterPro:IPR001128,GO:0006118,PROSITE:PS00086)	09T7.H05								-1.39211	0.506124	1.1754	0.738587	1.61804	0.325816	-1.09641	0.783141	-1.05357	0.936258	-1.01456	0.968458	1.04067	0.954692	-1.88045	0.27043	1.33607	0.593997	-2.99931	0.013909	-2.40362	0.0433634	1.83312	0.127596	1.54842	0.5035	-1.05403	0.340131	-1.05403	0.937813	-1.42917	0.483061	-1.01437	0.973778	-1.5383	0.452921	1.40893	0.492962	-1.51651	0.461532
CYC18T7_B02	cp(01/05):SIN:CYC18T7_B02:**: Homolog of (BAC79879 (putative CDPK-related protein kinase [Oryza sativa) japonica cultivar-group)].	18T7.B02								-1.13503	0.535913	-1.33137	0.150944	1.09413	0.637818	-2.90325	0.112757	-2.79048	0.128788	1.39907	0.047281	1.04041	0.752708	-1.02793	0.913266	-1.48245	0.0893919	1.71646	0.165304	1.24521	0.23027	-1.38315	0.449129	-1.16102	0.301792	1.15708	0.984898	1.15708	0.33931	1.53002	0.610034	-1.42113	0.127463	-1.47512	0.0750927	-2.17436	0.371047	-1.03799	0.838074
CYC11T7_E07	cp(01/05):SIN:CYC11T7_E07:***: (Q9M4M9) Fructose-bisphosphate aldolase (EC 4.1.2.13).	11T7.E07	GO:0003824 : GO:0005622 : GO:0005737 : GO:0006091 : GO:0008150 : GO:0008152 : GO:0009987	embryogenesis	fructose-bisphosphate aldolase [Elaeis guineensis]	ACF06562				-1.36392	0.334378	1.84037	0.00743183	-20.9218	0.00927117	-1.02705	0.906058	1.01126	0.969821	-2.12436	0.0505324	1.03862	0.869192	-1.86257	0.0210805	1.43975	0.149831	1.50862	0.143918	1.34788	0.32905	-1.19588	0.426096	-1.32256	0.365102	1.23781	0.81367	1.23781	0.101728	1.19176	0.0492644	1.38036	0.0136894	1.08865	0.552242	1.15825	0.117998	-1.26796	0.157523
CYC19T7_E11	cp(01/05):SIN:CYC19T7_E11:***: (Q9LYA6) Ankyrin-like protein.	19T7.E11								-1.5207	0.242004	-1.35241	0.41176	-1.0111	0.966117	1.15904	0.747125	1.20053	0.522849	-1.04673	0.921486	1.03581	0.940507	1.20916	0.518948	1.01273	0.974261	-1.20875	0.430927	1.07418	0.797751	1.55468	0.12953	1.21891	0.447544	-1.01799	0.56744	-1.01799	0.949712	1.31797	0.695586	-1.2513	0.563526	1.23992	0.592093	-1.64917	0.501131	1.55151	0.340189
CYC28T7_E02	cp(01/05):SIN:CYC28T7_E02:***: (Q5YJL6) Autophagy protein AGP6 (Fragment).	28T7.E02								2.34812	0.0252194	1.11851	0.592614	-1.4975	0.495248	1.42848	0.285882	1.47561	0.187728	-1.1233	0.639921	1.03299	0.876186	-1.08554	0.749042	1.61781	0.330001	1.32887	0.186642	1.30168	0.0934599	-1.33443	0.420081	-1.09647	0.637803	-1.19212	0.389495	-1.19212	0.531864	1.44601	0.248642	1.1926	0.614391	1.69884	0.298624	-1.21248	0.502563	1.42449	0.463543
CYC01T7_G12	cp(01/05):SIN:CYC01T7_G12:**: Homolog of (AAG52607) unknown protein; 73543-72303 [Arabidopsis thaliana].	01T7.G12								4.0247	0.0682643	-1.701	0.370875	-7.88018	0.00592712	-1.4202	0.327017	-1.37579	0.392831	-2.12519	0.116809	1.03227	0.906678	-2.15113	0.109344	1.18667	0.708834	1.26988	0.581819	-1.56699	0.255242	-1.89041	0.314245	3.85104	0.0251731	-3.65849	0.92258	-3.65849	0.0322083	3.01331	0.133934	2.57164	0.087107	1.96753	0.166264	-1.17175	0.772623	-1.30704	0.390171
CYC12T7_F05	cp(01/05):SIN:CYC12T7_F05:***: (Q7XZW4) Putative cytochrome c oxidase subunit VIa.	12T7.F05	GO:0003824 : GO:0005215 : GO:0005622 : GO:0006091 : GO:0006810							-1.75266	0.230883	1.14855	0.649646	1.13635	0.772247	1.88985	0.266616	1.95074	0.0869052	1.42586	0.471496	1.03222	0.950603	1.49899	0.462072	-1.13924	0.776905	-2.60741	0.0106568	-1.72987	0.0484235	1.2978	0.20642	1.24961	0.246097	-1.45131	0.213133	-1.45131	0.0797196	-4.71325	0.0300227	-4.94869	0.00328051	-4.31732	0.000469613	-1.04995	0.930694	1.14624	0.645648
CYC28T7_H01	cp(01/05):SIN:CYC28T7_H01:***: (Q9LT10) Similarity to unknown protein.	28T7.H01								1.50392	0.0382749	1.53289	0.159678	1.25371	0.495259	1.59319	0.368884	1.63342	0.105271	-1.65294	0.332963	1.02525	0.953383	-1.13445	0.346321	-1.49118	0.21988	1.1043	0.851185	-1.31905	0.581303	-1.21824	0.576424	1.14893	0.626712	1.04069	0.508746	1.04069	0.830636	2.16848	0.014653	1.77453	0.121481	2.65347	0.0102911	-1.222	0.559149	1.49531	0.291067
CYC31T7_E05	cp(01/05):SIN:CYC31T7_E05:**: Homolog of (AAF78894) phragmoplast-associated kinesin-related protein 1 [Arabidopsis thaliana].	31T7.E05								-1.10767	0.585436	-1.10575	0.58219	1.52153	0.416492	1.26912	0.317628	1.29923	0.287853	2.03868	0.0369892	1.02373	0.923996	-1.10766	0.746585	1.6834	0.398008	-1.01899	0.941016	1.8325	0.0657252	-1.06372	0.836501	-1.65426	0.272432	-1.20071	0.084298	-1.20071	0.697122	-1.1591	0.619438	-1.02532	0.941496	-1.01825	0.948639	1.13048	0.623627	1.00694	0.976227
CYC14T7_F04	cp(01/05):SIN:CYC14T7_F04:***: (Q9ST41) PRA2.	14T7.F04	GO:0000166							1.66496	0.0763191	1.08625	0.818631	-1.13715	0.78675	-1.28373	0.621676	-1.25542	0.625339	-1.22676	0.458456	1.02255	0.919063	1.16636	0.765359	-1.16996	0.516185	1.47959	0.143719	-1.44002	0.143135	1.25463	0.652603	1.11688	0.659983	2.39342	0.0974199	2.39342	0.132215	-1.01963	0.973322	-1.82143	0.34598	1.11613	0.836985	-1.78636	0.307407	2.03294	0.186357
CYC25T7_C09	cp(01/05):SIN:CYC25T7_C09:***: (Q9ZT97) Putative inhibitor of apoptosis (Hypothetical protein AT4g03000).	25T7.C09								1.34484	0.321257	-1.02506	0.9167	2.05294	0.216409	2.07267	0.120911	2.11512	0.0580057	3.897	0.016423	1.02048	0.960319	4.97568	0.00441672	-1.10035	0.747176	1.46504	0.379281	3.16902	0.000478983	2.58016	0.148557	1.01028	0.979635	1.18067	0.581564	1.18067	0.727958	-1.60711	0.196911	-4.65587	0.0129726	-1.9661	0.141823	-2.89704	0.0202031	2.36807	0.070573
CYC21T7_H10	cp(01/05):SIN:CYC21T7_H10:**: Homolog of (BAA77508) F1-ATP synthase delta subunit [Ipomoea batatas].	21T7.H10								-3.00901	0.103751	2.18395	0.185659	1.56188	0.391663	1.9588	0.254767	1.99845	0.0552331	-1.22091	0.728933	1.02024	0.972308	-1.33498	0.591216	-1.86647	0.290443	-1.33525	0.502485	-2.00556	0.116822	-1.8489	0.142566	1.76417	0.287451	-2.17161	0.497794	-2.17161	0.157472	-2.20017	0.0545433	-1.58462	0.271756	-1.8284	0.0314507	1.38845	0.449468	-1.15384	0.67777
CYC28T7_F05	cp(01/05):SIN:CYC28T7_F05:**: Homolog of (CAC42902) putative protein [Arabidopsis thaliana].	28T7.F05								2.01973	0.218859	-1.54375	0.151258	-1.24207	0.764858	1.06719	0.746557	1.0885	0.664355	1.09015	0.79032	1.01997	0.926297	-2.70674	0.0934726	-1.5202	0.55729	-1.02319	0.923887	-1.50496	0.228544	-2.47081	0.00865379	1.54889	0.192821	-2.60192	0.155255	-2.60192	0.00363832	1.89364	0.134131	1.96043	0.0277399	3.22454	0.126155	1.03527	0.925539	1.64481	0.461616
CYC19T7_B07	cp(01/05):SIN:CYC19T7_B07:***: (Q84JR0) Myosin-like protein (Putative myosin heavy chain) (Fragment).	19T7.B07								-1.20054	0.253532	-1.33281	0.00760587	1.21814	0.348083	-1.392	0.425812	-1.36685	0.487654	-1.04391	0.920208	1.0184	0.953899	1.5545	0.291545	2.12715	0.107537	1.61116	0.216521	1.02574	0.939558	1.16748	0.743794	1.13908	0.759795	1.60989	0.224079	1.60989	0.149174	-1.41157	0.20612	-1.68051	0.0745359	-1.58741	0.167067	-1.19053	0.122345	1.05865	0.761658
CYC24T7_E04	cp(01/05):SIN:CYC24T7_E04: contains: Peptidase aspartic, active site(InterPro:IPR001969,GO:0004190,GO:0006508,PROSITE:PS00141)	24T7.E04								-1.37286	0.317993	1.08743	0.83898	1.30622	0.523917	-2.1334	0.31136	-2.09487	0.281969	1.14372	0.852425	1.01839	0.959018	1.01208	0.980273	1.23508	0.369835	1.70052	0.21638	1.17512	0.774048	-1.34956	0.645823	1.24271	0.780557	-1.15895	0.93073	-1.15895	0.820121	-1.366	0.601358	-1.00237	0.9971	-1.21572	0.728303	1.36277	0.585428	-1.21284	0.716264
CYC14T7_A10	cp(01/05):SIN:CYC14T7_A10:***: (Q9LVY7) Cytochrome P450-like.	14T7.A10	GO:0003824 : GO:0005488 : GO:0005737 : GO:0005739 : GO:0006118 : GO:0006950 : GO:0007275 : GO:0008152 : GO:0009628 : GO:0009987							-3.87712	0.0280731	-4.00415	0.0359314	1.82127	0.115071	1.94023	0.422985	1.97563	0.100915	-1.32249	0.742465	1.01825	0.981449	49.0535	0.00170708	-2.70098	0.112467	1.27663	0.495046	-2.09185	0.136002	29.509	0.003002	1.0139	0.979505	77.7242	0.00195488	77.7242	0.001773	-100.976	0.000682693	-65.893	0.00168849	-76.2771	0.00206242	1.53242	0.228899	-1.15759	0.773624
CYC01T7_G02	cp(01/05):SIN:CYC01T7_G02:***: (Q6ID24) At4g12630.	01T7.G02								-1.12914	0.720924	1.18412	0.694093	-1.42295	0.25026	-1.31329	0.743438	-1.29193	0.722906	-1.2836	0.573701	1.01653	0.969279	1.30906	0.387416	-1.09116	0.712375	1.44702	0.147005	1.08649	0.579945	-1.20041	0.603399	1.02282	0.938847	1.08471	0.708682	1.08471	0.826682	-1.00243	0.993165	1.56075	0.382725	-1.18975	0.573022	1.56454	0.333039	-1.8569	0.213281
CYC09T7_B02	cp(01/05):SIN:CYC09T7_B02:***: (Q943M0) P0031D11.14 protein.	09T7.B02								1.40345	0.472822	-1.11141	0.834102	1.06465	0.912637	1.67786	0.0211373	1.70474	0.00308085	-1.29823	0.380881	1.01602	0.920288	-1.25517	0.646561	1.06378	0.798578	-1.10803	0.663845	-1.44195	0.258716	-1.0494	0.90388	1.02317	0.928255	1.21202	0.645644	1.21202	0.633562	-1.1948	0.674744	1.45555	0.533753	-1.28686	0.538506	1.73909	0.272694	-1.87308	0.208424
CYC29T7_B03	cp(01/05):SIN:CYC29T7_B03:***: (Q9ZWA0) F11M21.29 protein.	29T7.B03								-2.38887	0.0503412	-1.49354	0.458571	1.84808	0.199277	2.60814	0.0690729	2.64823	0.0219237	-1.52314	0.388491	1.01537	0.970474	-2.06083	0.111208	2.33306	0.0576847	1.91954	0.11364	1.05837	0.888262	-2.48837	0.0580526	-1.074	0.81137	-1.27748	0.479407	-1.27748	0.468257	1.79743	0.20122	1.4915	0.508392	1.12827	0.722436	-1.20512	0.738194	-1.32193	0.587152
CYC10T7_E09	cp(01/05):SIN:CYC10T7_E09:***: (Q8RWR3) At1g61040/T7P1_17.	10T7.E09								1.94394	0.14091	1.05696	0.769495	-1.44333	0.547325	2.05695	0.244251	2.08778	0.230347	-1.17347	0.756687	1.01499	0.982518	-2.0121	0.140986	-2.08944	0.0404577	1.07806	0.825651	1.14485	0.629926	-1.61072	0.227473	-1.99455	0.0299079	1.16605	0.0966165	1.16605	0.551713	1.12162	0.718315	1.38849	0.307197	-1.08147	0.774823	1.23793	0.522025	-1.50161	0.200166
CYC17T7_D06	cp(01/05):SIN:CYC17T7_D06:**: Homolog of (BAD05590 (putative microtubial binding protein [Oryza sativa) japonica cultivar-group)].	17T7.D06								1.50416	0.348749	1.15488	0.749554	-1.81461	0.330191	-1.7781	0.24028	-1.75188	0.189305	1.50663	0.287371	1.01497	0.966329	5.32466	0.0207161	-2.85613	0.170013	-1.23597	0.433421	1.65263	0.126703	6.57914	0.0016065	1.10685	0.741965	2.91004	0.0146023	2.91004	0.0268735	-3.75698	0.00740731	-6.71968	0.0123731	-7.54231	0.00520082	-1.78859	0.228828	-1.12242	0.822053
CYC02F_C03	cp(01/05):SIN:CYC02F_C03:***: (Q7XHJ8) Beta3-glucuronyltransferase (Fragment).	02F_.03	GO:0005739 : GO:0009987 : GO:0016020 : GO:0016740 : GO:0019538							-1.21446	0.202417	-1.40673	0.0750301	-1.08252	0.19179	-1.30612	0.654847	-1.28697	0.539871	-1.6311	0.314798	1.01488	0.973007	2.39242	0.0207802	1.27915	0.253453	1.11523	0.679801	-1.25118	0.195014	2.00747	0.0843461	-1.00279	0.985277	2.80896	0.00571214	2.80896	0.00321412	-1.73739	0.163651	-2.78155	0.00420654	-2.48775	0.0131762	-1.60099	0.196712	1.1181	0.574411
CYC01T7_G05	cp(01/05):CSI:CYC01T7_G05:**: CP_CL_12.Singlet Homolog of (CAB78918) putative protein [Arabidopsis thaliana].	01T7.G05								1.64924	0.296632	-2.80329	0.038932	1.6578	0.398912	-1.87206	0.528288	-1.84518	0.403342	-1.03023	0.975122	1.01457	0.988583	2.90507	0.0191779	1.18769	0.54833	-1.48975	0.0916668	1.17305	0.681269	4.26754	0.00293388	-1.94594	0.280161	4.75203	0.109705	4.75203	0.0179879	-3.12949	0.00540664	-2.91453	0.0505098	1.08192	0.801008	1.07376	0.850696	3.15329	0.0486219
CYC21T7_E02	cp(01/05):CON:CP_81_C1: contains: (COIL:coil)	21T7.E02								1.27759	0.444286	1.01521	0.959063	1.03421	0.918461	1.34116	0.183844	1.36032	0.0517425	1.47497	0.480158	1.01429	0.946208	2.37232	0.218258	-1.4625	0.24725	1.33198	0.328414	1.50411	0.394563	1.57152	0.511868	-1.53502	0.412439	2.13627	0.684059	2.13627	0.268787	-1.97142	0.330998	-1.85619	0.39783	-1.6663	0.466366	1.06208	0.861554	1.11396	0.780466
CYC10T7_F04	cp(01/05):CSI:CYC10T7_F04:***: CP_CL_48.Singlet (O80743) T13D8.9 protein.	10T7.F04	GO:0009507 : GO:0016070							6.26593	0.00825239	-2.08572	0.160509	-2.64076	0.267241	3.68127	0.0165038	3.71204	0.017093	-4.03982	0.00737033	1.00836	0.963182	-4.64066	0.0279236	1.84238	0.416386	-1.10167	0.769844	1.01708	0.964193	-1.20912	0.642237	-1.01556	0.975915	-1.33405	0.521163	-1.33405	0.619929	1.42733	0.49885	1.27429	0.63275	2.11632	0.234455	-1.1201	0.814717	1.66079	0.378752
CYC33T7_F09	cp(01/05):SIN:CYC33T7_F09:***: (Q942E9) P0480C01.17 protein.	33T7.F09								-1.07038	0.892909	-1.55673	0.299406	1.07101	0.899159	1.24198	0.679505	1.25122	0.579453	1.56438	0.322845	1.00743	0.987205	-1.23733	0.76745	1.26793	0.29966	1.12215	0.5073	2.02041	0.0106786	1.07512	0.910209	-1.86893	0.00988369	1.116	0.445253	1.116	0.864104	-1.33536	0.661211	1.01	0.987997	-1.17222	0.805854	1.34871	0.235261	-1.18394	0.432667
CYC24T7_B11	cp(01/05):SIN:CYC24T7_B11: contains: Histone H5(InterPro:IPR005819,GO:0000786,GO:0003677,GO:0005634,GO:0006334,PRINTS:PR00624)	24T7.B11								-1.05858	0.830397	1.25074	0.489352	-1.21796	0.369309	-1.30668	0.314735	-1.30136	0.317373	1.54411	0.322159	1.00409	0.956909	1.8097	0.316836	-1.31869	0.173158	-1.79912	0.158696	-1.24984	0.65931	1.83093	0.294873	-1.21113	0.650151	1.54048	0.7219	1.54048	0.443989	-1.55373	0.44609	-1.19755	0.767941	-1.63977	0.385983	1.29741	0.447099	-1.36927	0.333722
CYC34T7_C09	cp(01/05):SIN:CYC34T7_C09:***: (Q9LZU5) Kinesin-related protein-like.	34T7.C09								-1.00105	0.996487	-1.19723	0.208149	1.0538	0.874356	1.71253	0.100996	1.71873	0.0568176	-1.30876	0.43517	1.00362	0.991063	1.03599	0.932742	1.26208	0.0805328	1.42681	0.0418961	1.5031	0.0995927	-1.25274	0.598166	1.24764	0.64535	-1.64654	0.558289	-1.64654	0.420273	1.21172	0.649977	-1.00107	0.998019	1.70071	0.477886	-1.21301	0.209833	1.70252	0.40284
CYC31T7_A11	cp(01/05):SIN:CYC31T7_A11:**: Homolog of (BAC42095) unknown protein [Arabidopsis thaliana].	31T7.A11								7.92928	0.000143872	-1.73374	0.0288645	-5.85386	0.00277315	1.24615	0.660345	1.24949	0.555808	-1.88486	0.197065	1.00267	0.994105	1.34764	0.239759	1.02315	0.919685	1.0705	0.783486	-1.48926	0.221588	1.91756	0.025046	1.45595	0.243556	2.09973	0.0141553	2.09973	0.00769125	-1.61293	0.0779235	-1.55437	0.0833606	1.05466	0.834267	1.03768	0.886453	1.63933	0.144949
CYC17T7_D08	cp(01/05):SIN:CYC17T7_D08:***: (Q6ZBS9) Putative RAE1 (RNA export 1, S.pombe) homolog.	17T7.D08	GO:0009987							1.11489	0.824172	1.02162	0.96166	-1.76519	0.209654	1.1668	0.849784	1.16608	0.841763	-1.21019	0.722079	-1.00062	0.999048	1.85974	0.0385061	-1.23478	0.793192	-2.07351	0.117015	-1.42387	0.482489	2.32842	0.00814043	-1.09451	0.811687	1.75003	0.259918	1.75003	0.0774558	-1.94567	0.0194926	-1.30714	0.46828	-1.87457	0.115618	1.4885	0.243707	-1.4341	0.407538
CYC07T7_B07	cp(01/05):CON:CP_26_C1:***: (Q8LLE5) Coiled-coil protein (Fragment).	07T7.B07								-1.63512	0.155301	1.49845	0.290918	1.19934	0.462894	-1.05746	0.861042	-1.05973	0.921331	1.03109	0.936616	-1.00215	0.996912	-1.94705	0.177136	3.22021	0.0085559	-1.06732	0.876967	-1.00134	0.996304	-1.99181	0.311345	-1.85949	0.235106	-1.14175	0.19398	-1.14175	0.793842	3.08092	0.0357357	2.68617	0.0792957	1.93775	0.197366	-1.14696	0.564109	-1.38623	0.361278
CYC31T7_F04	cp(01/05):SIN:CYC31T7_F04:**: Homolog of (AAL32742) Unknown protein [Arabidopsis thaliana].	31T7.F04								1.08553	0.553292	1.44818	0.304453	1.9171	0.388138	1.91301	0.204646	1.90874	0.103705	-2.22256	0.100625	-1.00224	0.996099	-1.85101	0.162765	1.12886	0.638537	-1.54665	0.365037	-1.84296	0.205331	-1.21141	0.327069	1.77819	0.0796899	-1.80778	0.860099	-1.80778	0.0725253	1.20453	0.30545	1.88194	0.161704	1.14525	0.420385	1.56239	0.319679	-1.64325	0.271978
CYC25T7_B08	cp(01/05):SIN:CYC25T7_B08:**: Homolog of (CAA87071) pathogenesis-related protein, PR-1 type [Sambucus nigra].	25T7.B08								1.52441	0.341365	2.53292	0.0894142	1.20535	0.766242	-3.36236	0.0150605	-3.37245	0.0402567	1.87171	0.334839	-1.003	0.992115	39.3008	0.00137605	-3.63188	0.059117	-1.16525	0.718977	-1.78974	0.338901	23.0192	0.00155272	1.33919	0.700269	26.4008	0.00422889	26.4008	0.00217399	-39.3329	0.00119382	-24.3409	0.00416272	-31.0048	0.00534648	1.61592	0.492313	-1.27377	0.769454
CYC09T7_D05	cp(01/05):SIN:CYC09T7_D05:***: (R193_ARATH) 40S ribosomal protein S19-3.	09T7.D05	GO:0003723 : GO:0005198 : GO:0005515 : GO:0005634 : GO:0005829 : GO:0005840 : GO:0006810 : GO:0007275 : GO:0008150 : GO:0009987 : GO:0016043 : GO:0019538	embryogenesis	40S ribosomal protein S19 [Elaeis guineensis]	ACF06446				1.79169	0.510628	7.16468	0.0384214	-3.75763	0.165879	1.03222	0.920813	1.02826	0.87938	1.5382	0.196848	-1.00385	0.989394	1.20365	0.467817	2.06128	0.0448347	1.47892	0.00323211	1.24404	0.0790963	-1.75802	0.00855694	-1.20533	0.150265	-1.22689	0.0504197	-1.22689	0.11064	1.03914	0.765719	1.09063	0.429771	-1.13311	0.466468	1.04955	0.543445	-1.2358	0.158772
CYC23T7_C02	cp(01/05):SIN:CYC23T7_C02:***: (TF2B_SOYBN) Transcription initiation factor IIB (General transcription factor TFIIB).	23T7.C02	GO:0003674 : GO:0003676 : GO:0005488 : GO:0005515 : GO:0005634 : GO:0005840 : GO:0006350 : GO:0016043 : GO:0016070 : GO:0019538							1.79705	0.0739539	1.03105	0.760426	-1.24558	0.594371	-1.215	0.475743	-1.21981	0.504863	1.3138	0.241522	-1.00396	0.985762	1.30017	0.405654	-1.5791	0.521793	-1.1568	0.789983	-1.50567	0.365384	-1.26457	0.654827	1.02263	0.893935	1.00649	0.929791	1.00649	0.981862	1.02496	0.945828	-1.17412	0.59238	1.00326	0.992199	-1.20343	0.459564	1.17795	0.419119
CYC14T7_H10	cp(01/05):SIN:CYC14T7_H10:***: (Q9FHF1) Multidrug resistance p-glycoprotein.	14T7.H10	GO:0000166 : GO:0005215 : GO:0005886 : GO:0006810 : GO:0007275 : GO:0008150 : GO:0009628 : GO:0009987 : GO:0016020 : GO:0016787							-1.62356	0.300162	-1.37387	0.404988	1.26598	0.513895	1.41539	0.324324	1.40823	0.189133	-1.15718	0.773518	-1.00508	0.988976	-2.02782	0.116286	1.15043	0.788401	-1.46848	0.24124	-1.39323	0.447264	-1.17601	0.494453	-1.21831	0.669528	-1.01742	0.618154	-1.01742	0.947666	1.03567	0.825698	1.29105	0.24056	1.17751	0.492583	1.24659	0.20745	-1.09643	0.69052
CYC22T7_H02	cp(01/05):CSI:CYC22T7_H02: CP_CL_10.Singlet contains: (COIL:coil)	22T7.H02								-1.20303	0.631058	-1.44868	0.296117	-1.45873	0.187446	1.1741	0.756571	1.16801	0.683601	1.20705	0.769611	-1.00521	0.993331	1.30861	0.163095	-1.51408	0.421687	-1.19232	0.727673	-1.04271	0.932641	-1.06083	0.884914	-1.07445	0.90177	-1.12899	0.629776	-1.12899	0.780089	1.08277	0.638665	-1.1199	0.35597	1.29528	0.435464	-1.2126	0.344672	1.45059	0.298665
CYC10T7_C11	cp(01/05):SIN:CYC10T7_C11:***: (Q9SS37) F14P13.14 protein (Hypothetical protein At3g10260).	10T7.C11								-1.77378	0.126667	-1.60236	0.154172	1.88748	0.131497	-1.31491	0.55399	-1.32313	0.492459	1.10308	0.793385	-1.00625	0.983961	2.30073	0.200976	1.14906	0.725439	-1.41	0.315409	-1.07991	0.841274	3.00083	0.106957	-1.38346	0.267974	3.17964	0.224122	3.17964	0.094419	-2.85158	0.134494	-3.17917	0.0953421	-2.30904	0.222524	-1.11488	0.630623	1.37684	0.283804
CYC20T7_E01	cp(01/05):SIN:CYC20T7_E01:***: (Q41383) Protein kinase.	20T7.E01								2.09509	0.0746899	1.33439	0.415985	-1.70554	0.100605	1.38313	0.213833	1.37179	0.469593	-1.85581	0.108389	-1.00827	0.984435	-1.10809	0.797382	1.14893	0.557872	1.02515	0.819459	-1.78847	0.0471996	-1.34278	0.417243	2.18058	0.0571853	-1.59701	0.481674	-1.59701	0.242763	1.31401	0.605662	2.47744	0.0789167	1.34156	0.528783	1.88541	0.225463	-1.84668	0.176349
CYC21T7_F01	cp(01/05):SIN:CYC21T7_F01:***: (Q9M7I1) Acyl-ACP carrier protein synthase III-1.	21T7.F01	GO:0005737 : GO:0008152 : GO:0009507 : GO:0009987 : GO:0016740	embryogenesis	chalcone synthase [Citrus sinensis]	BAA81663	somatic embryogenesis	chalcone synthase [Digitalis lanata]	CAA05512	1.10732	0.799354	-1.05586	0.846576	-1.42386	0.367347	-1.26031	0.447396	-1.27216	0.359769	4.72716	0.039462	-1.0094	0.978216	4.20502	0.0222061	1.58479	0.509871	1.27138	0.448839	3.73245	0.0187422	2.42244	0.154404	-2.07916	0.265374	1.71562	0.759531	1.71562	0.347148	-2.26551	0.122812	-3.52682	0.033371	-3.48159	0.0359436	-1.55675	0.122445	1.01299	0.949534
CYC17T7_F06	cp(01/05):SIN:CYC17T7_F06:**: Homolog of (BAB90152 (calcyclin binding protein-like [Oryza sativa) japonica cultivar-group)].	17T7.F06								2.37681	0.0625554	-3.37931	0.0117585	-6.65245	0.0088865	2.02806	0.200594	2.00337	0.0800738	-2.33627	0.170285	-1.01232	0.976349	-5.82773	0.0461987	-1.91618	0.216586	1.75276	0.0725055	-1.01673	0.965352	-3.93631	0.0095607	1.41456	0.382678	-3.12452	0.141303	-3.12452	0.0131485	3.67625	0.010678	2.20276	0.082439	2.55972	0.028292	-1.66893	0.117435	1.16205	0.577192
CYC02F2_E04	cp(01/05):SIN:CYC02F2_E04: contains: Pistil-specific extensin-like protein(InterPro:IPR003882,GO:0005199,PRINTS:PR01218)	02F2.E04								-1.50009	0.308247	-1.77276	0.166687	1.21708	0.177972	2.44942	0.274752	2.41568	0.0701791	-3.10568	0.177115	-1.01397	0.986388	1.04785	0.900878	1.89926	0.152581	-1.21586	0.563116	-1.51851	0.235909	1.32401	0.446274	1.13254	0.301275	1.46007	0.196592	1.46007	0.325111	-1.10451	0.791881	-1.6581	0.196038	1.13505	0.808728	-1.5012	0.0519233	1.88203	0.163719
CYC21T7_D10	cp(01/05):SIN:CYC21T7_D10:***: (Q5QLC8) Putative anthocyanidin synthase.	21T7.D10								1.37669	0.531118	-1.53945	0.186778	-1.03943	0.963887	-1.40021	0.561401	-1.41978	0.595667	1.50021	0.386688	-1.01398	0.966333	-1.39386	0.619529	-2.62572	0.0660739	-1.53561	0.29266	-1.68506	0.308682	-1.51892	0.50831	-1.14426	0.771723	-1.2097	0.651454	-1.2097	0.742449	1.17857	0.787294	-1.04356	0.954167	-1.21696	0.804244	-1.22991	0.545968	-1.16617	0.836779
CYC11T7_G08	cp(01/05):SIN:CYC11T7_G08: contains: (COIL:coil)	11T7.G08								-2.27961	0.240712	-1.24118	0.791866	2.63728	0.239163	1.34155	0.6826	1.32261	0.579366	2.24815	0.244702	-1.01432	0.981533	-1.97765	0.377333	2.93711	0.226833	-11.4219	0.0102879	-5.49735	0.0296945	1.05496	0.937029	-1.56405	0.217474	-1.25922	0.305685	-1.25922	0.687581	-2.23926	0.258561	-1.16883	0.886737	-1.93808	0.300645	1.91582	0.532606	-1.65815	0.611192
CYC09T7_G02	cp(01/05):SIN:CYC09T7_G02:***: (Q9LW20) Similarity to shikimate kinase (At3g26900).	09T7.G02								-1.60111	0.355419	-2.92745	0.0676047	-1.03295	0.879746	-1.03111	0.969916	-1.04724	0.93527	-1.26886	0.707242	-1.01564	0.980538	-1.06668	0.858679	1.04852	0.81917	-1.26273	0.708367	-1.99655	0.177956	-1.12442	0.852028	1.9559	0.124428	-1.39093	0.398495	-1.39093	0.510193	-1.24849	0.589464	-2.00574	0.143399	1.25133	0.811735	-1.60653	0.149318	2.50983	0.334346
CYC04T7_D02	cp(01/05):SIN:CYC04T7_D02:**: Homolog of (CAB79831) putative protein [Arabidopsis thaliana].	04T7.D02	GO:0005575 : GO:0005737							2.55386	0.199562	1.2031	0.809627	1.38174	0.077596	1.63189	0.327358	1.60558	0.023242	-2.39186	0.117993	-1.01639	0.972616	1.29381	0.775009	-2.0492	0.00860025	-2.36054	0.0675141	1.10996	0.518249	3.63822	0.0384838	1.06172	0.631583	1.30786	0.0719344	1.30786	0.12729	-1.0492	0.774759	-2.0163	0.197017	-1.19315	0.555039	-1.92174	0.223438	1.6899	0.358898
CYC11T7_C08	cp(01/05):SIN:CYC11T7_C08:**: Homolog of (AAF79451) F18O14.11 [Arabidopsis thaliana].	11T7.C08	GO:0008152							-1.28134	0.654768	-2.03032	0.169337	1.25634	0.712278	-2.37907	0.485177	-2.4186	0.455828	1.05207	0.904421	-1.01662	0.966441	1.76135	0.233431	-1.68969	0.298461	-1.30302	0.24337	-1.68736	0.0713784	2.43789	0.0952679	1.07804	0.699277	2.92843	0.0559373	2.92843	0.057272	-3.33981	0.0476406	-2.80968	0.105231	-2.45372	0.118605	1.18868	0.629071	1.14507	0.728537
CYC13T7_A07	cp(01/05):SIN:CYC13T7_A07:***: (Q9MA74) Histidine decarboxylase (Serine decarboxylase).	13T7.A07	GO:0003824 : GO:0008152							-1.23573	0.606791	3.83982	0.00569169	1.79104	0.300405	-1.36565	0.414104	-1.39	0.24933	1.01585	0.979707	-1.01783	0.952088	-2.22779	0.0683259	-2.15213	0.0881505	1.13131	0.475094	1.08455	0.864514	-1.8412	0.0574196	-1.28647	0.670132	-1.37205	0.36421	-1.37205	0.293986	1.9296	0.0473987	4.10094	0.0231545	1.4149	0.344114	2.12528	0.107889	-2.8984	0.068236
CYC33T7_F11	cp(01/05):SIN:CYC33T7_F11:**: Homolog of (CAC84498) hypothetical protein [Pinus pinaster].	33T7.F11								3.41119	0.00751313	-1.40932	0.184433	-5.27211	0.00800511	1.45299	0.46691	1.42671	0.300588	1.19501	0.802354	-1.01842	0.974604	1.04513	0.934393	-1.65703	0.00560679	1.50881	0.185338	1.30951	0.591279	-1.70431	0.340724	1.03981	0.947349	-1.53808	0.593564	-1.53808	0.47277	-1.14985	0.783122	-1.00448	0.993441	1.38531	0.559449	1.14472	0.546148	1.39152	0.307306
CYC27T7_A01	cp(01/05):SIN:CYC27T7_A01:***: (TRMB_ARATH) Probable tRNA (guanine-N(7)-)-methyltransferase (EC 2.1.1.33) (tRNA(m7G46)-methyltransferase).	27T7.A01								-1.16478	0.809844	-1.32423	0.549039	-1.31511	0.686125	-1.10913	0.833903	-1.13168	0.774867	1.118	0.773125	-1.02033	0.946616	-1.09099	0.590772	1.02686	0.912853	-1.11688	0.678021	1.18596	0.612534	1.11851	0.568662	1.17378	0.749666	-1.39004	0.593537	-1.39004	0.474046	1.41415	0.553113	1.23919	0.632884	1.35698	0.248018	-1.14119	0.848488	1.09505	0.842685
CYC01T7_A07	cp(01/05):SIN:CYC01T7_A07:***: (Q8L7B7) Subtilisin-like protein.	01T7.A07								1.49009	0.0458213	-1.29004	0.368909	-1.18926	0.554405	-1.07836	0.906994	-1.10167	0.875188	-1.02475	0.971787	-1.02161	0.952008	-2.34953	0.0209767	1.8438	0.308183	1.23784	0.613952	1.21202	0.765903	-2.162	0.022947	-1.07581	0.918825	-1.96774	0.276788	-1.96774	0.110152	1.64489	0.358637	1.4479	0.236917	1.79757	0.118993	-1.13605	0.824506	1.2415	0.603418
CYC17T7_F08	cp(01/05):SIN:CYC17T7_F08:**: Homolog of (BAA97380) unnamed protein product [Arabidopsis thaliana].	17T7.F08								-1.63366	0.114507	-1.03282	0.865724	1.51029	0.418262	-3.24471	0.00865264	-3.31515	0.0240018	1.27508	0.148402	-1.02171	0.935767	4.45021	0.0125676	1.35003	0.277215	1.17891	0.367015	1.29393	0.132958	4.73477	0.0130141	1.01997	0.908233	4.22945	0.014076	4.22945	0.0141831	-3.37017	0.0290026	-3.83932	0.0180342	-5.11299	0.0268448	-1.1392	0.531415	-1.33174	0.47366
CYC26T7_H08	cp(01/05):SIN:CYC26T7_H08:**: Homolog of (BAC42891) unknown protein [Arabidopsis thaliana].	26T7.H08								-1.28565	0.413583	-1.08752	0.726219	-1.07056	0.832173	1.30998	0.718613	1.28013	0.49146	-2.94672	0.197356	-1.02332	0.974976	1.19278	0.710209	1.41236	0.357886	1.58536	0.101929	-1.31447	0.346421	-1.20329	0.681102	1.38963	0.31995	1.24626	0.284823	1.24626	0.612348	-1.69624	0.251161	-1.46838	0.424463	1.1762	0.780317	1.15518	0.608028	1.72712	0.296947
CYC01T7_G04	cp(01/05):SIN:CYC01T7_G04:***: (Q67Z18) MRNA, partial cds, clone: RAFL23-25-J01 (MRNA, partial cds, clone: RAFL23-09-L14) (Fragment).	01T7.G04	GO:0005515 : GO:0005622 : GO:0005739 : GO:0016043 : GO:0019538							1.82825	0.226443	-2.11669	0.0842107	-2.87429	0.073718	1.256	0.680908	1.22635	0.582144	1.03564	0.943427	-1.02418	0.957869	-2.20005	0.00471583	1.67943	0.00949794	1.00993	0.938277	1.24331	0.351198	-2.12275	0.00282463	-1.88444	0.0580596	-1.38677	0.0155107	-1.38677	0.0483693	1.55228	0.0509668	1.95409	0.0109229	1.68651	0.0480219	1.25885	0.290472	-1.15866	0.524894
CYC11T7_H11	cp(01/05):SIN:CYC11T7_H11:***: (PALY_VITVI) Phenylalanine ammonia-lyase (EC 4.3.1.5) (Fragment).	11T7.H11								-1.97699	0.054115	1.05808	0.915096	1.91676	0.140298	-7.24467	0.0385642	-7.43077	0.00595716	1.51054	0.547624	-1.02569	0.965361	5.53658	0.0104006	-1.62969	0.438597	-1.33978	0.219445	-1.08222	0.786404	8.33894	0.00340105	-1.26388	0.525763	8.51329	0.0091706	8.51329	0.0013311	-10.7751	0.000760677	-5.17742	0.0600526	-4.61345	0.00564664	2.08118	0.279985	1.12224	0.856625
CYC12T7_B09	cp(01/05):SIN:CYC12T7_B09:***: (Q9STV4) Putative serine/threonine kinase (CBL-interacting protein kinase 8).	12T7.B09	GO:0000166 : GO:0005515 : GO:0005737 : GO:0005739 : GO:0007165 : GO:0008152 : GO:0009987 : GO:0016020 : GO:0016301 : GO:0019538							-2.2441	0.0934727	1.49128	0.576963	1.98353	0.129197	-2.54085	0.140446	-2.60639	0.00977157	1.20267	0.746339	-1.02579	0.95975	1.26251	0.444576	-1.09493	0.888973	1.00606	0.980233	-1.04494	0.868504	1.96784	0.0487647	1.16278	0.713704	1.77913	0.0539784	1.77913	0.131045	-1.75949	0.0627048	1.01449	0.985204	-2.41411	0.010877	1.78499	0.482817	-2.44909	0.294407
CYC26T7_F07	cp(01/05):SIN:CYC26T7_F07:***: (Q8LJW3) ACR4.	26T7.F07	GO:0004872 : GO:0005575 : GO:0005737 : GO:0005829 : GO:0005886 : GO:0007165 : GO:0008150 : GO:0008152 : GO:0009987 : GO:0016301							1.41774	0.253577	1.20183	0.525241	-1.52493	0.25192	1.03542	0.940763	1.00765	0.974122	1.42573	0.559675	-1.02756	0.955046	-2.20522	0.0913268	1.66269	0.479723	1.08352	0.765991	1.25928	0.524186	-2.07315	0.0535253	-1.03173	0.942216	-2.33534	0.079529	-2.33534	0.00942113	2.21333	0.0465297	1.71535	0.147068	1.62384	0.126793	-1.29031	0.556271	-1.05635	0.891991
CYC07T7_G05	cp(01/05):SIN:CYC07T7_G05:***: (Q9FM74) Arabidopsis thaliana genomic DNA, chromosome 5, P1 clone:MDF20 (Hypothetical protein MDF20.8) (At5g55640).	07T7.G05								1.38123	0.293247	2.00615	0.142249	1.13591	0.682401	1.02056	0.926042	-1.00688	0.988497	-1.66155	0.0236098	-1.02759	0.950609	1.11014	0.80827	1.67322	0.403283	-1.94673	0.0223482	-2.13848	0.017792	1.52885	0.260739	1.83346	0.215035	-1.09171	0.199656	-1.09171	0.870726	-1.2953	0.50631	1.62729	0.379411	1.01351	0.977363	2.10783	0.143675	-1.6056	0.389025
CYC29T7_G02	cp(01/05):SIN:CYC29T7_G02:**: Homolog of (AAG51309) unknown protein [Arabidopsis thaliana].	29T7.G02								-2.21665	0.0214796	2.89033	0.0763672	4.71178	0.00812457	-1.70439	0.48305	-1.75192	0.461253	2.12293	0.113579	-1.02789	0.930644	-1.33639	0.221882	-1.05194	0.919967	1.07926	0.839662	1.41291	0.265004	-1.74746	0.252983	3.15034	0.0998097	-7.20699	0.0592936	-7.20699	0.0117671	12.6809	0.00718691	4.47264	0.0536908	11.8788	0.0106406	-2.83521	0.230886	2.65589	0.273196
CYC27T7_A02	cp(01/05):SIN:CYC27T7_A02:***: (Q8RWL2) Calcium-dependent protein kinase, putative.	27T7.A02	GO:0000166 : GO:0005488 : GO:0005515 : GO:0005737 : GO:0008152 : GO:0009987 : GO:0016301 : GO:0019538	embryogenesis	calmodulin [Zea mays]	CAA74307				-2.2784	0.123631	1.20351	0.705526	1.5124	0.229634	1.0321	0.93559	1.00309	0.993698	1.18649	0.786029	-1.02892	0.902164	1.76298	0.259715	-1.04487	0.912739	1.26502	0.566269	1.13714	0.835405	1.20468	0.70299	-1.06797	0.922122	1.43124	0.697081	1.43124	0.506797	1.09287	0.899938	1.45414	0.466034	-1.58836	0.33162	1.33057	0.641983	-2.3097	0.0265303
CYC14T7_A09	cp(01/05):SIN:CYC14T7_A09:***: (Q9LUR0) Gb|AAB03345.1.	14T7.A09								-1.02181	0.959166	1.06451	0.886289	1.21144	0.687109	1.10241	0.871482	1.07107	0.898637	1.44037	0.493706	-1.02925	0.94854	-3.30227	0.138133	1.39533	0.290594	-1.20254	0.673608	1.24448	0.653578	-1.75316	0.0949617	-1.58693	0.28301	-1.6533	0.0517897	-1.6533	0.0481252	1.39051	0.279147	1.71356	0.216388	1.50601	0.245579	1.23232	0.654747	-1.13781	0.791542
CYC34T7_G03	cp(01/05):SIN:CYC34T7_G03:**: Homolog of (AAM44904) unknown protein [Arabidopsis thaliana].	34T7.G03								-1.01638	0.976621	-1.41698	0.414715	1.16481	0.792569	-1.37876	0.705041	-1.42253	0.635258	1.05752	0.920656	-1.03174	0.944127	2.48841	0.0614899	1.0472	0.928957	1.31919	0.104393	1.43458	0.297867	1.65817	0.212621	1.12268	0.819357	1.35818	0.42549	1.35818	0.551103	-2.41897	0.0573254	-1.95084	0.132378	-1.32744	0.606873	1.23996	0.144083	1.46963	0.391048
CYC29T7_C09	cp(01/05):SIN:CYC29T7_C09:***: (Q84UC7) Mitochondrial basic amino acid carrier.	29T7.C09								-1.09857	0.452462	-1.28582	0.00473292	1.59443	0.340904	-2.42641	0.137313	-2.50429	0.12368	2.08766	0.0741094	-1.0321	0.768693	1.04411	0.859583	-1.31596	0.208499	-1.34938	0.267446	1.35589	0.407093	1.03334	0.882962	-1.38161	0.507689	-1.28152	0.178781	-1.28152	0.555677	-1.11458	0.665786	-1.1535	0.500692	1.00389	0.985535	-1.03492	0.8067	1.15799	0.0658733
CYC18T7_G04	cp(01/05):SIN:CYC18T7_G04:**: Homolog of (BAD46075 (unknown protein [Oryza sativa) japonica cultivar-group)].	18T7.G04								1.80055	0.234579	1.50376	0.352752	-1.15188	0.786192	1.00836	0.985389	-1.02489	0.953003	1.56506	0.414147	-1.03346	0.898251	1.81698	0.300551	1.76905	0.100023	-1.21168	0.605025	1.68273	0.301862	1.68502	0.409018	-1.21846	0.736411	1.00697	0.788015	1.00697	0.991104	-1.72531	0.342611	-1.16664	0.799742	-2.00935	0.240304	1.47887	0.278948	-1.72234	0.156074
CYC03T7_G08	cp(01/05):SIN:CYC03T7_G08:***: (P93569) Sts15 protein.	03T7.G08								-1.1556	0.593289	-1.23003	0.275862	1.01103	0.97229	-1.31446	0.740752	-1.35954	0.389531	-1.53443	0.583541	-1.03429	0.964253	3.94376	0.00380412	-1.11934	0.842565	1.77389	0.0520713	-1.17377	0.519632	2.63874	0.00972615	-1.00688	0.970043	5.53206	0.00143622	5.53206	0.000831215	-4.29521	0.00132604	-3.8059	0.00248082	-4.57398	0.0016029	1.12857	0.423699	-1.20181	0.311218
CYC13T7_F12	cp(01/05):SIN:CYC13T7_F12:**: Homolog of (AAM13032) unknown protein [Arabidopsis thaliana].	13T7.F12								1.29364	0.448147	1.38721	0.5211	1.19688	0.667573	-1.02639	0.959132	-1.06337	0.899733	-1.12212	0.798553	-1.03603	0.905609	4.01037	0.00391273	1.41529	0.548591	1.53591	0.283532	1.3194	0.408211	2.7179	0.0985567	-1.48317	0.337032	4.69257	0.0490222	4.69257	0.00155984	-4.80564	0.00324841	-2.95557	0.144599	-4.12948	0.00307444	1.62596	0.452032	-1.39719	0.590668
CYC16T7_C01	cp(01/05):SIN:CYC16T7_C01:**: Homolog of (AAK96685) putative AAA-type ATPase [Arabidopsis thaliana].	16T7.C01								1.26691	0.441237	-1.01573	0.953662	-1.30612	0.394438	-1.44354	0.485496	-1.49659	0.41119	1.06159	0.900562	-1.03675	0.910279	1.81838	0.39116	1.27415	0.0731633	1.52647	0.359603	1.16849	0.732176	1.15521	0.847622	-1.30302	0.516765	1.96641	0.594828	1.96641	0.328439	-1.58439	0.493853	-1.67485	0.473983	1.16455	0.833828	-1.0571	0.834063	1.95045	0.159923
CYC16T7_H06	cp(01/05):SIN:CYC16T7_H06:***: (Q9FKY8) Arabidopsis thaliana genomic DNA, chromosome 5, P1 clone:MUD21.	16T7.H06								-1.12809	0.741963	-2.11998	0.0684117	1.46144	0.255369	-1.17106	0.658201	-1.21621	0.668914	-1.36632	0.281493	-1.03856	0.930256	1.23342	0.566992	1.49473	0.52219	-1.09539	0.791563	-1.31605	0.415399	1.05537	0.887823	1.86445	0.0575385	-1.47042	0.51865	-1.47042	0.355666	-1.16543	0.65435	-1.39796	0.446121	1.20542	0.614288	-1.19953	0.512698	1.68514	0.140718
CYC34T7_F01	cp(01/05):SIN:CYC34T7_F01:***: (Q84LH7) Putative conserved oligomeric Golgi complex component.	34T7.F01								-1.03725	0.893942	-1.21835	0.179717	1.23109	0.686693	-1.32269	0.556725	-1.37386	0.594614	1.07104	0.865245	-1.03869	0.948644	1.16117	0.751055	1.30266	0.642203	-1.00984	0.931388	1.36722	0.190816	1.41505	0.439222	-1.45218	0.199207	1.48833	0.959589	1.48833	0.394332	-1.30659	0.551491	-1.46842	0.402066	-1.40244	0.461066	-1.12386	0.392139	1.04705	0.746947
CYC32T7_E10	cp(01/05):SIN:CYC32T7_E10:***: (Q8RW91) At1g79730/F19K16_29.	32T7.E10								2.21165	0.0289522	1.29974	0.291105	-1.80076	0.217767	1.04155	0.960828	1.00266	0.996534	-1.6496	0.523259	-1.03879	0.964489	1.13297	0.861692	-1.31874	0.713498	1.36784	0.371914	1.68338	0.179029	1.18171	0.787237	1.128	0.817127	-1.17475	0.948401	-1.17475	0.827834	-1.74597	0.36479	-1.05849	0.929333	-1.06882	0.908542	1.64949	0.129732	-1.00976	0.971966
CYC04T7_B01	cp(01/05):SIN:CYC04T7_B01:***: (Q6EFV6) ARF-like small GTPase.	04T7.B01	GO:0000166 : GO:0003674 : GO:0005215 : GO:0005515 : GO:0005575 : GO:0005737 : GO:0005739 : GO:0005794 : GO:0005829 : GO:0005886 : GO:0006810 : GO:0007165 : GO:0009987 : GO:0016787 : GO:0019538	embryogenesis	ADP ribosylation factor 002 [Elaeis guineensis]	ACF06458				1.03779	0.932755	-2.40611	0.0341092	-6.16241	0.0361843	-1.16713	0.00650615	-1.21352	0.156566	-1.16369	0.161907	-1.03975	0.744301	2.22895	0.0692164	1.16628	0.514771	-1.11464	0.663068	1.17405	0.488672	1.81442	0.0158282	1.08633	0.422096	1.27631	0.0272005	1.27631	0.0119468	1.03514	0.556247	-1.08112	0.189275	-1.2815	0.0195862	-1.11911	0.0478221	-1.18534	0.0364024
CYC01T7_A02	cp(01/05):SIN:CYC01T7_A02:***: (CAP1_ARATH) Putative clathrin assembly protein At4g32285.	01T7.A02								-1.00602	0.989265	1.32598	0.657912	1.16021	0.806268	-4.07275	0.0394653	-4.238	0.0230523	1.61972	0.306952	-1.04057	0.942002	1.10998	0.794285	-1.15449	0.837557	-1.31991	0.627473	1.41724	0.466826	1.79687	0.30954	-1.56297	0.0687418	1.50134	0.913818	1.50134	0.3288	1.44458	0.550309	1.00783	0.990417	-1.08384	0.850987	-1.43336	0.626611	-1.09233	0.88183
CYC25T7_D11	cp(01/05):CON:CP_29_C1:***: (Q9SJR4) Expressed protein (Hypothetical protein At2g36410).	25T7.D11								1.34841	0.412763	1.04396	0.890335	-1.23289	0.522022	-2.72466	0.166589	-2.83699	0.010619	2.04837	0.274323	-1.04123	0.94572	8.77768	0.0222511	1.73248	0.364273	-1.03526	0.935464	-1.23352	0.587342	3.07945	0.0734833	1.0523	0.86836	3.48687	0.0339016	3.48687	0.0561873	-4.62964	0.0377756	-6.19518	0.0158676	-3.98281	0.0630555	-1.33816	0.496791	1.55548	0.372328
CYC09T7_E03	cp(01/05):SIN:CYC09T7_E03:***: (O04698) Chloroplast DNA-binding protein PD3.	09T7.E03	GO:0003824 : GO:0005102 : GO:0005488 : GO:0005634 : GO:0006350 : GO:0007165 : GO:0008152 : GO:0009987 : GO:0016043 : GO:0016070 : GO:0019538							1.30501	0.234995	1.43996	0.364159	1.07476	0.895709	-1.01597	0.965734	-1.06152	0.890184	-1.5189	0.0607024	-1.04483	0.89026	-1.91916	0.00495593	1.3996	0.583707	-1.38099	0.434482	-1.02725	0.946832	1.15961	0.0238548	1.55378	0.198339	-1.80133	0.115994	-1.80133	0.105451	1.32015	0.413401	1.50924	0.390249	1.08976	0.484377	1.14323	0.810201	-1.38493	0.498657
CYC32T7_E03	cp(01/05):SIN:CYC32T7_E03:***: (O64580) Expressed protein (Hypothetical protein At2g19460).	32T7.E03								-1.11773	0.754993	1.20354	0.63453	-1.09484	0.704712	-1.10799	0.868721	-1.16015	0.770336	1.5741	0.347762	-1.04708	0.900033	1.21711	0.570896	-1.07409	0.859568	2.11765	0.061668	1.8949	0.0368484	-1.53804	0.403313	-1.54218	0.196711	1.12056	0.450236	1.12056	0.724979	1.49207	0.38178	1.2439	0.598818	1.31361	0.583747	-1.19951	0.667001	1.05604	0.908348
CYC16T7_A01	cp(01/05):SIN:CYC16T7_A01:***: (GAE1_CYATE) UDP-glucose 4-epimerase GEPI42 (EC 5.1.3.2) (Galactowaldenase) (UDP- galactose 4-epimerase).	16T7.A01	GO:0003824 : GO:0005488 : GO:0005515 : GO:0005829 : GO:0008152 : GO:0009987 : GO:0016043							1.41485	0.464082	-2.08922	0.0955517	1.09916	0.813916	1.46485	0.458745	1.39629	0.441616	-2.01529	0.131289	-1.0491	0.921539	-1.1853	0.708442	2.32477	0.0879681	-1.9559	0.0454878	-2.81324	0.00744658	1.31088	0.38904	1.49253	0.0671809	1.26329	0.0721639	1.26329	0.486414	-1.35311	0.361122	-1.45837	0.324806	1.04302	0.905714	-1.07779	0.781474	1.52112	0.23274
CYC09T7_G12	cp(01/05):SIN:CYC09T7_G12:***: (O22189) Putative cytochrome P450.	09T7.G12	GO:0005575							-1.1548	0.31707	38.1379	0.000113907	6.01648	0.0175466	-12.3096	0.0174121	-12.9152	0.00515094	8.01393	0.02368	-1.0492	0.947859	29.7172	0.00219777	2.25516	0.466843	-1.37243	0.678171	7.0517	0.00226867	19.0218	0.0203705	-1.30927	0.388694	2.57335	0.0416878	2.57335	0.0532263	4.01224	0.00551204	2.61544	0.0918422	2.57828	0.150588	-1.53406	0.343718	-1.01441	0.982563
CYC10T7_E02	cp(01/05):SIN:CYC10T7_E02:***: (Q9FI10) Arabidopsis thaliana genomic DNA, chromosome 5, P1 clone:MFC16 (Hypothetical protein MFC16.23) (Hypothetical protein At5g44550).	10T7.E02								-2.67244	0.129401	-1.16453	0.780162	1.20931	0.694347	-2.36	0.119885	-2.47657	0.0322437	6.39955	0.0349708	-1.04939	0.90783	1.44771	0.31331	-2.19309	0.268429	-1.12623	0.551918	2.52491	0.0766843	2.02735	0.112961	-2.89702	0.170399	2.06541	0.581884	2.06541	0.248308	-2.2009	0.232244	-1.32729	0.600736	-1.22737	0.662402	1.65819	0.447363	1.08141	0.879834
CYC21T7_E04	cp(01/05):SIN:CYC21T7_E04:***: (Q9LTW8) CTP synthase (CTP-synthetase, putative) (CTP-synthetase, putative; 3708-7443) (At3g12670).	21T7.E04	GO:0003824 : GO:0005515 : GO:0008150 : GO:0008152 : GO:0009987							-1.4638	0.000594881	-1.73305	0.0422044	73.2188	5.57734e-05	-2.01587	0.317302	-2.11748	0.220368	-2.63037	0.07117	-1.0504	0.911443	-1.65368	0.081638	1.19334	0.602957	1.21499	0.26701	-1.94972	0.0108027	-1.54089	0.0840185	1.70409	0.122464	-1.10846	0.102928	-1.10846	0.74076	1.90978	0.308164	1.19025	0.576127	1.58163	0.273971	-1.60453	0.461758	1.32882	0.518384
CYC19T7_G03	cp(01/05):SIN:CYC19T7_G03:***: (Q945C6) Origin recognition complex subunit 3.	19T7.G03	GO:0005622							-2.57035	0.0451924	-1.36106	0.345062	1.25323	0.464041	2.41365	0.0176361	2.29335	0.0355671	-1.29025	0.362515	-1.05246	0.885022	-2.11679	0.000664427	1.18218	0.477977	1.76618	0.12408	1.01257	0.922704	-3.58524	0.0256344	1.52099	0.13383	-3.12636	0.00793345	-3.12636	0.00442099	2.96902	0.0290452	2.68147	0.00387402	2.25706	0.0286641	-1.10724	0.786225	-1.18803	0.565649
CYC16T7_G10	cp(01/05):SIN:CYC16T7_G10:***: (Q9SJG9) Putative MAP kinase (At2g42880/F7D19.12).	16T7.G10								2.37577	0.133868	1.21201	0.668453	1.04842	0.929995	1.14405	0.729344	1.08594	0.881044	-1.23674	0.681557	-1.05351	0.926075	1.32479	0.0650305	1.32209	0.703976	-1.03206	0.929263	1.20714	0.700431	-1.03014	0.861838	-1.2302	0.728868	-1.04324	0.574486	-1.04324	0.92014	1.16233	0.795047	1.17598	0.713075	-1.1415	0.475545	1.01174	0.986922	-1.34238	0.529065
CYC20T7_E06	cp(01/05):SIN:CYC20T7_E06:**: Homolog of (BAB02528) cytosolic monodehydroascorbate reductase [Arabidopsis thaliana].	20T7.E06								1.32376	0.495605	-1.52286	0.252718	-1.05712	0.89372	1.3528	0.47431	1.28373	0.0385713	-1.23549	0.656362	-1.0538	0.898698	-1.10744	0.699084	3.15832	0.0170013	1.04436	0.931729	-1.3103	0.574295	-1.67131	0.193478	-1.00021	0.99945	-1.22108	0.478946	-1.22108	0.4286	-1.18982	0.499049	1.02863	0.916297	1.18201	0.463716	1.22389	0.528882	1.14911	0.6362
CYC29T7_B04	cp(01/05):SIN:CYC29T7_B04:***: (Q9FIR4) Arabidopsis thaliana genomic DNA, chromosome 5, P1 clone:MXC17.	29T7.B04								-2.17212	0.0798667	-1.59267	0.3878	1.63117	0.379833	1.56962	0.0784316	1.48679	0.051033	-1.5252	0.258361	-1.05572	0.831054	2.04861	0.0212782	1.55245	0.223117	1.06403	0.769261	-1.01319	0.960926	2.59821	0.0105601	1.3113	0.607328	2.13607	0.0217185	2.13607	0.151181	-1.58097	0.26084	-1.7492	0.36504	-1.90058	0.0816523	-1.10641	0.880185	-1.08655	0.895326
CYC31T7_G04	cp(01/05):SIN:CYC31T7_G04:***: (Q69TN4) Putative outward-rectifying potassium channel KCO1.	31T7.G04	GO:0005488							1.73855	0.0770171	1.22512	0.125151	1.047	0.941513	1.51528	0.285927	1.43451	0.0103324	-1.2938	0.569483	-1.0563	0.878902	1.04079	0.842712	1.07549	0.792757	-1.05733	0.85885	-1.2409	0.463657	-1.03047	0.92957	1.11851	0.758567	1.01826	0.671148	1.01826	0.949442	-1.37544	0.162694	1.0943	0.643231	-1.06612	0.828831	1.50514	0.0784968	-1.16665	0.597531
CYC09T7_G03	cp(01/05):SIN:CYC09T7_G03:***: (Q7XUW9) OSJNBa0027P08.14 protein.	09T7.G03	GO:0005737 : GO:0008152 : GO:0009507 : GO:0009987 : GO:0016740							-1.94542	0.32042	-1.133	0.858383	1.61847	0.121785	-1.04542	0.96322	-1.10518	0.845887	1.05062	0.963286	-1.05716	0.950086	1.53741	0.625743	-2.08733	0.0185658	-1.92459	0.135629	-1.19165	0.789199	2.9707	0.0591138	-1.84723	0.430483	3.39774	0.450257	3.39774	0.07897	2.31707	0.109667	-1.67788	0.377303	-1.6785	0.405332	-3.88775	0.0189809	-1.00037	0.999467
CYC07T7_D01	cp(01/05):SIN:CYC07T7_D01:***: (Q94JT5) AT4g35220/F23E12_220 (Hypothetical protein).	07T7.D01	GO:0005575							-1.9054	0.252998	1.36683	0.374162	6.17645	0.0517229	2.65961	0.0163746	2.51172	0.0068493	-1.91249	0.0396922	-1.05888	0.819539	-2.02894	0.210683	-1.34955	0.561485	-2.41592	0.0166562	-1.26094	0.106991	1.86046	0.095038	-1.50809	0.318984	1.4644	0.803975	1.4644	0.354703	-1.3667	0.227511	-2.49551	0.0309446	-1.17342	0.275076	-1.82593	0.1461	2.1267	0.0556338
CYC18T7_A09	cp(01/05):SIN:CYC18T7_A09: contains: Histone H5(InterPro:IPR005819,GO:0000786,GO:0003677,GO:0005634,GO:0006334,PRINTS:PR00624)	18T7.A09								1.21063	0.479378	1.6611	0.226591	-2.26001	0.0489719	2.24021	0.143205	2.1121	0.0200444	-2.00183	0.193473	-1.06065	0.905352	-1.65126	0.111979	-1.16678	0.455603	1.16382	0.486903	-1.12436	0.315844	-1.53766	0.146896	1.09645	0.476062	-1.28842	0.255095	-1.28842	0.0350109	2.05902	0.0293361	2.43435	0.110902	1.56546	0.165051	1.18229	0.744493	-1.55503	0.429111
CYC11T7_D06	cp(01/05):SIN:CYC11T7_D06: contains: Proteinase inhibitor I4, serpin(InterPro:IPR000215,GO:0004867,PROSITE:PS00284)	11T7.D06								-1.22751	0.630134	1.56976	0.290069	1.75757	0.41426	-1.08722	0.842592	-1.15372	0.752752	-1.03102	0.936615	-1.06116	0.837168	1.07337	0.410756	-2.07424	0.114783	-2.51903	0.00877941	-2.21918	0.0503451	1.59723	0.0750188	1.15444	0.797279	1.21887	0.353428	1.21887	0.655037	-1.18449	0.617779	1.46047	0.2002	-1.45542	0.566008	1.7299	0.240454	-2.1256	0.309762
CYC13T7_E03	cp(01/05):SIN:CYC13T7_E03:**: Homolog of (7021.m00158) |||hypothetical protein|o_sativa|chr_3|OSJNBa0071M09|7021	13T7.E03								1.15057	0.750676	1.04463	0.943005	1.2319	0.759556	1.44269	0.279138	1.35854	0.384993	1.06628	0.864577	-1.06194	0.885828	1.80196	0.00760837	2.55799	0.095912	-1.53579	0.181195	1.02063	0.95269	2.05766	0.00527783	-1.12603	0.738926	1.47817	0.333212	1.47817	0.196529	-1.81527	0.33563	-1.37299	0.627147	-1.25571	0.624619	1.32213	0.745943	1.09339	0.908701
CYC11T7_E12	cp(01/05):SIN:CYC11T7_E12:***: (Q9FL54) DnaJ homologue (At5g06910).	11T7.E12								1.34294	0.150516	-1.2286	0.328863	-1.21132	0.193409	1.10878	0.844799	1.04405	0.926526	-1.33255	0.34169	-1.062	0.820143	1.23473	0.248252	1.41114	0.318701	1.33117	0.192994	1.04398	0.795159	-1.07407	0.746278	-1.02342	0.897716	1.21497	0.347747	1.21497	0.292871	1.4441	0.393923	-1.07459	0.687468	1.23432	0.544147	-1.55182	0.323477	1.32639	0.433371
CYC10T7_D06	cp(01/05):SIN:CYC10T7_D06:***: (Q9C8F7) 60S ribosomal protein L30, putative; 78827-80170.	10T7.D06	GO:0005829 : GO:0005840	embryogenesis	ribosomal protein L30 [Elaeis guineensis]	ACF06475				1.56768	0.10429	1.33455	0.486429	-2.81258	0.14558	1.46365	0.0523246	1.37712	0.129214	1.18901	0.306076	-1.06284	0.782506	-1.25823	0.316601	1.4806	0.139954	1.49089	0.0118675	-1.09941	0.427534	-2.79728	0.000142275	-1.02412	0.758064	-1.66641	0.0032274	-1.66641	0.00059164	1.3852	0.00839942	-1.09633	0.827657	1.03924	0.796438	-1.51865	0.350536	1.13935	0.768498
CYC18T7_A01	cp(01/05):SIN:CYC18T7_A01:***: (Q8LBE4) Ribosomal protein L7Ae-like.	18T7.A01	GO:0003723 : GO:0003824 : GO:0005634 : GO:0005737 : GO:0005840 : GO:0007275 : GO:0008150 : GO:0009987 : GO:0016043 : GO:0016070 : GO:0019538							1.33512	0.442889	1.20199	0.407338	4.2529	0.0393265	2.19066	0.159685	2.06047	0.0235008	-1.91054	0.214585	-1.06319	0.902187	-4.22166	0.0365558	-1.22494	0.70584	1.22932	0.413263	-1.5228	0.067555	-2.60641	0.00631492	-1.12351	0.426583	-1.23924	0.00505357	-1.23924	0.200632	1.72196	0.00117085	1.48551	0.0166813	2.19894	0.10039	-1.15917	0.184597	1.48026	0.355585
CYC21T7_F04	cp(01/05):SIN:CYC21T7_F04:***: (Q6ZIX9) Cyclin-like protein.	21T7.F04								-1.27705	0.449952	-1.62314	0.0881829	1.21847	0.498802	-1.99814	0.135569	-2.12588	0.122787	-1.15809	0.500849	-1.06393	0.812787	1.14344	0.674072	1.16359	0.722428	1.08536	0.510586	-1.05075	0.737069	1.33311	0.155107	-1.0781	0.618782	1.63908	0.0907906	1.63908	0.0346104	-1.1165	0.620033	-1.39463	0.0995295	1.05288	0.846462	-1.24911	0.236902	1.46838	0.146676
CYC32T7_F10	cp(01/05):SIN:CYC32T7_F10:***: (Q8S255) P0435B05.18 protein.	32T7.F10	GO:0008152 : GO:0009987 : GO:0016740							1.85928	0.0242977	-1.28241	0.0649855	-1.5124	0.388101	1.05656	0.802247	-1.00706	0.976665	-1.26974	0.110263	-1.06403	0.711039	-1.17119	0.633754	1.12417	0.44075	1.06111	0.848312	-1.16105	0.383578	-1.01673	0.96436	1.5213	0.260568	-1.25548	0.349166	-1.25548	0.552994	-1.01638	0.947486	-1.072	0.745461	-1.06398	0.857482	-1.05472	0.802608	1.00753	0.981348
CYC32T7_E07	cp(01/05):SIN:CYC32T7_E07:***: (Q75IR6) Putative nucleic acid binding (PHD-finger) protein.	32T7.E07								1.06079	0.89447	1.02411	0.946188	1.123	0.831648	-1.01554	0.981032	-1.08117	0.849706	-1.13076	0.850112	-1.06462	0.907136	1.24517	0.539691	1.70535	0.0642691	1.12607	0.663617	1.27435	0.507774	1.08256	0.853897	1.00623	0.987934	-1.05188	0.931317	-1.05188	0.889084	1.03737	0.920541	1.05181	0.920557	-1.15692	0.677562	1.01392	0.972752	-1.21687	0.616843
CYC18T7_B05	cp(01/05):SIN:CYC18T7_B05:***: (Q8LQT3) P0702H08.10 protein.	18T7.B05								1.79214	0.234352	-1.45588	0.0326792	-1.38955	0.606192	-1.16523	0.807378	-1.24054	0.670751	-1.21588	0.657115	-1.06463	0.882693	1.37973	0.51002	1.53767	0.243187	-1.27198	0.265628	-1.02396	0.918944	1.83066	0.243714	1.06781	0.753254	1.38011	0.448289	1.38011	0.510851	-1.19091	0.725183	-1.66085	0.309279	-1.27498	0.634143	-1.3946	0.125799	1.30265	0.247799
CYC34T7_E02	cp(01/05):SIN:CYC34T7_E02:***: (GS11_ARATH) Golgi SNARE 11 protein (AtGOS11) (Golgi SNAP receptor complex member 1-1).	34T7.E02	GO:0006810 : GO:0009987 : GO:0016020							1.26337	0.651	1.31018	0.529041	-1.04947	0.934909	-2.02064	0.248802	-2.15809	0.165419	1.00999	0.982132	-1.06803	0.892588	1.78541	0.352783	2.1464	0.0755423	1.41634	0.460006	-1.35066	0.495543	-1.34597	0.618721	1.18178	0.481649	1.20266	0.537942	1.20266	0.729047	-1.44381	0.621397	-1.11673	0.847654	1.43449	0.563666	1.29289	0.658002	1.60194	0.285728
CYC01T7_E04	cp(01/05):SIN:CYC01T7_E04:***: (Q7X8W5) OSJNBa0035M09.9 protein.	01T7.E04								1.15119	0.762725	-1.22713	0.548539	-1.2238	0.727267	-2.07363	0.254266	-2.21531	0.0842509	-2.00793	0.311796	-1.06832	0.8986	-1.3406	0.327932	1.24881	0.774385	-1.58725	0.170215	-2.09355	0.131252	-1.26048	0.454234	1.48164	0.667323	-1.41593	0.923919	-1.41593	0.679113	1.89876	0.1512	1.47257	0.275146	1.67427	0.138128	-1.28942	0.529114	1.13697	0.679039
CYC25T7_G06	cp(01/05):CSI:CYC25T7_G06:***: CP_CL_45.Singlet (RT13_DAUCA) Mitochondrial ribosomal protein S13.	25T7.G06	GO:0003723 : GO:0005198 : GO:0005739 : GO:0005840 : GO:0009987 : GO:0016043 : GO:0019538							-1.06919	0.868969	1.21932	0.640165	12.6566	0.00662555	-1.07708	0.86385	-1.15355	0.711996	-1.24968	0.591757	-1.071	0.853687	1.21439	0.732716	-1.08162	0.167649	-1.44852	0.0872197	-1.51332	0.187028	1.11613	0.828696	2.8942	0.0947121	-2.48203	0.788812	-2.48203	0.218682	1.77457	0.366296	1.37128	0.605058	2.17568	0.24505	-1.2941	0.59129	1.58661	0.364797
CYC07T7_G10	cp(01/05):SIN:CYC07T7_G10:***: (Q851U1) Putative leucine-rich repeat protein.	07T7.G10	GO:0004872 : GO:0005515 : GO:0006950 : GO:0007165 : GO:0007275 : GO:0008150 : GO:0008152 : GO:0009607 : GO:0009987 : GO:0016020 : GO:0016301				somatic embryogenesis	Os08g0174700 [Oryza sativa (japonica cultivar-group)]	BAF23022	-1.61312	0.219097	-1.15381	0.756744	-1.18167	0.551411	1.67199	0.342645	1.55973	0.0989737	-2.27407	0.199947	-1.07197	0.89916	-1.28778	0.452744	2.07177	0.313435	-1.49369	0.200672	-1.08707	0.815675	1.19639	0.480536	1.2802	0.653897	-1.47032	0.700545	-1.47032	0.483228	1.73584	0.22421	1.54984	0.387715	1.52008	0.43958	-1.12001	0.832242	-1.01958	0.975163
CYC11T7_C01	cp(01/05):SIN:CYC11T7_C01:***: (Q7Y0Z0) TPR1.	11T7.C01								-1.02679	0.940671	-2.71828	0.0370363	-1.24309	0.565871	1.63534	0.231218	1.52499	0.15403	-4.24243	0.0197295	-1.07236	0.859442	-5.50076	0.0544105	-1.6571	0.375615	5.0921	0.000100588	2.09239	0.012126	-1.87598	0.0505063	4.065	0.00329643	-3.13353	0.393351	-3.13353	0.00271407	1.7535	0.0416643	-1.22068	0.4365	1.20391	0.466591	-2.14047	0.0155042	1.46958	0.168503
CYC13T7_C08	cp(01/05):CON:CP_24_C1:***: (Q9LQ73) T1N6.24 protein (At1g01820/T1N6_18) (Hypothetical protein At1g01820).	13T7.C08								1.64186	0.0617205	1.5405	0.16377	-1.01282	0.964913	1.06606	0.885968	-1.006	0.979029	-1.20242	0.699418	-1.07246	0.885514	1.95863	0.0391234	1.49314	0.181156	-1.08403	0.732236	1.12148	0.665727	1.73212	0.0496082	-1.05652	0.778032	1.5053	0.212843	1.5053	0.0885148	-1.64357	0.107778	-1.28829	0.509858	-1.62872	0.145745	1.27578	0.526392	-1.26425	0.563288
CYC02F2_G07	cp(01/05):SIN:CYC02F2_G07:***: (Q8S9H9) AT4g38150/F20D10_270.	02F2.G07		embryogenesis	embryo-defective 1025 [Arabidopsis thaliana]	AAW62965				1.31251	0.388897	-1.05269	0.867151	-1.57341	0.155964	2.23984	0.0139508	2.08469	0.0883668	1.14749	0.736543	-1.07442	0.843534	-2.71758	0.275036	-1.20861	0.62672	-1.18812	0.753589	-1.14451	0.823736	-1.52944	0.287837	-1.10882	0.807821	-1.4319	0.366957	-1.4319	0.359046	1.02706	0.933327	1.30859	0.520242	1.39658	0.40481	1.27411	0.401431	1.06724	0.851109
CYC29T7_C01	cp(01/05):SIN:CYC29T7_C01:**: Homolog of (AAC72124) ESTs gb|H37641 and gb|AA651422 come from this gene. [Arabidopsis thaliana].	29T7.C01								-1.29977	0.622977	-1.15517	0.729584	-1.01508	0.974094	-2.35331	0.00447326	-2.53492	0.00016171	1.81417	0.14268	-1.07717	0.613321	5.59499	0.000417543	1.24051	0.163988	1.28965	0.657239	1.08947	0.809485	3.00564	0.138228	-1.08363	0.855569	3.85548	0.0161465	3.85548	0.0116657	-3.22305	0.12332	-5.41758	0.00150218	-3.54306	0.0276527	-1.68088	0.44993	1.52907	0.353407
CYC18T7_B03	cp(01/05):SIN:CYC18T7_B03:***: (VAG1_TOBAC) Vacuolar ATP synthase subunit G 1 (EC 3.6.3.14) (V-ATPase G subunit 1) (Vacuolar proton pump G subunit 1).	18T7.B03								1.04912	0.838127	3.02078	0.070468	1.22565	0.705225	-3.32534	0.0581731	-3.58339	0.0248656	1.20535	0.663173	-1.0776	0.814496	7.90871	0.010565	-1.24344	0.213925	-1.00506	0.978786	1.00025	0.999321	8.61336	0.00465056	-1.04103	0.896737	8.91938	0.00880979	8.91938	0.00400389	-5.36917	0.0160397	-3.36983	0.143962	-4.17281	0.0176863	1.5933	0.487409	-1.23828	0.728948
CYC04T7_D03	cp(01/05):SIN:CYC04T7_D03:***: (Q8RVZ8) Ferredoxin-NADP(H) oxidoreductase.	04T7.D03								-1.17881	0.669208	2.26841	0.076453	-1.06377	0.800589	-3.07042	0.0765543	-3.31005	0.0429988	2.81979	0.0391262	-1.07805	0.851038	4.12115	0.024116	-1.29092	0.655952	-1.04616	0.896982	1.03843	0.898066	1.68652	0.168753	-1.17349	0.318373	1.82178	0.126357	1.82178	0.0302174	-2.21594	0.0403338	-1.90594	0.0748673	-2.63306	0.0190183	1.16265	0.617623	-1.3815	0.293952
CYC11T7_D10	cp(01/05):SIN:CYC11T7_D10:**: Homolog of (AAL32707) Unknown protein [Arabidopsis thaliana].	11T7.D10								-1.67046	0.449605	-1.58333	0.314416	1.35877	0.66639	-1.38259	0.466016	-1.49235	0.316433	1.72258	0.155423	-1.07939	0.746246	-1.8379	0.461154	1.28543	0.656336	-1.13947	0.711732	1.05232	0.887596	-1.48672	0.258056	-1.36436	0.306675	-1.30663	0.140814	-1.30663	0.351343	1.69856	0.255158	-1.03981	0.871453	1.178	0.656302	-1.76618	0.171804	1.2249	0.497889
CYC13T7_H11	cp(01/05):CON:CP_84_C1:***: (Q9SX78) F16N3.25 protein.	13T7.H11								-1.04782	0.911545	1.40114	0.590659	-1.25993	0.473102	-1.13174	0.442543	-1.22376	0.266605	1.26836	0.516564	-1.08131	0.644296	-1.91709	0.0182496	-1.00557	0.991588	-1.04151	0.759944	1.20378	0.5312	-1.01324	0.932742	-1.2747	0.500463	1.00342	0.505876	1.00342	0.977054	-1.11477	0.393406	1.82241	0.370871	-1.0802	0.401171	2.03156	0.300421	-1.96857	0.315865
CYC28T7_E04	cp(01/05):SIN:CYC28T7_E04:***: (Q9FRS5) F22O13.8.	28T7.E04	GO:0003676							-1.12403	0.497785	1.31747	0.30934	1.28195	0.481597	1.02591	0.964199	-1.05424	0.92182	-1.26521	0.572046	-1.08156	0.778645	-1.01185	0.971693	1.22887	0.459464	-1.33205	0.382274	-1.39461	0.43813	1.35158	0.340053	1.09083	0.798674	1.29723	0.449967	1.29723	0.410676	2.01883	0.385286	1.23871	0.606955	-1.41475	0.301876	-1.62978	0.534202	-1.75246	0.122303
CYC33T7_F04	cp(01/05):SIN:CYC33T7_F04:***: (Q65XE3) Putative cullin 1.	33T7.F04								1.18465	0.653054	-1.29944	0.316775	-1.34264	0.486778	-2.53108	0.10022	-2.73846	0.0748544	1.18555	0.588687	-1.08193	0.753444	-1.16419	0.539302	1.15479	0.317734	-1.0005	0.99778	1.23493	0.421869	-1.13167	0.478317	-1.19557	0.512088	-1.16951	0.263409	-1.16951	0.401811	1.19592	0.638097	1.2345	0.421379	1.31333	0.116677	1.03226	0.937922	1.06385	0.776222
CYC23T7_F02	cp(01/05):SIN:CYC23T7_F02:**: Homolog of (At5g27650.1) 68418.m03313 PWWP domain-containing protein hypothetical protein F22F7.12 - Arabidopsis thaliana, EMBL:AC009606	23T7.F02								2.19449	0.0404674	-1.01566	0.85045	-2.02165	0.101368	1.58029	0.197666	1.46004	0.303264	-1.18685	0.66497	-1.08236	0.8441	1.04873	0.889505	1.05453	0.70518	-1.10031	0.730987	1.05449	0.878872	1.35592	0.277081	-1.20296	0.536062	1.4058	0.671471	1.4058	0.199016	-1.24444	0.497249	-1.16669	0.510285	-1.02021	0.962965	1.06664	0.4457	1.14358	0.717024
CYC34T7_G11	cp(01/05):SIN:CYC34T7_G11:**: Homolog of (5271.m00193) |||receptor-like protein kinase|o_sativa|chr_11|OSJNBa0049D05|5271	34T7.G11								1.75506	0.0471348	1.2892	0.572075	-2.34889	0.00367192	-1.21275	0.70071	-1.31392	0.499715	-1.30811	0.518305	-1.08342	0.813369	2.50404	0.145827	1.02108	0.948895	1.14491	0.604801	1.25617	0.468143	2.25065	0.134285	1.13896	0.722557	1.80104	0.202176	1.80104	0.29071	-2.06914	0.186577	-1.52921	0.517105	-1.6536	0.426485	1.35308	0.560336	-1.08134	0.900098
CYC17T7_G11	cp(01/05):SIN:CYC17T7_G11:***: (Q8S569) PEP carboxylase (Fragment).	17T7.G11								-1.17582	0.724657	-1.66809	0.233142	-1.67264	0.311232	2.5412	0.103975	2.34304	0.0511352	-1.03318	0.941753	-1.08457	0.852247	-2.78531	0.124647	-1.14958	0.820018	-15.965	0.0130413	-3.60445	0.115872	-1.58411	0.482697	-1.48503	0.233961	-4.72477	0.0156327	-4.72477	0.031632	7.23441	0.0116814	2.93537	0.0864448	5.03149	0.0211413	-2.46457	0.0136899	1.71409	0.0475386
CYC20T7_A08	cp(01/05):SIN:CYC20T7_A08:**: Homolog of (BAB10496) unnamed protein product [Arabidopsis thaliana].	20T7.A08								1.14285	0.404739	1.08715	0.631448	1.17317	0.302453	-1.22239	0.770041	-1.32767	0.727019	-1.42029	0.132916	-1.08613	0.864412	-1.23389	0.137122	1.00839	0.900258	-1.25587	0.618858	-1.30988	0.557318	-1.11411	0.436692	1.27268	0.408934	-1.35945	0.620828	-1.35945	0.276669	-1.06107	0.379719	1.18651	0.183196	1.19866	0.405758	1.25897	0.0687273	1.01024	0.963224
CYC02F2_D05	cp(01/05):SIN:CYC02F2_D05:***: (Q9AR82) Thioredoxin h.	02F2.D05	GO:0005829 : GO:0006950 : GO:0008150 : GO:0009607							-2.00277	0.0957418	4.63069	0.0332911	-3.25395	0.0068087	-6.3033	0.0290961	-6.8668	0.00663164	7.19374	0.0199273	-1.0894	0.896279	6.28814	0.0455285	1.97111	0.317273	-2.00972	0.130381	-2.21766	0.0564025	-1.37532	0.308798	1.09897	0.619818	-1.36971	0.0955706	-1.36971	0.167944	-1.26815	0.803922	3.1616	0.0784767	1.90047	0.284514	4.00939	0.242578	-1.66359	0.509819
CYC19T7_H08	cp(01/05):SIN:CYC19T7_H08: contains: (COIL:coil)	19T7.H08								3.08007	0.0499165	-4.60476	0.0201822	-2.50328	0.00687657	1.77354	0.200203	1.62295	0.195552	-1.26963	0.588358	-1.09279	0.845939	1.16691	0.66387	1.00319	0.995156	1.22692	0.490871	1.41413	0.202904	1.37828	0.460535	-1.38845	0.229505	1.66032	0.641548	1.66032	0.139531	-1.3498	0.514293	-1.41237	0.387103	1.24554	0.481755	-1.04635	0.913691	1.75916	0.0795311
CYC07T7_H11	cp(01/05):SIN:CYC07T7_H11:***: (Q9LVH4) GTPase activating protein-like.	07T7.H11								1.29845	0.4445	3.94873	0.0455125	1.03086	0.942328	-1.36834	0.483832	-1.49643	0.406866	2.07138	0.0231631	-1.09361	0.599425	-1.59357	0.144362	-1.08759	0.883717	-1.09504	0.644655	1.54694	0.063513	-1.0415	0.901158	-1.54349	0.164776	-1.14303	0.137232	-1.14303	0.655214	5.3141	0.00340828	3.91189	0.102641	1.04144	0.915163	-1.35845	0.647492	-3.75625	0.117124
CYC25T7_F04	cp(01/05):SIN:CYC25T7_F04:***: (Q9SDR8) Vacuolar sorting receptor protein (Fragment).	25T7.F04	GO:0005488 : GO:0005515 : GO:0005737 : GO:0005794 : GO:0005886 : GO:0006810 : GO:0009987 : GO:0016020 : GO:0016787							1.73696	0.130768	1.23215	0.639874	1.07028	0.886609	-1.76048	0.272199	-1.92649	0.246141	1.9018	0.380594	-1.0943	0.89424	-1.80028	0.141437	-3.60305	0.0297983	1.42117	0.58793	-1.01208	0.982962	-2.31502	0.279572	1.09959	0.898759	-1.7698	0.45608	-1.7698	0.383644	1.12564	0.842065	1.63534	0.348716	2.46025	0.165807	1.45281	0.557582	1.50443	0.506831
CYC22T7_D06	cp(01/05):SIN:CYC22T7_D06:**: Homolog of (AAM97142) unknown protein [Arabidopsis thaliana].	22T7.D06								1.61597	0.567726	22.0495	8.79078e-05	16.3665	0.0384611	-4.48019	0.0506092	-4.92345	0.12703	8.49737	0.016358	-1.09894	0.908276	36.5762	0.000770298	1.16044	0.795232	-1.96899	0.186095	2.52166	0.142652	42.9698	0.000125399	1.62318	0.437887	5.33171	0.00780456	5.33171	0.00942451	2.03154	0.0585586	3.01883	0.0128081	1.77375	0.000348136	1.48598	0.34603	-1.70194	0.109805
CYC26T7_E01	cp(01/05):SIN:CYC26T7_E01:***: (Q6K719) Zinc finger-like.	26T7.E01								1.71606	0.033872	1.0562	0.696215	-1.41641	0.35077	-1.53277	0.440746	-1.68616	0.353077	1.30836	0.497949	-1.10007	0.180874	-1.19724	0.698836	-2.68094	0.115724	1.42698	0.474767	-1.03061	0.950269	-1.72583	0.322138	-1.39042	0.455754	1.18484	0.757024	1.18484	0.67105	-1.28356	0.535095	-1.1459	0.719859	2.7028	0.245134	1.12013	0.638111	3.09715	0.166445
CYC14T7_B11	cp(01/05):SIN:CYC14T7_B11:***: (Q7QFS5) ENSANGP00000005634 (Fragment).	14T7.B11								-1.00681	0.958401	1.66206	0.0931091	1.14281	0.629549	-1.40211	0.518191	-1.54583	0.393191	-1.45864	0.285627	-1.1025	0.806532	-2.05699	0.102603	1.04629	0.946982	-1.11878	0.846797	-1.55998	0.462352	-1.3387	0.144131	1.36171	0.571462	-1.30735	0.843513	-1.30735	0.62736	1.28882	0.627956	2.02136	0.0779042	1.89167	0.38305	1.56838	0.440734	-1.06855	0.927345
CYC16T7_D06	cp(01/05):SIN:CYC16T7_D06:***: (Q5SND4) Putative GAMYB-binding protein.	16T7.D06								2.0409	0.236117	-1.08343	0.773627	-1.90449	0.366466	1.50691	0.395933	1.3668	0.397313	-1.76943	0.246406	-1.10251	0.855324	1.07488	0.796358	1.37459	0.575437	1.08397	0.648523	-1.00835	0.964924	1.1163	0.617123	1.7425	0.0526241	-1.42812	0.41532	-1.42812	0.234847	1.388	0.49013	1.07381	0.853266	1.26958	0.569519	-1.29259	0.631732	1.18231	0.731795
CYC13T7_F06	cp(01/05):SIN:CYC13T7_F06:***: (Q9C9C0) Putative protease IV; 48713-44371.	13T7.F06								-1.03546	0.86552	-1.67183	0.0436414	2.34695	0.0640749	-1.58307	0.393917	-1.75476	0.193415	-1.34874	0.539342	-1.10845	0.810282	-1.47259	0.436369	1.25266	0.687414	-1.05862	0.864547	-1.45712	0.367817	-1.1471	0.553391	1.36961	0.300295	-1.14141	0.608795	-1.14141	0.558033	1.35112	0.517926	-1.17209	0.580822	1.18038	0.509111	-1.58363	0.326849	1.38351	0.186252
CYC04T7_H02	cp(01/05):SIN:CYC04T7_H02:**: Homolog of (BAD08991 (unknown protein [Oryza sativa) japonica cultivar-group)].	04T7.H02								1.44305	0.224532	1.07904	0.807683	-2.00734	0.0736799	1.08748	0.788167	-1.02205	0.929564	-1.10568	0.821928	-1.11146	0.783266	1.0218	0.935584	-1.73535	0.100109	1.09329	0.795114	1.18021	0.669239	-1.16027	0.669632	-1.51297	0.25553	1.20794	0.584707	1.20794	0.455235	1.37542	0.285729	1.25891	0.592296	-1.03186	0.925972	-1.09255	0.814895	-1.29902	0.547444
CYC32T7_D03	cp(01/05):CON:CP_43_C1:***: (Q8H0I7) Cytochrome P450.	32T7.D03								-1.88179	0.0279188	1.31687	0.190091	4.06189	0.0109333	1.12422	0.865207	1.01137	0.980107	1.20764	0.755753	-1.11158	0.855632	7.28286	0.0207828	-1.05047	0.914858	4.12537	0.00781064	-1.65368	0.125746	1.80402	0.203691	1.70894	0.107639	7.2016	0.00142169	7.2016	0.00138582	-8.08339	0.0131151	-6.69894	0.00138614	-3.55511	0.0439257	1.20667	0.697324	1.88432	0.178638
CYC22T7_D01	cp(01/05):SIN:CYC22T7_D01:***: (O49209) Putative histone deacetylase.	22T7.D01		embryogenesis	RecName: Full=Histone H1-I	Q08864				-1.88623	0.127809	-40.8579	7.47323e-06	1.10843	0.824608	2.72927	0.0175572	2.45448	0.0263109	-2.39245	0.00351233	-1.11195	0.515337	-16.6353	0.00205582	-1.28054	0.226885	1.55434	0.191044	-1.00741	0.981415	-8.21416	0.005073	1.25819	0.369993	-6.60019	0.0129995	-6.60019	0.0115982	3.9308	0.0242545	2.5303	0.0768023	5.81309	0.00979171	-1.55349	0.0399788	2.29739	0.00260855
CYC04T7_A03	cp(01/05):SIN:CYC04T7_A03:***: (Q7XC44) Putative palmitoyl-protein thioesterase.	04T7.A03								1.14175	0.76963	-1.39597	0.278704	1.47582	0.470547	-1.5538	0.293338	-1.72943	0.226914	-1.14801	0.685391	-1.11303	0.64474	1.91224	0.0894828	1.29809	0.160239	1.03794	0.86173	-1.32993	0.333228	1.68008	0.183283	1.25025	0.640119	1.85495	0.0929488	1.85495	0.212009	-1.34431	0.622182	-2.19872	0.0343178	-2.1466	0.0643818	-1.63558	0.377333	1.02428	0.894477
CYC13T7_F10	cp(01/05):CON:CP_65_C1:**: Homolog of (BAB08499 (NAM) no apical meristem)-like protein [Arabidopsis thaliana].	13T7.F10								1.6371	0.344312	1.0049	0.974033	-1.57541	0.450428	1.32063	0.334483	1.18589	0.753667	-1.27798	0.469755	-1.11362	0.846662	-1.71367	0.259574	-1.31579	0.505096	1.31078	0.349448	-1.00311	0.991422	-1.83703	0.0490855	-1.70312	0.0961256	1.21901	0.234345	1.21901	0.0862867	1.0408	0.474775	1.14407	0.119367	1.14123	0.436967	1.09922	0.148482	-1.00249	0.987896
CYC19T7_F02	cp(01/05):SIN:CYC19T7_F02: contains: Endoplasmic reticulum targeting sequence(InterPro:IPR000886,PROSITE:PS00014)	19T7.F02								-1.41342	0.0963365	-1.50068	0.0156745	1.08421	0.636322	1.0022	0.996472	-1.11183	0.806561	1.68487	0.341221	-1.11428	0.719605	-2.67846	0.0387739	1.45789	0.191457	-1.08185	0.75973	1.99584	0.148021	1.38019	0.288742	-1.42395	0.500771	-1.09865	0.392288	-1.09865	0.792917	-1.40429	0.265991	-1.53025	0.132809	-1.21418	0.49894	-1.0897	0.557861	1.26032	0.153492
CYC29T7_G04	cp(01/05):SIN:CYC29T7_G04:***: (Q8LAV4) Putative DNA-binding protein.	29T7.G04								2.7102	0.0100088	-1.37075	0.582036	-4.01851	0.0017656	1.26499	0.567508	1.13524	0.822212	1.12165	0.800748	-1.11429	0.819658	-2.84042	0.047787	-2.17254	0.34013	-1.12687	0.655992	-1.11999	0.788887	-1.82371	0.00984661	-1.22492	0.699647	-1.49798	0.198866	-1.49798	0.256693	3.31409	0.00521666	3.42601	0.110324	3.58002	0.00346115	1.03377	0.960622	1.04495	0.947592
CYC11T7_F04	cp(01/05):SIN:CYC11T7_F04:**: Homolog of (7220.m00167) |||hypothetical protein|o_sativa|chr_11|OSJNBa0029D01|7220	11T7.F04								-1.14149	0.730707	-1.16187	0.588842	1.76457	0.213054	1.95397	0.108409	1.75031	0.0935158	-2.16011	0.114354	-1.11636	0.76618	-1.12426	0.757146	-1.2274	0.425636	-1.17163	0.42863	-1.74108	0.0976095	1.14263	0.660329	1.10823	0.738668	1.53217	0.225832	1.53217	0.221444	1.48163	0.476803	1.04464	0.890074	1.03235	0.929323	-1.41832	0.476121	-1.0119	0.963886
CYC11T7_F10	cp(01/05):SIN:CYC11T7_F10:***: (Q9LLL7) Omega-6 fatty acid desaturase.	11T7.F10	GO:0003824 : GO:0005737 : GO:0008152 : GO:0009987 : GO:0016020							-1.77514	0.42726	-1.91652	0.424888	-7.89376	0.0213773	3.93017	0.155326	3.51882	0.00579085	-2.71656	0.271052	-1.1169	0.89266	-2.37109	0.140118	-1.79541	0.326699	-3.2401	0.12202	-5.57048	0.0188699	-1.04552	0.94505	2.62075	0.123966	-1.59377	0.279063	-1.59377	0.460524	10.0232	0.0606397	26.1542	0.00770377	4.4062	0.0601348	2.60937	0.388748	-5.93577	0.06895
CYC16T7_C04	cp(01/05):SIN:CYC16T7_C04:***: (CHLI_TOBAC) Magnesium-chelatase subunit chlI, chloroplast precursor (EC 6.6.1.1) (Mg-protoporphyrin IX chelatase).	16T7.C04	GO:0000166 : GO:0003824 : GO:0008152 : GO:0009507 : GO:0009536 : GO:0009987 : GO:0016787							1.20634	0.302593	-1.26666	0.118984	-1.38771	0.126495	-1.16463	0.868923	-1.30084	0.73873	-1.04309	0.948867	-1.11695	0.839409	1.86362	0.224588	1.10954	0.62098	-1.10315	0.761792	-1.18256	0.684079	1.4089	0.529922	1.40268	0.49377	1.07674	0.512905	1.07674	0.887381	-1.50894	0.50063	-1.78532	0.261304	-1.69233	0.292274	-1.18316	0.674041	1.05495	0.70148
CYC17T7_E07	cp(01/05):SIN:CYC17T7_E07:***: (O23771) Major intrinsic protein PIPB.	17T7.E07	GO:0005215 : GO:0005886 : GO:0006810 : GO:0006950 : GO:0009628 : GO:0016020	embryogenesis	plasma membrane intrinsic protein [Elaeis guineensis]	ACF06572				-2.34194	0.111153	-6.2383	0.00284957	1.39427	0.454475	-1.51363	0.0815728	-1.69296	0.0380981	-2.16969	0.00477727	-1.11847	0.554515	-2.15599	0.00439007	1.37386	0.154218	-1.55144	0.0461485	-1.70576	0.00744226	-1.08555	0.642454	-1.01275	0.925711	1.02574	0.89865	1.02574	0.866801	2.91019	0.00178396	2.08746	0.00923875	3.83157	0.00144892	-1.39413	0.139307	1.83552	0.0403142
CYC34T7_F02	cp(01/05):SIN:CYC34T7_F02:***: (Q9LJF4) Emb|CAB87904.1.	34T7.F02								-1.74662	0.190166	1.56797	0.397742	1.90087	0.117573	3.21615	0.278769	2.87323	0.023998	-1.39228	0.748905	-1.11935	0.911564	3.25924	0.119547	-1.36126	0.531213	1.30246	0.591146	-2.00937	0.152208	1.58474	0.374034	1.45898	0.364486	2.84271	0.0220133	2.84271	0.0382061	-1.58758	0.295847	-1.70777	0.375714	-1.20471	0.750743	-1.07571	0.900895	1.41758	0.631962
CYC26T7_G11	cp(01/05):SIN:CYC26T7_G11:***: (Q9FPM8) JD1.	26T7.G11								1.50989	0.19906	1.05234	0.82295	-1.03513	0.934306	1.89839	0.100999	1.69441	0.460769	-1.63939	0.255297	-1.12039	0.864127	-4.69763	0.032109	2.10288	0.0351974	1.53357	0.397309	1.19905	0.594103	-2.30804	0.236974	-1.32136	0.613394	-1.3657	0.259924	-1.3657	0.563307	2.01546	0.175444	2.18077	0.0890652	2.22627	0.162024	1.08202	0.827453	1.02086	0.960254
CYC12T7_E03	cp(01/05):SIN:CYC12T7_E03:***: (Q6K3D4) Putative PKG-Ib.	12T7.E03								-2.50277	0.00176179	-1.49252	0.611789	1.64233	0.0526751	-29.2105	0.00496519	-32.733	0.00184386	1.76319	0.389886	-1.12059	0.805955	19.6648	0.00209144	1.27681	0.588847	-2.56387	0.0208432	-1.51306	0.366337	44.7644	0.00011179	-1.2669	0.692376	33.4685	0.00180718	33.4685	0.000692504	-24.7286	0.000418552	-15.6069	0.0368506	-15.4222	0.00338736	1.58446	0.645266	1.01198	0.990894
CYC33T7_G07	cp(01/05):CON:CP_97_C1:***: (R21B_ARATH) 40S ribosomal protein S21-2.	33T7.G07								1.15489	0.644331	1.67967	0.0912776	-2.15881	0.323123	-1.4157	0.278809	-1.58919	0.214213	-1.26359	0.193641	-1.12255	0.515772	-1.2434	0.342602	1.04398	0.58989	1.24831	0.34456	-1.04693	0.812643	-1.17767	0.504627	-1.0327	0.868901	1.14603	0.599743	1.14603	0.452184	-1.08583	0.724899	1.06884	0.774419	-1.04988	0.799921	1.16058	0.598084	-1.12215	0.641672
CYC10T7_F09	cp(01/05):SIN:CYC10T7_F09:***: (TYD5_PAPSO) Tyrosine/DOPA decarboxylase 5 [Includes: DOPA decarboxylase (EC 4.1.1.28) (DDC); Tyrosine decarboxylase (EC 4.1.1.25)].	10T7.F09	GO:0003824 : GO:0005488 : GO:0008152 : GO:0009987							-1.06413	0.737797	-1.07248	0.662807	1.06557	0.731479	-1.77835	0.15059	-1.99675	0.0390113	2.13916	0.242368	-1.12281	0.686346	1.0863	0.612455	1.24666	0.162857	-1.32134	0.106913	2.20236	0.125016	1.35217	0.148883	-2.02835	0.232278	-1.06104	0.209047	-1.06104	0.720443	-1.1573	0.438059	-1.20246	0.391411	1.06402	0.88683	-1.03902	0.828046	1.27944	0.660368
CYC24T7_E03	cp(01/05):SIN:CYC24T7_E03:***: (Q8S3D6) Putative bHLH transcription factor.	24T7.E03	GO:0003677 : GO:0006350							-1.72981	0.0971694	1.09472	0.809909	1.01742	0.898674	-1.4037	0.155741	-1.57714	0.146295	1.12544	0.749412	-1.12356	0.627646	1.611	0.217752	-1.07092	0.842014	-1.17952	0.52441	-1.33672	0.421816	1.3888	0.412773	1.02433	0.954891	1.53651	0.371473	1.53651	0.325806	-1.49199	0.353193	-1.11578	0.814021	-1.86001	0.11744	1.33717	0.486946	-1.66701	0.174716
CYC26T7_D01	cp(01/05):SIN:CYC26T7_D01:***: (Q7X7U1) OSJNBb0039L24.22 protein (OSJNBb0020O11.18 protein).	26T7.D01								1.20637	0.358011	-1.06461	0.779178	-1.26551	0.110982	-1.1405	0.500558	-1.28337	0.000507036	1.73603	0.265644	-1.12528	0.543386	1.1104	0.478576	-1.82838	0.211303	-1.66308	0.301283	1.06275	0.91393	1.0802	0.688354	-1.50218	0.358174	-1.08923	0.289808	-1.08923	0.532524	-1.07152	0.640626	-1.05665	0.758464	1.0825	0.806448	1.01408	0.929111	1.14382	0.684995
CYC21T7_F09	cp(01/05):SIN:CYC21T7_F09:***: (Q40215) RAB8A.	21T7.F09								1.46248	0.161501	1.49972	0.345144	-2.43497	0.0183265	1.34941	0.533624	1.19815	0.670955	-1.77336	0.0967678	-1.12625	0.712194	-1.83052	0.323571	-1.93938	0.180423	-1.23973	0.631692	-1.35547	0.454947	-1.13489	0.71686	-1.04916	0.901351	1.01077	0.879984	1.01077	0.980713	-1.26763	0.583389	-1.47482	0.469982	-1.78145	0.145895	-1.16345	0.796296	-1.20791	0.722321
CYC02F_B03	cp(01/05):SIN:CYC02F_B03:***: (Q6ZI55) Putative NAD-dependent isocitrate dehydrogenase.	02F_.03	GO:0003824 : GO:0005488 : GO:0005515 : GO:0006091							-1.1843	0.677854	1.12869	0.593325	-1.1379	0.768781	-2.40352	0.193964	-2.70738	0.173167	2.04128	0.0677349	-1.12642	0.775108	1.31489	0.562635	1.48758	0.257515	1.44727	0.241566	2.21858	0.0228942	1.64486	0.119552	-1.40058	0.388336	1.50283	0.739651	1.50283	0.270935	-1.43749	0.0280785	-1.57983	0.017963	-1.93012	0.132022	-1.09902	0.287789	-1.22173	0.587538
CYC25T7_G07	cp(01/05):SIN:CYC25T7_G07:***: (Q683I1) RNA 3'-terminal phosphate cyclase-like protein.	25T7.G07								1.25391	0.715123	-1.94823	0.203676	-2.27689	0.138266	1.07311	0.731329	-1.05131	0.616211	1.18195	0.591699	-1.12817	0.570263	-1.38178	0.238463	-1.37735	0.190145	-1.13258	0.569441	1.10052	0.71356	-1.21279	0.356408	-1.08071	0.774097	-1.39875	0.170449	-1.39875	0.108788	1.27391	0.309027	1.00181	0.988788	1.24874	0.272237	-1.27162	0.261572	1.24649	0.203894
CYC29T7_H11	cp(01/05):SIN:CYC29T7_H11:**: Homolog of (BAC43270) unknown protein [Arabidopsis thaliana].	29T7.H11								1.24038	0.599309	1.13576	0.582004	1.15171	0.822965	-1.00503	0.962224	-1.13503	0.431355	1.51268	0.230935	-1.12935	0.422062	1.45499	0.432023	1.19446	0.473551	-1.43277	0.206043	-1.08267	0.826678	1.35194	0.518404	1.20671	0.736957	-1.18121	0.968809	-1.18121	0.798129	-1.02935	0.964423	-1.24383	0.673036	-1.57624	0.346944	-1.20836	0.718678	-1.26724	0.351542
CYC27T7_C08	cp(01/05):SIN:CYC27T7_C08:***: (Q7XV53) OSJNBa0086B14.2 protein.	27T7.C08								-1.8971	0.190242	1.25325	0.725997	1.41427	0.210276	-2.72209	0.158189	-3.07744	0.101767	-1.22599	0.567636	-1.13054	0.633359	1.00303	0.994774	-1.498	0.232472	-1.46994	0.308076	-2.49651	0.0660128	-1.01523	0.936219	1.09631	0.761423	1.52593	0.15103	1.52593	0.154836	-1.51399	0.128254	2.34663	0.197959	-1.26167	0.310434	3.55277	0.0783363	-2.96067	0.111189
CYC20T7_H07	cp(01/05):SIN:CYC20T7_H07:**: Homolog of (AAQ87019) VDAC1.1 [Lotus corniculatus var. japonicus].	20T7.H07								-1.2201	0.707994	-1.53573	0.431387	-1.40314	0.02685	-1.15036	0.867159	-1.30481	0.524408	1.10146	0.907387	-1.13427	0.870701	-1.00092	0.995932	1.10043	0.70227	1.22324	0.438111	1.41795	0.324897	-1.34362	0.286615	-1.75865	0.171024	1.12915	0.273912	1.12915	0.426879	-1.02694	0.880553	1.01545	0.916564	1.04655	0.875665	1.04281	0.782114	1.03063	0.912826
CYC31T7_C12	cp(01/05):SIN:CYC31T7_C12:***: (DPHB_METJA) Probable diphthine synthase (EC 2.1.1.98) (Diphthamide biosynthesis methyltransferase).	31T7.C12								-1.13327	0.800031	1.10503	0.796399	-1.04871	0.93741	1.915	0.0448966	1.68784	0.102931	1.48944	0.208265	-1.13458	0.708025	-1.03013	0.911766	2.0371	0.0516618	1.26071	0.0767816	2.07643	0.0054492	1.05859	0.810167	-1.41147	0.497697	-1.10231	0.16677	-1.10231	0.848608	-1.63252	0.137078	1.26682	0.612934	-1.60873	0.0842584	2.06812	0.155249	-2.03798	0.136058
CYC25T7_G01	cp(01/05):SIN:CYC25T7_G01:***: (Q6H7M7) Putative outer envelope membrane protein OEP75.	25T7.G01								1.55434	0.0524398	1.07992	0.775487	-1.59603	0.126693	1.4128	0.514898	1.24434	0.207498	1.94609	0.270813	-1.13538	0.812501	-1.23426	0.295871	-1.20607	0.742906	-1.06855	0.781587	2.00455	0.0448734	-1.42703	0.093198	-2.21144	0.0296606	-1.38219	0.00764762	-1.38219	0.127852	1.2322	0.120872	1.32627	0.381027	1.71986	0.186789	1.07634	0.797743	1.29677	0.5702
CYC25T7_H08	cp(01/05):SIN:CYC25T7_H08:***: (Q6B4V3) Chloroplast chaperonin 21 (Fragment).	25T7.H08	GO:0000166 : GO:0005737 : GO:0009987 : GO:0019538							1.30314	0.566985	1.55576	0.42446	-1.49986	0.285139	1.58689	0.32854	1.39658	0.327941	1.66695	0.302925	-1.13627	0.808587	-1.98756	0.037252	-1.81083	0.151592	3.41649	0.0201168	1.51802	0.330391	-7.1373	0.000122837	1.00469	0.987495	-3.18612	0.00467933	-3.18612	0.0123785	3.50354	0.0431275	2.99433	0.0770044	2.86021	0.0248247	-1.17006	0.807631	-1.04689	0.934034
CYC07T7_G09	cp(01/05):SIN:CYC07T7_G09:**: Homolog of (AAM44966) putative enolase 2-phospho-D-glycerate hydroylase [Arabidopsis thaliana].	07T7.G09								1.1098	0.86686	1.21518	0.725732	-1.77685	0.221701	1.08644	0.888681	-1.04614	0.945557	1.03752	0.908568	-1.13657	0.781274	1.19797	0.64987	-1.29751	0.619489	-1.13818	0.807757	-1.10556	0.843003	-1.07384	0.869046	-1.17676	0.674062	1.06442	0.795654	1.06442	0.892657	1.22662	0.69138	1.02696	0.961113	-1.60133	0.241686	-1.19442	0.762279	-1.64451	0.317102
CYC18T7_E03	cp(01/05):SIN:CYC18T7_E03:***: (Q9FP19) Putative nucleolar protein family A member 2.	18T7.E03								1.38556	0.31594	1.37637	0.407181	-2.13931	0.118749	5.65974	0.0207393	4.96622	0.0193488	1.05019	0.921157	-1.13965	0.833062	-1.35366	0.546018	-1.14613	0.838895	4.8139	0.00127274	2.44135	0.0103938	-4.8301	0.0137871	-1.4696	0.334554	-1.66683	0.06746	-1.66683	0.31496	1.12579	0.766197	1.44142	0.50109	1.21714	0.602983	1.28036	0.590897	-1.18427	0.696196
CYC21T7_C02	cp(01/05):CON:CP_80_C1:***: (Q6H592) Proteasome protein-like.	21T7.C02								-1.30142	0.455168	-1.27034	0.568456	-1.07021	0.528381	1.62635	0.350266	1.42635	0.153857	-1.6105	0.353397	-1.14022	0.78088	1.72462	0.253474	-1.01108	0.931635	1.12241	0.775718	1.03469	0.934498	1.37657	0.489802	1.17495	0.622529	1.27092	0.408445	1.27092	0.645658	-1.67008	0.278047	-1.25673	0.661437	-1.48773	0.416759	1.32891	0.345874	-1.18381	0.615901
CYC14T7_F01	cp(01/05):SIN:CYC14T7_F01:***: (Q7F7P3) P0489G09.3 protein.	14T7.F01								1.46825	0.219228	2.47392	0.15088	-1.42534	0.424668	-1.0476	0.933416	-1.19527	0.775278	-1.11308	0.8576	-1.14096	0.827885	1.11032	0.754534	-1.98114	0.0736579	-1.85849	0.146955	-1.44969	0.499401	1.31401	0.182814	-1.20031	0.731075	1.23028	0.960058	1.23028	0.522665	-1.13348	0.781392	1.75407	0.412783	-2.29147	0.0465107	1.98821	0.386203	-4.01939	0.0946074
CYC01T7_B02	cp(01/05):SIN:CYC01T7_B02:***: (Q69L05) Putative Avr9/Cf-9 rapidly elicited protein 141.	01T7.B02								-1.49756	0.500182	-1.07173	0.907813	1.44475	0.482324	-2.14869	0.111463	-2.45448	0.0335241	1.67946	0.469437	-1.14231	0.632907	-1.01643	0.966124	-1.64827	0.314109	1.35149	0.263748	1.45908	0.519293	-1.53685	0.201086	1.02718	0.967304	-1.70431	0.479288	-1.70431	0.140299	-1.44125	0.35785	1.40427	0.488201	-1.28382	0.622644	2.02391	0.184663	-1.80283	0.3354
CYC11T7_D12	cp(01/05):SIN:CYC11T7_D12:**: Homolog of (AAK91470) AT5g14850/T9L3_150 [Arabidopsis thaliana].	11T7.D12								1.04043	0.928556	1.19683	0.782242	-1.14467	0.830324	-1.02358	0.938017	-1.16962	0.669396	-1.04401	0.891984	-1.14268	0.704534	1.779	0.257213	1.07293	0.923029	1.28738	0.303337	1.87067	0.067341	1.81069	0.157039	-1.62905	0.26996	2.02997	0.601062	2.02997	0.178928	-1.8833	0.224543	-1.12966	0.856082	-1.76963	0.28821	1.66713	0.463122	-1.56651	0.526996
CYC29T7_D12	cp(01/05):SIN:CYC29T7_D12:***: (RL6_MESCR) 60S ribosomal protein L6 (YL16-like).	29T7.D12	GO:0003677 : GO:0003723 : GO:0005198 : GO:0005737 : GO:0005829 : GO:0005840 : GO:0006350 : GO:0007275 : GO:0008150 : GO:0009987 : GO:0016043 : GO:0016070 : GO:0019538							2.47971	0.0863628	1.20826	0.705106	-3.11299	0.0393357	2.08147	0.0066867	1.82124	0.0160301	-1.03772	0.812992	-1.14288	0.307219	-2.30138	0.043114	-1.17463	0.514561	2.53588	0.000329867	1.4132	0.0587333	-3.03495	0.00130307	-1.03804	0.785038	-1.62934	0.0415705	-1.62934	0.0177697	1.29105	0.196695	1.02654	0.941002	1.33185	0.115345	-1.25767	0.521897	1.29741	0.456746
CYC11T7_G02	cp(01/05):SIN:CYC11T7_G02:***: (Q8S2D5) P0401G10.6 protein.	11T7.G02								-1.41724	0.221488	1.11257	0.762068	-1.02695	0.868672	1.00238	0.996091	-1.14292	0.718637	-1.25023	0.596161	-1.14564	0.696428	-1.42229	0.470566	1.26742	0.705034	1.5751	0.360928	-1.66299	0.139706	-1.65267	0.370039	1.20839	0.691899	1.31161	0.170424	1.31161	0.542013	1.00462	0.988114	1.07147	0.848247	-1.04103	0.898305	1.06654	0.877655	-1.11543	0.796289
CYC10T7_G04	cp(01/05):SIN:CYC10T7_G04:**: Homolog of (6889.m00194) |||hypothetical protein|o_sativa|chr_5|OSJNBa0035J16|6889	10T7.G04								1.43116	0.377996	1.6846	0.0525322	-1.33124	0.537572	-1.08217	0.794641	-1.24366	0.371298	1.94843	0.287771	-1.14923	0.584504	-1.88969	0.340633	1.13929	0.692786	-1.17121	0.271085	1.92016	0.192909	1.0034	0.976356	-1.94091	0.2853	-1.15477	0.186632	-1.15477	0.521672	1.0177	0.822023	1.90514	0.0418742	1.09628	0.323292	1.872	0.0396368	-1.73781	0.0593415
CYC20T7_A01	cp(01/05):CON:CP_69_C1:***: (Q8RXI2) Putative 60S ribosomal protein.	20T7.A01								-1.37718	0.256642	1.01239	0.950474	1.36435	0.313277	1.66104	0.337169	1.44362	0.44585	3.42001	0.0182988	-1.15061	0.72831	1.27505	0.442875	1.84773	0.0448155	1.73545	0.186772	2.39012	0.0199236	-3.29735	0.0510301	-1.44253	0.116096	-3.1481	0.00832901	-3.1481	0.0210103	-1.01761	0.954829	-1.40423	0.323736	-1.27313	0.513136	-1.37993	0.0567598	1.10297	0.665938
CYC28T7_B10	cp(01/05):SIN:CYC28T7_B10: contains: (PRINTS:PR01217)	28T7.B10								2.00153	0.0934556	1.02139	0.960623	-1.07949	0.904652	-1.28648	0.498911	-1.48192	0.202231	2.11661	0.293318	-1.15192	0.700723	-1.19774	0.735461	1.51613	0.255416	1.37533	0.361929	1.4775	0.466055	-2.06909	0.146458	1.15858	0.812196	-2.57529	0.258934	-2.57529	0.0412888	-1.00846	0.977964	1.44621	0.427065	1.19944	0.68618	1.45844	0.34129	-1.20574	0.707327
CYC07T7_A10	cp(01/05):SIN:CYC07T7_A10:***: (Q9S724) Putative mitochondrial inner membrane protease subunit 2 (Putative signal peptidase).	07T7.A10	GO:0005739 : GO:0006810 : GO:0016020 : GO:0016043 : GO:0019538							-1.05246	0.951666	-1.02586	0.968733	-1.79182	0.426355	-1.11259	0.816256	-1.28342	0.596914	1.39033	0.477941	-1.15355	0.753591	-1.42462	0.227128	-1.1151	0.73398	1.46393	0.221635	1.62306	0.141882	-2.44922	0.0515231	-2.51313	0.165498	-1.08051	0.0395495	-1.08051	0.878773	2.97762	0.0705478	2.13832	0.0518007	1.07982	0.705448	-1.3925	0.531424	-1.98025	0.0628143
CYC31T7_E02	cp(01/05):SIN:CYC31T7_E02:***: (Q6ZGX8) Putative Clathrin coat assembly protein AP50.	31T7.E02	GO:0005215 : GO:0005515 : GO:0005737 : GO:0005739 : GO:0005794 : GO:0005886 : GO:0006810 : GO:0009987 : GO:0016020 : GO:0016043							-1.0029	0.9873	1.10134	0.482712	3.06381	0.00626533	1.06232	0.903596	-1.08663	0.87172	-1.55688	0.187496	-1.15435	0.628188	-1.14853	0.664664	-1.01217	0.943688	1.33002	0.255792	-1.12332	0.575184	-1.15455	0.724702	1.69591	0.24907	-1.31055	0.51081	-1.31055	0.566379	1.32995	0.60136	1.39021	0.331778	1.30881	0.49944	1.04531	0.921965	-1.0622	0.815823
CYC20T7_B03	cp(01/05):SIN:CYC20T7_B03:***: (Q8S997) Glucosyltransferase-12.	20T7.B03	GO:0008152 : GO:0009987 : GO:0016740							-1.19496	0.204739	1.29182	0.0862877	1.57371	0.126603	-1.02505	0.882041	-1.18723	0.334035	1.26017	0.232189	-1.15821	0.0260747	1.02763	0.905329	-1.24413	0.756499	-1.37786	0.1755	1.14261	0.602837	1.37182	0.188261	-1.51007	0.0640314	1.31581	0.613201	1.31581	0.229158	-1.19836	0.436286	1.13133	0.605178	-1.23625	0.341249	1.35574	0.0856926	-1.39861	0.0410359
CYC21T7_A02	cp(01/05):SIN:CYC21T7_A02:***: (O80661) T14N5.13 protein.	21T7.A02								1.57056	0.120265	1.27515	0.528094	-1.3641	0.376064	1.24188	0.476828	1.06828	0.84455	-1.11096	0.738586	-1.1625	0.727926	-1.00086	0.997188	1.3172	0.649894	-1.11841	0.832761	-1.15895	0.745279	-1.1757	0.689743	1.86972	0.106612	-2.12134	0.58053	-2.12134	0.0776733	-1.15654	0.455661	1.26374	0.615788	-1.13601	0.489112	1.46157	0.398956	-1.43562	0.415648
CYC17T7_B07	cp(01/05):SIN:CYC17T7_B07:**: Homolog of (AAC49706) biotin holocarboxylase synthetase.	17T7.B07								1.62937	0.0677795	-1.1283	0.612132	-1.41333	0.316358	-1.12833	0.690421	-1.31318	0.301008	1.25166	0.481221	-1.16382	0.568376	1.07394	0.709551	-1.21347	0.192504	-1.02495	0.733015	1.37965	0.117368	1.20666	0.379634	-1.22159	0.400165	1.04241	0.583695	1.04241	0.835782	-1.30275	0.271225	-1.12139	0.624429	-1.06828	0.773588	1.16173	0.427084	1.04971	0.799191
CYC14T7_F03	cp(01/05):SIN:CYC14T7_F03:***: (Q9LLI0) ClpB.	14T7.F03								1.10011	0.786148	-1.98641	0.0364223	-1.33967	0.585384	1.70513	0.436337	1.46447	0.0238808	-1.81864	0.395489	-1.16433	0.817581	-1.17268	0.60419	2.68628	0.0499227	-1.10901	0.759793	-1.07951	0.828987	1.14757	0.146604	4.69479	0.000976852	-4.20285	0.484552	-4.20285	0.000227473	1.43537	0.55975	-1.16527	0.312007	-1.25284	0.0925505	-1.6726	0.427113	-1.07515	0.677626
CYC16T7_A12	cp(01/05):SIN:CYC16T7_A12:***: (Q6VM20) Metal transport protein.	16T7.A12								1.27149	0.276168	-1.06508	0.683858	1.10782	0.856161	1.08208	0.842796	-1.07666	0.836907	-1.2345	0.4314	-1.16503	0.57289	1.16121	0.780724	1.65172	0.37023	-1.16672	0.717343	-1.4841	0.230779	1.20622	0.752384	-1.14669	0.375349	1.75942	0.388443	1.75942	0.261254	-1.45121	0.455754	-1.57852	0.353218	-1.37735	0.51487	-1.08773	0.646892	1.14606	0.448632
CYC02F_D02	cp(01/05):SIN:CYC02F_D02:***: (Q9LSM6) Arabidopsis thaliana genomic DNA, chromosome 5, TAC clone:K19O4 (AT5g65480/K19O4_1) (Hypothetical protein At5g65480).	02F_.02								-1.29798	0.610659	1.2654	0.241988	1.38254	0.601152	-1.1705	0.852718	-1.36882	0.480383	-1.1865	0.835286	-1.16943	0.836043	6.4781	0.0147662	-1.14679	0.602722	-1.94522	0.042623	-2.55214	0.0445406	7.98729	0.000110745	3.13787	0.115902	3.33965	0.00204852	3.33965	0.0613499	-4.76204	0.0360657	-6.05804	0.000341704	-7.57182	6.61017e-06	-1.27215	0.671201	-1.24988	0.258116
CYC30T7_H08	cp(01/05):SIN:CYC30T7_H08: contains: Prokaryotic molybdopterin oxidoreductase(InterPro:IPR006655,GO:0006118,GO:0016491,PROSITE:PS00551)	30T7.H08								-1.34292	0.174884	-1.10761	0.602178	1.49536	0.0183633	-1.53179	0.263617	-1.79803	0.0407281	-1.02819	0.925262	-1.17381	0.588017	1.66763	0.223215	-1.21921	0.607535	-1.07196	0.612038	-1.05429	0.720858	1.53566	0.271547	1.2294	0.209283	1.22852	0.295559	1.22852	0.591468	-1.33699	0.522625	-1.39654	0.379859	-1.39041	0.40717	-1.04454	0.871177	1.00441	0.975554
CYC19T7_D04	cp(01/05):SIN:CYC19T7_D04:**: Homolog of (BAD01242 (putative glycyl-tRNA synthetase [Oryza sativa) japonica cultivar-group)].	19T7.D04								1.0055	0.986186	-1.1583	0.578295	-1.12069	0.672256	1.64992	0.423172	1.40539	0.465552	-1.34238	0.506578	-1.17399	0.720767	-1.38306	0.261199	1.4935	0.446883	1.95503	0.0912427	1.41271	0.203712	-2.17178	0.0572736	1.40225	0.298596	-2.20061	0.0293097	-2.20061	0.053054	1.35764	0.536924	1.05598	0.722371	-1.09451	0.537886	-1.28567	0.607212	-1.15578	0.317416
CYC16T7_B09	cp(01/05):SIN:CYC16T7_B09:***: (Q5XEN3) At1g08220.	16T7.B09								1.21006	0.590285	1.2087	0.507903	-1.43645	0.345562	1.19276	0.741583	1.01268	0.980278	1.86859	0.292394	-1.17783	0.79294	-1.23608	0.616583	-1.39569	0.100682	-1.2308	0.446607	1.87573	0.129968	-1.36132	0.256922	-1.76221	0.256942	-1.78346	0.0362499	-1.78346	0.205968	1.63508	0.301115	1.56216	0.235578	1.07896	0.781898	-1.04668	0.918236	-1.44784	0.230019
CYC02F_E01	cp(01/05):SIN:CYC02F_E01:**: Homolog of (7115.m00080) |||AC011664 unknown protein|o_sativa|chr_12|OJ1057_A02|7115	02F_.01								-1.20296	0.299787	2.50494	0.0157989	1.22989	0.392982	-1.03826	0.871965	-1.22336	0.297302	-1.16875	0.564263	-1.17828	0.521911	1.42449	0.576942	1.01112	0.985918	-2.2087	0.0358269	-2.0692	0.06188	1.72884	0.353505	-1.13453	0.519312	1.83753	0.423786	1.83753	0.31152	1.02417	0.973381	1.73338	0.410887	-1.86288	0.336396	1.69247	0.371766	-3.22908	0.0375721
CYC25T7_D02	cp(01/05):SIN:CYC25T7_D02:***: (Q94IB3) WRKY DNA-binding protein.	25T7.D02	GO:0003674 : GO:0003677 : GO:0003700 : GO:0005488 : GO:0005515 : GO:0005634 : GO:0006350 : GO:0007165				somatic embryogenesis	somatic embryogenesis related protein [Dactylis glomerata]	AAG42147	-1.37021	0.0863158	1.12613	0.754525	1.34682	0.151228	-2.13591	0.00786811	-2.51748	0.00285567	1.10028	0.430631	-1.17865	0.264193	1.33748	0.55394	-1.16646	0.293471	1.14131	0.253157	1.11011	0.379329	1.31168	0.516901	1.70258	0.280302	-1.26252	0.480142	-1.26252	0.703849	1.50824	0.655254	1.06401	0.918477	-1.09074	0.856839	-1.4175	0.709609	-1.16056	0.774802
CYC18T7_G11	cp(01/05):SIN:CYC18T7_G11:***: (Q9FT60) Histidine kinase-like protein.	18T7.G11	GO:0003674 : GO:0006350 : GO:0007165							1.77407	0.186632	-1.52057	0.134296	-1.21239	0.72754	1.37423	0.0667734	1.16511	0.549713	-1.60291	0.042764	-1.17948	0.448957	-2.47072	0.0184271	-1.05294	0.838555	-1.11219	0.585445	-1.29166	0.264867	-1.24485	0.152278	1.36366	0.292244	-1.46169	0.695402	-1.46169	0.133922	1.39869	0.126552	1.33364	0.00245587	1.65815	0.0146738	-1.04878	0.795469	1.24332	0.142319
CYC19T7_F03	cp(01/05):SIN:CYC19T7_F03:***: (Q7X8Y1) OSJNBa0074L08.19 protein (OSJNBa0081C01.7 protein).	19T7.F03								1.3304	0.611651	-2.00124	0.109856	1.02191	0.96678	2.8355	0.0874945	2.40323	0.0459565	-2.22282	0.152362	-1.17987	0.772247	1.82612	0.141197	-1.11195	0.847001	1.54881	0.0663062	1.50995	0.0251493	1.79032	0.175581	1.11559	0.603321	1.64613	0.126926	1.64613	0.244111	-2.32649	0.0568653	-2.8992	0.0337714	-1.24031	0.642476	-1.24617	0.178722	2.33747	0.0560434
CYC07T7_C07	cp(01/05):SIN:CYC07T7_C07:***: (Q945D3) 26S proteasome regulatory subunit S12 isolog-like protein (Fragment).	07T7.C07	GO:0005515 : GO:0009987 : GO:0019538							-1.03628	0.926107	1.14261	0.696912	1.60315	0.351774	2.34884	0.106573	1.99058	0.101689	-2.93095	0.0429299	-1.17998	0.551424	-2.16515	0.158456	-2.11959	0.136141	3.05989	0.0271228	1.62607	0.241085	-1.67931	0.157024	1.52692	0.295098	-1.36264	0.727712	-1.36264	0.321988	-1.40244	0.493049	-1.41956	0.386723	-2.09238	0.0104142	-1.01221	0.983023	-1.47396	0.311437
CYC20T7_H03	cp(01/05):SIN:CYC20T7_H03:***: (Q5ZAA9) Putative elongation factor 1A binding protein.	20T7.H03								1.1383	0.631817	-1.05387	0.859307	-1.21804	0.298293	1.89791	0.3076	1.60794	0.429949	1.04792	0.943127	-1.18034	0.806257	-1.28306	0.465887	1.13672	0.516707	-1.12889	0.549811	1.68321	0.242993	1.1121	0.553455	-2.23713	0.127526	1.30932	0.294052	1.30932	0.138211	-1.35584	0.190512	-1.07475	0.780393	1.51839	0.314623	1.26154	0.372669	1.63189	0.272558
CYC02F2_A05	cp(01/05):SIN:CYC02F2_A05:***: (Q6ICA4) DJ402G11.5 protein.	02F2.A05								2.08298	0.0469147	1.03364	0.910517	1.98437	0.151185	1.07397	0.866007	-1.10095	0.865262	1.09212	0.772753	-1.18239	0.726276	1.70062	0.111111	1.14051	0.73238	1.55329	0.424702	1.52685	0.274266	1.16999	0.790068	-1.31022	0.569301	1.55949	0.622694	1.55949	0.385523	1.02928	0.935086	-1.6258	0.197948	-2.22814	0.0786494	-1.6734	0.152284	-1.37049	0.354259
CYC25T7_B10	cp(01/05):SIN:CYC25T7_B10:***: (Q9FFL6) Gb|AAD25831.1.	25T7.B10								-2.04615	0.00561924	-1.3215	0.398745	1.54813	0.00492314	1.1583	0.850283	-1.02119	0.967895	-1.44161	0.610543	-1.18284	0.833449	-1.26695	0.550579	-1.28225	0.623916	1.05519	0.719532	1.19773	0.321862	1.72411	0.195274	1.26338	0.35973	1.20227	0.315485	1.20227	0.667212	-1.02498	0.956656	-1.35662	0.55055	-1.48836	0.366291	-1.32356	0.524101	-1.09711	0.811444
CYC12T7_G12	cp(01/05):SIN:CYC12T7_G12:***: (Q9LK58) Arabidopsis thaliana genomic DNA, chromosome 3, P1 clone:MJG19.	12T7.G12		embryogenesis	chloroplast embryo-defective 1270 [Arabidopsis thaliana]	AAW62966				1.09042	0.759983	-1.27921	0.26818	-1.64355	0.116481	2.35697	0.27773	1.99187	0.163717	-2.30975	0.289708	-1.1833	0.806479	-1.23138	0.321875	-1.01636	0.9832	1.73024	0.134839	1.1097	0.737912	-1.64081	0.258921	1.20313	0.612264	-1.26609	0.894446	-1.26609	0.149402	1.12048	0.588401	-1.02108	0.902537	1.43113	0.529146	-1.14411	0.471744	1.46131	0.500223
CYC22T7_B07	cp(01/05):SIN:CYC22T7_B07:***: (Q8RUI6) MRP-like ABC transporter.	22T7.B07								1.43416	0.278861	1.01666	0.937054	1.0968	0.88132	-1.50652	0.446956	-1.78778	0.296757	1.20809	0.323247	-1.1867	0.0302353	1.44396	0.577834	-3.14143	0.10782	-1.49885	0.146231	-1.06765	0.816858	1.73221	0.414874	1.10508	0.7849	1.11655	0.753102	1.11655	0.878007	-1.63489	0.462251	-1.42716	0.608262	-1.75537	0.404243	1.14556	0.577658	-1.22997	0.401908
CYC12T7_C02	cp(01/05):SIN:CYC12T7_C02:***: (O82139) Cycloartenol Synthase.	12T7.C02								-1.12424	0.868678	-1.10008	0.905396	-1.92275	0.266194	-1.14777	0.871256	-1.36422	0.685788	-1.40436	0.479087	-1.18859	0.673551	1.20078	0.842476	-1.03318	0.930247	-1.92494	0.139537	-1.91006	0.146479	1.84979	0.513243	1.71781	0.186007	1.06851	0.519323	1.06851	0.942651	-1.67016	0.571946	1.70554	0.626577	-1.85638	0.567317	2.84852	0.151898	-3.16612	0.223769
CYC34T7_H06	cp(01/05):SIN:CYC34T7_H06:**: Homolog of (BAD28091 (unknown protein [Oryza sativa) japonica cultivar-group)].	34T7.H06								1.48537	0.355184	-1.46459	0.22361	-1.74999	0.264943	-1.17422	0.732182	-1.39673	0.463277	1.19194	0.676162	-1.1895	0.559383	-1.01553	0.92522	1.13294	0.770117	1.48524	0.035695	1.78945	0.0856955	-1.1473	0.533298	-1.419	0.340503	1.02656	0.401554	1.02656	0.841473	1.23045	0.258768	-1.02441	0.905667	1.06057	0.684327	-1.26049	0.264417	1.08646	0.628115
CYC03T7_E12	cp(01/05):SIN:CYC03T7_E12:***: (Q652U1) Putative 2-oxoglutarate-dependent oxygenase.	03T7.E12	GO:0003824	embryogenesis	GA 2-oxidase 2 [Elaeis guineensis]	ACF06552	somatic embryogenesis	1-aminocyclopropane-1-carboxylate oxidase [Medicago sativa]	ABF61805	-1.1145	0.785418	1.09896	0.814839	-1.22531	0.444052	-4.85969	0.0486478	-5.78358	0.0512327	2.29073	0.147884	-1.19011	0.773129	2.83767	0.029685	-2.39836	0.0166529	-1.21092	0.605761	1.87391	0.148926	1.80482	0.221914	1.00229	0.995824	-1.26016	0.625436	-1.26016	0.592947	-4.2544	0.0603738	-2.43354	0.0792951	-4.87786	0.0103428	1.74823	0.349421	-2.00442	0.0788054
CYC14T7_D09	cp(01/05):SIN:CYC14T7_D09:***: (Q6Z309) Remorin protein-like.	14T7.D09								1.19605	0.110396	1.40237	0.138913	-1.07009	0.642592	-1.26886	0.474775	-1.51147	0.241589	1.02635	0.909463	-1.19121	0.117804	-1.32115	0.635021	1.12089	0.746526	-1.25661	0.10633	-1.23856	0.315936	1.15143	0.519736	-1.17892	0.489838	1.33795	0.664847	1.33795	0.203204	1.43885	0.487971	1.11402	0.728238	2.0934	0.152489	-1.29158	0.634557	1.87913	0.227444
CYC01T7_B12	cp(01/05):SIN:CYC01T7_B12:**: Homolog of (AAC49079) TGF-beta receptor interacting protein 1 homolog.	01T7.B12								-1.12024	0.812091	-2.23459	0.0258331	-1.59066	0.367813	2.11196	0.223367	1.77279	0.287274	-1.26924	0.633586	-1.19132	0.749012	-1.11754	0.796034	-2.69487	0.140686	1.39535	0.15702	1.44191	0.179165	1.04623	0.888857	-1.55085	0.195689	1.57015	0.972451	1.57015	0.180423	-1.33158	0.355725	-2.02853	0.0500361	-1.03974	0.948634	-1.5234	0.0700456	1.951	0.273128
CYC19T7_H02	cp(01/05):SIN:CYC19T7_H02:***: (Q8H349) VP1/ABI3 family regulatory protein-like protein.	19T7.H02								2.76057	0.160435	-5.003	0.0673227	-21.4637	0.000218883	2.40603	0.408594	2.01519	0.104471	-1.87856	0.566841	-1.19395	0.852963	-3.84092	0.0186302	1.40943	0.622002	-2.65832	0.154829	-3.7452	0.082983	-1.94872	0.188787	1.2023	0.816167	-1.66301	0.530676	-1.66301	0.424097	10.4451	0.00166042	13.8306	0.00359157	11.6121	0.0159633	1.32413	0.624016	-1.19106	0.826262
CYC21T7_F02	cp(01/05):SIN:CYC21T7_F02:**: Homolog of (CAC01706) putative protein [Arabidopsis thaliana].	21T7.F02								1.14567	0.77161	-1.57265	0.273564	-1.83576	0.118464	1.37736	0.6247	1.15264	0.506105	-1.14932	0.82957	-1.19496	0.774119	1.02623	0.946014	1.00823	0.986674	1.23266	0.410933	1.35385	0.139564	-1.0926	0.842866	-1.53179	0.103089	1.27647	0.651795	1.27647	0.506098	-1.04774	0.897142	-1.39579	0.372703	1.00829	0.985317	-1.33219	0.0736212	1.40737	0.286907
CYC30T7_G01	cp(01/05):SIN:CYC30T7_G01:***: (Q762A2) BRI1-KD interacting protein 112 (Fragment).	30T7.G01								1.14778	0.601932	-1.35207	0.0370348	-1.23567	0.503609	-1.19408	0.773206	-1.42834	0.562878	1.48935	0.50269	-1.19618	0.282152	-1.39525	0.050229	-1.7025	0.0122308	1.15501	0.183125	1.51167	0.398632	-1.37799	0.0320497	-1.40805	0.584056	-1.28085	0.330613	-1.28085	0.371219	1.68452	0.277968	1.18983	0.209265	1.30358	0.140986	-1.41577	0.450041	1.09561	0.562716
CYC26T7_C06	cp(01/05):SIN:CYC26T7_C06: contains: (COIL:coil)	26T7.C06								3.33715	0.0166294	-2.14939	0.049122	-3.08927	0.0493248	1.25859	0.706479	1.05156	0.934359	-1.47293	0.349121	-1.19688	0.738981	-1.73039	0.00215726	1.32686	0.53442	1.13769	0.635118	1.01046	0.963665	-1.70425	0.0556224	-1.07704	0.769095	-1.4054	0.0249129	-1.4054	0.202542	2.30429	0.00501404	1.44837	0.036232	2.61434	0.00582922	-1.59095	0.0509919	1.80502	0.0390677
CYC10T7_C02	cp(01/05):SIN:CYC10T7_C02:***: (Q5Z9I1) Putative endoplasmatic reticulum retrieval protein Rer1B.	10T7.C02								-1.30339	0.0524452	1.83241	0.0919783	1.40245	0.0776475	-1.21974	0.682195	-1.46183	0.329215	-1.0745	0.830036	-1.19847	0.577103	1.61749	0.0724024	1.17022	0.187503	-1.03699	0.89504	1.17458	0.257628	1.40882	0.357763	-1.16808	0.524094	1.35106	0.472928	1.35106	0.293565	-1.17542	0.546602	1.03124	0.936276	-1.27771	0.447039	1.21213	0.639818	-1.31762	0.53917
CYC32T7_B05	cp(01/05):SIN:CYC32T7_B05:***: (Q6AV51) Putative HIPL1 protein.	32T7.B05								1.06519	0.822424	1.06484	0.848364	1.20982	0.692404	-1.52762	0.209103	-1.83209	0.0993103	1.11125	0.700313	-1.19932	0.23914	-1.13407	0.61787	1.20697	0.752802	-1.21982	0.630917	1.05188	0.911573	1.27101	0.370129	-1.18551	0.563552	1.17434	0.978462	1.17434	0.574522	-1.26003	0.460668	1.01725	0.966534	-1.23691	0.433419	1.28176	0.517068	-1.25824	0.511167
CYC31T7_F05	cp(01/05):SIN:CYC31T7_F05:***: (Q9LHJ6) Arabidopsis thaliana genomic DNA, chromosome 3, P1 clone: MMF24.	31T7.F05								1.64104	0.150924	-2.28054	0.00601217	-1.21602	0.753235	1.69323	0.122981	1.4063	0.138302	-1.19433	0.586173	-1.20404	0.499416	-2.73332	0.0205488	-2.21075	0.162229	1.75465	0.168129	-1.0211	0.92195	-2.75287	0.0626183	1.14516	0.722855	-1.75951	0.101418	-1.75951	0.131178	1.66884	0.171993	1.43158	0.0347948	2.2709	0.0165251	-1.16574	0.660426	1.58629	0.114174
CYC10T7_E01	cp(01/05):SIN:CYC10T7_E01:***: (Q9SWS9) Ribosomal protein S26.	10T7.E01								1.62403	0.192395	2.60865	0.00978869	-4.98012	0.021303	2.06127	0.049652	1.71093	0.0876705	1.11285	0.641809	-1.20477	0.288921	-1.16061	0.56183	-1.20939	0.0161694	1.72913	0.0131415	1.32124	0.155482	-2.19909	0.00960806	-1.37963	0.173301	-1.21796	0.0562992	-1.21796	0.22625	1.00231	0.982665	-1.17512	0.44864	-1.47165	0.0975915	-1.17783	0.380845	-1.25234	0.370888
CYC27T7_D05	cp(01/05):SIN:CYC27T7_D05:***: (Q8H903) Mitochondrial chaperonin-60.	27T7.D05								1.374	0.272324	-1.19009	0.413012	-1.11725	0.903863	8.19916	0.0451531	6.80223	0.00709178	-2.0285	0.356341	-1.20536	0.809462	-17.7397	0.0816825	2.04894	0.152289	4.62828	0.00711909	2.0845	0.0542705	-9.94662	0.00129116	-1.12138	0.427373	-3.99489	0.000978174	-3.99489	0.00263229	-1.02384	0.943765	1.56382	0.0671058	1.87008	0.0855494	1.6011	0.159243	1.19584	0.475587
CYC26T7_D02	cp(01/05):SIN:CYC26T7_D02:***: (Q39446) Calmodulin-1.	26T7.D02								1.11928	0.808567	4.03866	0.0191556	-1.34405	0.489186	-1.45887	0.197832	-1.76037	0.00995243	2.0684	0.0329228	-1.20667	0.441901	3.05023	0.100408	-1.03147	0.910039	-1.64991	0.000578121	-1.11389	0.189347	2.50993	0.00379235	1.03282	0.901647	1.64065	0.0279535	1.64065	0.144705	1.19215	0.358366	1.24664	0.471793	-1.16615	0.480445	1.0457	0.871081	-1.45377	0.249185
CYC16T7_D08	cp(01/05):SIN:CYC16T7_D08:**: Homolog of (BAD36064 (unknown protein [Oryza sativa) japonica cultivar-group)].	16T7.D08								-1.12769	0.678978	1.01541	0.966105	-1.16355	0.417859	-1.33713	0.400226	-1.61815	0.0381104	1.10593	0.806933	-1.21017	0.546407	-1.57662	0.24376	-1.06931	0.90138	-1.20508	0.0159257	1.112	0.660628	1.26559	0.239689	-1.22039	0.52302	1.15258	0.86486	1.15258	0.503902	-1.10408	0.658313	1.08838	0.814631	-1.21172	0.324584	1.20166	0.595832	-1.31881	0.40395
CYC04T7_E01	cp(01/05):SIN:CYC04T7_E01:**: Homolog of (AAL15206) unknown protein [Arabidopsis thaliana].	04T7.E01								1.1664	0.696121	1.81096	0.211697	-2.17705	0.0787619	-3.14756	0.0539366	-3.82127	0.0105602	-1.11505	0.844668	-1.21404	0.616438	1.4687	0.33727	-1.04007	0.922245	1.10287	0.700142	-1.14041	0.74294	1.34634	0.491631	-1.21622	0.651648	2.05945	0.374032	2.05945	0.101661	1.0772	0.869384	1.57057	0.42556	-1.06323	0.895479	1.45802	0.453771	-1.66988	0.334704
CYC22T7_C09	cp(01/05):SIN:CYC22T7_C09: contains: N-6 Adenine-specific DNA methylase(InterPro:IPR002052,GO:0003677,GO:0006306,GO:0008170,PROSITE:PS00092)	22T7.C09								-1.15284	0.80067	-1.62546	0.335603	-1.49303	0.314747	-1.02083	0.886327	-1.24012	0.0478573	1.01227	0.94382	-1.21482	0.190289	-1.24865	0.537343	-1.20738	0.380468	-1.11469	0.673861	-1.2378	0.363499	-1.26201	0.268022	1.15669	0.50548	-1.31457	0.331481	-1.31457	0.177587	1.17752	0.564001	1.03556	0.753882	-1.0159	0.640012	-1.13708	0.666968	-1.05203	0.639471
CYC02F_B02	cp(01/05):SIN:CYC02F_B02:***: (Q9ZW02) Putative pumilio/Mpt5 family RNA-binding protein.	02F_.02	GO:0003723 : GO:0005515 : GO:0005739 : GO:0006091 : GO:0009987 : GO:0016020 : GO:0016043 : GO:0016070							2.31444	0.104404	-1.40784	0.449808	-1.93585	0.327287	1.35268	0.682465	1.1099	0.89132	-1.76887	0.247705	-1.21874	0.725085	-1.73399	0.0232067	1.16927	0.750083	1.0699	0.890785	-1.27403	0.601978	-1.7445	0.174674	-1.18327	0.640332	-1.0816	0.410634	-1.0816	0.764783	1.62378	0.213308	1.12279	0.83083	1.62344	0.291846	-1.4462	0.563726	1.44589	0.589636
CYC18T7_A02	cp(01/05):SIN:CYC18T7_A02:***: (Q7XKD6) OSJNBb0017I01.18 protein.	18T7.A02								-1.15174	0.485085	-1.44685	0.0650393	1.17953	0.658872	1.95697	0.162179	1.60091	0.103288	-1.55441	0.355007	-1.22241	0.657491	-1.81024	0.109018	-1.61924	0.323341	-1.03203	0.912307	-1.31905	0.40515	-1.17367	0.584092	-1.01924	0.935357	1.10994	0.800127	1.10994	0.717159	1.98906	0.126497	-1.18335	0.54195	1.34427	0.487781	-2.35375	0.0311232	1.59074	0.199942
CYC26T7_B11	cp(01/05):SIN:CYC26T7_B11:***: (Q7XTC2) OSJNBa0068L06.1 protein.	26T7.B11	GO:0005515 : GO:0005634 : GO:0006259 : GO:0006350 : GO:0006950 : GO:0008150 : GO:0008152 : GO:0009987 : GO:0016043 : GO:0016070 : GO:0016740 : GO:0016787 : GO:0019538							2.58513	0.0563602	1.3877	0.457987	-2.74874	0.0597557	-1.1877	0.737714	-1.45311	0.470429	-1.62395	0.266743	-1.22346	0.697126	1.45156	0.587934	-1.15025	0.673487	-1.21927	0.586736	-1.15404	0.63904	1.2485	0.652241	1.0855	0.778859	1.08864	0.697439	1.08864	0.856155	-1.72025	0.226537	-1.00128	0.998088	-1.13819	0.771348	1.71806	0.188048	-1.13673	0.75369
CYC19T7_G06	cp(01/05):SIN:CYC19T7_G06:***: (R19C_ARATH) 60S ribosomal protein L19-3.	19T7.G06								-1.12066	0.69365	-1.79911	0.00131641	-1.49782	0.334018	1.51574	0.0525512	1.23836	0.0822506	-1.14869	0.406704	-1.22399	0.26092	-1.64175	0.00195046	-1.57819	0.246906	1.1124	0.48319	1.41808	0.00639713	1.10241	0.557608	1.01229	0.929166	-1.17056	0.0727258	-1.17056	0.253908	-1.38624	0.000158534	-1.76535	0.00430667	-1.48691	0.069186	-1.27348	0.0644493	1.18726	0.407179
CYC25T7_D04	cp(01/05):SIN:CYC25T7_D04: contains: Peptidase S8 and S53, subtilisin, kexin, sedolisin(InterPro:IPR000209,GO:0004289,GO:0006508,PROSITE:PS00136)	25T7.D04								1.55381	0.319322	-1.12497	0.698899	-1.35548	0.587235	1.19575	0.454563	-1.0239	0.895277	1.44706	0.391403	-1.22433	0.338288	-1.5332	0.152054	-1.22366	0.292827	-1.4499	0.221096	1.14581	0.742884	-1.25803	0.0819825	-1.70576	0.220715	-1.22524	0.109411	-1.22524	0.236949	1.76555	0.184803	1.45237	0.133764	1.07497	0.656415	-1.21564	0.641739	-1.35108	0.239628
CYC30T7_F04	cp(01/05):SIN:CYC30T7_F04:***: (Q9FPW6) POZ/BTB containing-protein AtPOB1.	30T7.F04								1.36261	0.319987	1.48844	0.402818	-1.56923	0.222099	1.25083	0.807603	1.02058	0.978705	-1.29279	0.656049	-1.22561	0.6998	1.15974	0.693506	-1.45462	0.207567	1.37616	0.276366	-1.12913	0.681883	-1.10693	0.759889	-1.05105	0.850575	1.47542	0.364768	1.47542	0.207161	1.36645	0.560813	1.22508	0.734551	3.12207	0.38824	-1.1154	0.877047	2.54847	0.498293
CYC16T7_F09	cp(01/05):CON:CP_90_C1:***: (Q6EFV6) ARF-like small GTPase.	16T7.F09								1.42503	0.514692	-1.34039	0.610512	-5.27372	0.00889754	1.92265	0.154523	1.56864	0.190594	-1.92809	0.156938	-1.22568	0.659659	-1.13377	0.473497	-1.66789	0.188986	1.00007	0.999681	1.47717	0.0417359	1.73503	0.0492483	1.03257	0.920699	1.1376	0.38995	1.1376	0.663159	1.07867	0.896817	2.19436	0.0519723	2.06334	0.124407	2.03432	0.308465	-1.0635	0.899594
CYC22T7_A02	cp(01/05):SIN:CYC22T7_A02:***: (Q9LV60) Putative 33 kDa secretory protein.	22T7.A02								1.21374	0.307805	1.12948	0.566401	-1.26517	0.295563	-1.37514	0.588689	-1.68592	0.315128	-1.35304	0.505413	-1.226	0.653418	-2.63461	0.11365	1.69028	0.189574	-1.00286	0.995842	-1.43919	0.457215	-1.79736	0.188209	1.11138	0.661296	-1.39193	0.331729	-1.39193	0.0461386	1.2743	0.0948131	1.48137	0.0872171	1.6628	0.0122068	1.1625	0.481431	1.12247	0.590139
CYC19T7_E04	cp(01/05):SIN:CYC19T7_E04:***: (Q6NL06) At1g47570.	19T7.E04	GO:0005515							-1.10664	0.792366	-1.57018	0.201819	-1.1299	0.702964	2.46426	0.0961335	2.00919	0.0117863	-3.00502	0.0668191	-1.2265	0.669448	-1.09164	0.792136	1.23073	0.615659	-5.5545	0.265383	-10.9035	0.141367	1.26941	0.412341	1.54869	0.225166	1.609	0.0275925	1.609	0.246859	-1.20489	0.551257	-1.28047	0.430857	-1.55086	0.136681	-1.06272	0.815225	-1.21117	0.350471
CYC33T7_B11	cp(01/05):SIN:CYC33T7_B11:***: (Q6SA75) ANT-like protein.	33T7.B11								-1.86837	0.0400219	-1.88836	0.070854	1.68117	0.20046	-2.46109	0.150887	-3.02086	0.058979	1.06411	0.907758	-1.22745	0.606524	-2.79865	0.0490564	-1.57764	0.393037	-1.02523	0.854049	1.14179	0.715831	-1.60889	0.10138	-1.13442	0.765252	-1.6602	0.225801	-1.6602	0.104388	3.90473	0.0658327	1.6019	0.187283	1.56085	0.11992	-2.43756	0.169248	-1.0263	0.903184
CYC01T7_F09	cp(01/05):SIN:CYC01T7_F09:***: (O04925) 15.5 kDa oleosin.	01T7.F09	GO:0005737 : GO:0007275 : GO:0008152 : GO:0016020 : GO:0016043							-1.32645	0.433934	-1.6784	0.15908	1.38314	0.275101	1.00458	0.995101	-1.22217	0.683625	-2.05095	0.419382	-1.22776	0.813647	-1.40631	0.329796	-1.78701	0.297349	1.19539	0.598001	-1.73418	0.274012	-1.60807	0.127751	-1.02429	0.956188	1.32047	0.604482	1.32047	0.242513	917.434	1.5113e-05	978.267	1.89444e-05	949.49	4.88605e-06	1.06631	0.833379	-1.03031	0.900315
CYC14T7_H04	cp(01/05):SIN:CYC14T7_H04:***: (Q93VP8) B1148D12.10 protein.	14T7.H04								-1.45755	0.0496253	1.24817	0.418986	1.56285	0.0988431	1.93539	0.156644	1.57493	0.330821	-2.55918	0.020156	-1.22887	0.607069	-1.19527	0.682001	-1.03864	0.930345	1.34612	0.239049	-1.0938	0.496659	-1.23074	0.486542	1.36121	0.281809	-1.13781	0.313636	-1.13781	0.654082	1.016	0.914153	1.35698	0.376147	1.00093	0.994857	1.33561	0.362177	-1.35572	0.338429
CYC33T7_H07	cp(01/05):SIN:CYC33T7_H07:***: (Q6ST18) Heat shock factor binding protein 2.	33T7.H07								1.22181	0.691513	1.08787	0.868271	-1.26583	0.671005	2.35863	0.25784	1.91675	0.196365	-1.05094	0.934338	-1.23053	0.751781	-1.98444	0.377034	-1.27148	0.65711	1.61711	0.164613	1.261	0.462314	-3.59955	0.0180001	1.04048	0.918492	-2.92053	0.0339969	-2.92053	0.0838483	1.73862	0.176846	1.77879	0.2685	1.47311	0.289343	1.0231	0.951131	-1.20751	0.599038
CYC12T7_C03	cp(01/05):SIN:CYC12T7_C03:***: (Q9LMG0) F16A14.19.	12T7.C03	GO:0005739 : GO:0009507							1.12592	0.707699	2.0576	0.148536	-1.24738	0.614097	1.43115	0.437265	1.16223	0.627562	-1.384	0.365285	-1.23137	0.535932	-1.76957	0.0891337	-1.14574	0.680056	1.22249	0.533214	-1.13621	0.615229	-1.66688	0.183523	1.23632	0.577185	-1.48366	0.474808	-1.48366	0.378064	1.03937	0.881007	3.13291	0.0952366	-1.2372	0.637023	3.01425	0.0894461	-3.87602	0.0869152
CYC28T7_A02	cp(01/05):SIN:CYC28T7_A02:**: Homolog of (BAD36248 (unknown protein [Oryza sativa) japonica cultivar-group)].	28T7.A02								1.17651	0.528688	1.24526	0.639098	-1.42002	0.123345	1.2366	0.669395	1.00367	0.988306	-1.09004	0.881101	-1.23208	0.680938	1.86615	0.0194888	1.00298	0.990759	1.16988	0.394721	1.4033	0.281949	1.74162	0.0512439	1.12842	0.764752	1.28669	0.329295	1.28669	0.322751	-1.43472	0.16483	-1.41268	0.516601	-1.13551	0.630159	1.0156	0.977281	1.24409	0.698621
CYC09T7_E10	cp(01/05):SIN:CYC09T7_E10:***: (PE11_ARATH) Peroxidase 11 precursor (EC 1.11.1.7) (Atperox P11) (ATP23a/ATP23b).	09T7.E10	GO:0005488 : GO:0005575 : GO:0006950				somatic embryogenesis	peroxidase [Asparagus officinalis]	BAA94962	1.02597	0.944718	-1.41128	0.341146	1.0602	0.754228	-1.14827	0.671573	-1.41649	0.377875	-1.6676	0.132291	-1.23359	0.520789	-1.31998	0.283184	1.11797	0.806683	-1.36772	0.451285	-1.91322	0.140166	-1.3776	0.317315	1.1499	0.662426	-1.13244	0.954878	-1.13244	0.646185	-1.09576	0.650023	1.01068	0.946612	-1.03817	0.912189	1.10746	0.484911	-1.04926	0.876666
CYC29T7_A02	cp(01/05):SIN:CYC29T7_A02: contains: (PRINTS:PR01217)	29T7.A02								1.38315	0.521657	1.22879	0.587646	-1.18927	0.846576	-1.47818	0.426706	-1.82438	0.0149393	1.06014	0.919206	-1.23421	0.664068	3.07856	0.0510096	-1.32477	0.549339	-1.04647	0.915909	-1.14753	0.747103	3.86462	0.0333066	1.13763	0.792705	3.72513	0.0257113	3.72513	0.0348858	-6.43412	0.00736483	-2.43019	0.0793615	-3.50114	0.0841489	2.64757	0.061509	-1.44068	0.545094
CYC13T7_G03	cp(01/05):SIN:CYC13T7_G03:***: (Q8LC69) Putative RING zinc finger protein.	13T7.G03								1.00674	0.988859	1.03762	0.913655	1.05409	0.92002	-1.22997	0.672679	-1.51998	0.41555	1.28072	0.321898	-1.23578	0.0565546	-1.27038	0.443541	1.30409	0.483276	-2.07212	0.0666189	-1.57323	0.262267	1.07732	0.415931	-1.19571	0.676525	-1.02247	0.427058	-1.02247	0.950763	1.07422	0.325259	1.21352	0.455339	1.31955	0.158589	1.12967	0.618294	1.08737	0.771574
CYC30T7_G06	cp(01/05):SIN:CYC30T7_G06:**: Homolog of (5903.m00124) |||expressed protein|o_sativa|chr_3|OSJNBa0076E06|5903	30T7.G06								1.07133	0.465979	1.44723	0.0478189	1.45695	0.488179	-1.06609	0.770256	-1.31765	0.381908	1.45795	0.126112	-1.23596	0.46964	-1.57185	0.0235064	-1.1672	0.746373	-1.34431	0.244679	1.26727	0.390938	-1.479	0.0018563	-1.70947	0.0304005	-1.47392	0.00332397	-1.47392	0.00623531	1.90553	0.0724164	2.2519	0.00773448	2.09265	0.0221599	1.18177	0.620225	-1.0761	0.791963
CYC16T7_D02	cp(01/05):SIN:CYC16T7_D02:**: Homolog of (CAB51067) putative protein [Arabidopsis thaliana].	16T7.D02								-1.11474	0.472668	1.40356	0.289669	1.02727	0.843414	-1.25104	0.633404	-1.54645	0.291004	1.03687	0.949782	-1.23613	0.473053	1.22254	0.521612	-1.08493	0.722819	-1.22769	0.451704	1.10322	0.839481	1.37625	0.32139	-1.32439	0.591955	1.34574	0.977812	1.34574	0.335938	-1.17083	0.607818	1.19455	0.688861	-1.32509	0.3377	1.39861	0.383815	-1.58288	0.228142
CYC18T7_C07	cp(01/05):SIN:CYC18T7_C07:**: Homolog of (AAF69545) F12M16.22 [Arabidopsis thaliana].	18T7.C07								1.28705	0.527846	-1.1246	0.74146	-2.32091	0.0789784	1.11812	0.761907	-1.10898	0.699755	-1.30174	0.478253	-1.23997	0.622273	2.14019	0.0871856	-1.44374	0.00930344	-1.05391	0.475394	-1.0729	0.447253	2.01399	0.0926732	1.04885	0.609308	1.95478	0.091129	1.95478	0.105906	-1.94367	0.126668	-1.19055	0.711747	-1.46624	0.491849	1.63258	0.215295	-1.23156	0.697344
CYC16T7_C12	cp(01/05):SIN:CYC16T7_C12:***: (P93081) 3-hydroxy-3-methylglutaryl coenzyme A reductase (EC 1.1.1.34).	16T7.C12	GO:0003824 : GO:0005488 : GO:0005737 : GO:0005739 : GO:0008152 : GO:0009536 : GO:0009987 : GO:0016020							2.40396	0.0490032	-3.8387	0.0163554	-7.27701	0.00256506	2.00005	0.461449	1.61238	0.143823	2.92664	0.551769	-1.24043	0.809201	-2.37958	0.161777	-2.28877	0.0846278	-1.41216	0.326643	1.81952	0.647712	-1.83861	0.110307	-3.57367	0.429704	-1.32195	0.345758	-1.32195	0.421722	2.24656	0.0833769	1.99251	0.139699	4.50823	0.00727045	-1.12751	0.77848	2.26259	0.0811655
CYC25T7_H09	cp(01/05):SIN:CYC25T7_H09:***: (Q8S9U3) B1064G04.5 protein (B1144D11.21 protein).	25T7.H09								1.09195	0.831201	-1.37382	0.111816	1.12357	0.850372	1.39231	0.535914	1.12058	0.87021	1.14587	0.718517	-1.24249	0.720153	2.05534	0.143674	-1.88058	0.146236	2.46376	0.102074	1.9856	0.0314253	1.09677	0.893862	-1.39716	0.307496	1.90137	0.53666	1.90137	0.197756	-2.52856	0.0786528	-2.74688	0.0648116	-1.80105	0.317043	-1.08634	0.547124	1.52516	0.298722
CYC32T7_G07	cp(01/05):SIN:CYC32T7_G07:***: (Q9LQN3) F5D14.2 protein (Hypothetical protein F27G20_13) (At1g32260).	32T7.G07								-1.00659	0.976455	1.00301	0.994935	1.00908	0.97464	1.81768	0.35989	1.45917	0.456623	-2.09666	0.158217	-1.2457	0.666426	1.13376	0.816767	1.55641	0.213938	1.325	0.241452	-1.0823	0.537883	1.37348	0.576814	2.14268	0.0323228	-1.08785	0.230396	-1.08785	0.878751	1.08717	0.908787	-1.19277	0.814589	-1.14439	0.830803	-1.29674	0.73742	1.04227	0.951129
CYC31T7_E04	cp(01/05):SIN:CYC31T7_E04:***: (RL2B_TOBAC) 60S ribosomal protein L23a (L25).	31T7.E04								2.30987	0.0324856	2.21931	0.0426534	-5.16511	0.0448905	1.62717	0.138837	1.30546	0.376942	1.19365	0.564964	-1.24644	0.0411009	-1.37352	0.585413	1.67307	0.183353	2.09267	0.0161875	1.7271	0.0980728	-2.40388	0.0223371	-1.31961	0.407885	-1.50343	0.0970589	-1.50343	0.092489	1.14854	0.429987	-1.03029	0.923508	1.1354	0.745681	-1.18333	0.545898	1.16979	0.725885
CYC32T7_D01	cp(01/05):SIN:CYC32T7_D01:***: (Q9LM85) F2D10.18.	32T7.D01								-1.27668	0.674597	-4.54183	0.0453624	-4.83897	0.0114356	1.3818	0.766824	1.10829	0.89662	2.83517	0.321165	-1.24679	0.841612	-2.86819	0.167997	1.03537	0.963911	2.58093	0.083666	2.42239	0.131015	-8.39966	0.00497067	-1.10352	0.8576	-7.14413	0.0108747	-7.14413	0.0274671	11.1218	0.00332552	9.39474	0.00656152	8.54101	0.0119107	-1.18383	0.502428	-1.09996	0.81451
CYC26T7_F03	cp(01/05):SIN:CYC26T7_F03:***: (Q9XE58) Scarecrow-like 14 (Fragment).	26T7.F03								-1.08524	0.810536	-1.37302	0.475017	-1.08823	0.793697	1.47741	0.726474	1.18276	0.7558	-1.78599	0.587704	-1.24912	0.835901	-1.25013	0.685258	-1.09888	0.85417	1.12048	0.755081	-1.02167	0.956633	1.08519	0.812669	1.63366	0.0978303	-1.31504	0.586846	-1.31504	0.404166	1.31136	0.44281	1.08231	0.884673	1.4534	0.349178	-1.21163	0.68545	1.34286	0.561274
CYC31T7_B06	cp(01/05):SIN:CYC31T7_B06:***: (NIA_CICIN) Nitrate reductase [NADH] (EC 1.7.1.1) (NR).	31T7.B06								-1.43062	0.550463	-1.09097	0.839737	1.57281	0.609494	1.81832	0.434776	1.4551	0.63198	-1.77254	0.255568	-1.24962	0.591136	-2.43547	0.227634	-1.59552	0.526288	-1.1471	0.703728	-2.52035	0.0701316	-3.04187	0.139391	2.00688	0.193537	-2.77843	0.646158	-2.77843	0.160861	6.09099	0.0463682	3.6046	0.129802	3.84253	0.095124	-1.68978	0.370134	1.06601	0.904676
CYC34T7_H10	cp(01/05):CSI:CYC34T7_H10:**: CP_CL_12.Singlet Homolog of (CAB78918) putative protein [Arabidopsis thaliana].	34T7.H10								1.2198	0.438433	-2.49688	0.00365592	1.82003	0.302432	-3.39114	0.0634144	-4.24408	0.0281042	-1.15592	0.774502	-1.25152	0.364922	4.03636	0.00508405	-1.15603	0.464323	1.21683	0.461094	1.16431	0.73357	4.05667	0.00497219	-1.04399	0.92883	4.42615	0.0397595	4.42615	0.00666367	-3.11995	0.157716	-3.25613	0.00968809	-1.32655	0.47496	-1.04365	0.94845	2.45458	0.036482
CYC13T7_H04	cp(01/05):SIN:CYC13T7_H04:***: (Q8RXV7) Putative DNA-binding protein (Fragment).	13T7.H04								-2.99148	0.032037	-8.07528	0.00906957	-8.68134	0.00104769	-1.08804	0.908412	-1.36237	0.66674	1.32987	0.591988	-1.25214	0.571199	-3.76773	0.00440297	-2.03872	0.0675018	-1.46814	0.25621	-1.88602	0.122691	-3.15465	0.0488812	1.13777	0.784691	-2.79399	0.119739	-2.79399	0.0246776	22.5813	0.00172615	8.88992	0.0142575	8.75503	0.00349586	-2.54011	0.192198	-1.01541	0.979164
CYC33T7_E03	cp(01/05):SIN:CYC33T7_E03:***: (HL3A_ARATH) Phosphopantothenoylcysteine decarboxylase (EC 4.1.1.36) (Halotolerance protein Hal3a) (AtHal3a) (PPCDC) (AtCoaC).	33T7.E03	GO:0000166 : GO:0003824 : GO:0005737 : GO:0006950 : GO:0008152 : GO:0009628 : GO:0009987							-1.48283	0.17009	1.00067	0.997333	2.20942	0.0412613	2.97226	0.0460313	2.37252	0.00452391	2.03921	0.153028	-1.25279	0.586211	2.63931	0.0724164	1.1582	0.786748	2.89111	0.00142535	1.94206	0.0290135	1.5799	0.152894	-1.3957	0.263958	3.28263	0.0508189	3.28263	0.020629	-8.54945	0.00304418	-6.29696	0.00242965	-3.80002	0.0114967	1.35771	0.252805	1.65709	0.0466993
CYC12T7_B10	cp(01/05):SIN:CYC12T7_B10:***: (Q94CW7) P0423B08.4 protein (P0679C12.25 protein).	12T7.B10								1.46942	0.565728	-1.50678	0.437586	-3.02153	0.208367	2.38758	0.139957	1.90408	0.222114	-2.18219	0.214018	-1.25393	0.736553	-2.13302	0.211997	1.28631	0.60299	-1.98004	0.069089	-2.88929	0.0315463	-1.30731	0.512205	1.17249	0.598337	-1.05044	0.816873	-1.05044	0.899941	1.42418	0.450567	2.87521	0.072408	1.71439	0.265121	2.01885	0.105798	-1.6771	0.190773
[truncated: 415 more rows]
[truncated: 2 more columns]
