# Supplementary material for: Large impact of the apoplast on somatic embryogenesis in Cyclamen persicum offers possibilities for improved developmental control in vitro
Source: BMC Plant Biol. 2010 Apr 28;10:77. doi: 10.1186/1471-2229-10-77 (PMC3095351; doi:10.1186/1471-2229-10-77)
Supplement: Additional file 2 — Expression pattern of differentially expressed genes in the selected eight comparisons. The symbol "+ -" in table indicates lower expression of a gene in the second tissue as compared to the first tissue of a comparison given in the column header. The symbol "- +" indicates higher expression of a gene in the second tissue as compared to the first tissue of a comparison given in the column header. Transcripts annotated as being homologous to genes previously described to be involved in somatic embryogenesis in other plants (NCBI Entrez query "somatic embryogenesis") are marked in turquoise and correspond to the annotation given in Additional file 1. [file 1471-2229-10-77-S2.XLS]

## Sheet: Table S3
			2.1.10 vs. 2.1.11	2.1.11 vs. 2.1.12	2.1.12 vs. 2.1.14	2.1.7 vs. 2.1.10	2.1.9 vs. 2.1.12	2.1.1 vs. 2.3.1	1.2 vs. 2.1.14	2.1.1 vs. 2.1.4
Name	Description	Putative gene product	suspension (torpedos generated): 0h vs. 4h	suspension (torpedos generated): 4h vs. 3d	suspension (torpedos generated) 3d vs. torpedo shaped embryo	suspension (no torpedos generated) vs. suspension (torpedos generated), before induction	suspension (no torpedos generated) vs. suspension (torpedos generated), 3d after induction	embryogenic callus vs. non-embryogenic callus (before induction)	zygotic embryo vs. torpedo-shaped somatic embryos	diploid vs. tetraploid callus
CYC01T7_B03	cp(01/05):SIN:CYC01T7_B03:***: (Q9M9M6) T17B22.24 protein (Hypothetical protein) (AT3g03070).	NADH-ubiquinone oxidoreductase	0	0	0	0	0	- +	0	0
CYC01T7_C02	cp(01/05):SIN:CYC01T7_C02:***: (ILV5_ARATH) Ketol-acid reductoisomerase, chloroplast precursor (EC 1.1.1.86) (Acetohydroxy-acid reductoisomerase) (Alpha-keto-beta-hydroxylacil reductoisomerase).	Ketol-acid reductoisomerase	0	+ -	- +	0	+ -	0	+ -	0
CYC01T7_D05	cp(01/05):SIN:CYC01T7_D05:***: (Q94B18) RSH-like protein.	RSH-like protein (thiol-containing biomolecule)	0	0	0	0	- +	0	0	0
CYC01T7_D06	cp(01/05):SIN:CYC01T7_D06:***: (Q67IZ3) Putative PrMC3.	Carboxylesterase	0	- +	+ -	0	- +	0	0	0
CYC01T7_E08	cp(01/05):SIN:CYC01T7_E08:***: (Q852F6) Zinc transporter.	Zinc transporter	0	+ -	0	0	0	0	0	0
CYC01T7_E12	cp(01/05):SIN:CYC01T7_E12:***: (GTXA_TOBAC) Probable glutathione S-transferase parA (EC 2.5.1.18) (Auxin-regulated protein parA) (STR246C protein).	Glutathione-S-transferase	0	+ -	0	- +	0	+ -	0	0
CYC01T7_F04	cp(01/05):SIN:CYC01T7_F04:***: (Q8LA18) Putative flavonol sulfotransferase.	Flavonol sulfotransferase	0	- +	+ -	0	0	0	0	0
CYC01T7_F05	cp(01/05):SIN:CYC01T7_F05: contains: (SUPERFAMILY:SSF57196)		0	- +	+ -	0	- +	0	0	0
CYC01T7_F09	cp(01/05):SIN:CYC01T7_F09:***: (O04925) 15.5 kDa oleosin.	Oleosin	0	0	- +	0	0	0	0	0
CYC01T7_G01	cp(01/05):SIN:CYC01T7_G01:***: (Q94I89) Putative NtPRp27-like protein (Fragment).	PR(pathogenesis related)-protein	0	- +	+ -	0	- +	0	0	0
CYC01T7_G04	cp(01/05):SIN:CYC01T7_G04:***: (Q67Z18) MRNA, partial cds, clone: RAFL23-25-J01 (MRNA, partial cds, clone: RAFL23-09-L14) (Fragment).		0	0	0	0	+ -	0	0	0
CYC01T7_G05	cp(01/05):CSI:CYC01T7_G05:**: CP_CL_12.Singlet Homolog of (CAB78918) putative protein [Arabidopsis thaliana].		0	0	0	0	- +	0	0	0
CYC01T7_G08	cp(01/05):SIN:CYC01T7_G08:***: (Q6RUF9) Proline dehydrogenase (EC 1.5.99.8).	Proline dehydrogenase	0	- +	0	0	0	0	0	0
CYC01T7_H07	cp(01/05):CSI:CYC01T7_H07:***: CP_CL_13.Singlet (Q687A7) Transparenta testa glabra 1 protein (Fragment).	Transparenta testa glabra 1 protein	0	0	0	0	- +	0	0	0
CYC01T7_H09	cp(01/05):SIN:CYC01T7_H09:***: (Q9FH05) Serine carboxypeptidase II-like (AT5g42240/K5J14_4).	Serine carboxypeptidase	0	0	0	0	0	- +	0	0
CYC02F_B01	cp(01/05):SIN:CYC02F_B01:***: (Q9M4H9) Putative proline-rich cell wall protein.	Proline-rich cell wall protein	0	0	+ -	0	- +	+ -	- +	0
CYC02F_C01	cp(01/05):SIN:CYC02F_C01:**: Homolog of (BAB32888) Dim1 homolog [Arabidopsis thaliana].	Dimethyladenosine transferase	0	0	0	0	0	+ -	0	0
CYC02F_C03	cp(01/05):SIN:CYC02F_C03:***: (Q7XHJ8) Beta3-glucuronyltransferase (Fragment).	Beta3-glucuronyltransferase	0	- +	+ -	0	0	0	0	0
CYC02F_D01	cp(01/05):SIN:CYC02F_D01:***: (H2B_CAPAN) Histone H2B (CaH2B).	Histone	0	0	0	0	+ -	- +	0	- +
CYC02F_D02	cp(01/05):SIN:CYC02F_D02:***: (Q9LSM6) Arabidopsis thaliana genomic DNA, chromosome 5, TAC clone:K19O4 (AT5g65480/K19O4_1) (Hypothetical protein At5g65480).		0	0	+ -	0	- +	0	0	0
CYC02F_G03	cp(01/05):SIN:CYC02F_G03:***: (Q9LQ56) T30E16.16.		0	0	- +	0	0	0	0	0
CYC02F_H02	cp(01/05):SIN:CYC02F_H02:**: Homolog of (AAC00499) lipid transfer protein precursor [Gossypium hirsutum].	Lipid transfer protein precursor	0	0	- +	0	- +	0	- +	0
CYC02F2_E06	cp(01/05):CON:CP_9_C1:***: (R312_ARATH) 60S ribosomal protein L31-2.	Ribosomal protein	+ -	+ -	0	0	+ -	0	0	0
CYC02F2_E07	cp(01/05):SIN:CYC02F2_E07:***: (O82427) 24-methylene lophenol C24(1)methyltransferase.	24-methylenesterol C-methyltransferase 2	0	0	- +	0	0	0	+ -	- +
CYC02F2_F08	cp(01/05):SIN:CYC02F2_F08:***: (Q7X6H5) OSJNBa0027P08.5 protein.		0	0	0	+ -	+ -	0	0	0
CYC03T7_D08	cp(01/05):SIN:CYC03T7_D08:***: (Q947D4) Dehydration-responsive protein RD22 (Fragment).	Dehydration-responsive protein RD22	+ -	0	- +	0	- +	0	- +	0
CYC03T7_F04	cp(01/05):SIN:CYC03T7_F04:***: (O80526) F19J9.9 protein (At1g09430/F19J9_9).		0	0	+ -	0	0	+ -	- +	0
CYC03T7_G04	cp(01/05):SIN:CYC03T7_G04: contains: (COIL:coil)		0	0	0	0	0	+ -	0	0
CYC03T7_G06	cp(01/05):SIN:CYC03T7_G06:***: (RS7_AVIMR) 40S ribosomal protein S7.	Ribosomal protein	0	0	0	0	0	- +	0	0
CYC03T7_G08	cp(01/05):SIN:CYC03T7_G08:***: (P93569) Sts15 protein.	STS(sugar transport system)15 protein	0	- +	+ -	0	0	0	0	0
CYC04T7_B07	cp(01/05):SIN:CYC04T7_B07:***: (PROF_APIGR) Profilin (Minor pollen allergen Api g 4).	Profilin	0	0	0	- +	0	0	0	0
CYC04T7_C05	cp(01/05):SIN:CYC04T7_C05:***: (Q9M688) Aldehyde dehydrogenase (Fragment).	Aldehyde dehydrogenase	0	- +	+ -	0	- +	0	0	0
CYC04T7_D09	cp(01/05):SIN:CYC04T7_D09: contains: Carbohydrate kinase, PfkB(InterPro:IPR002173,PROSITE:PS00583)	Carbohydrate kinase	0	0	0	0	0	0	+ -	0
CYC04T7_F03	cp(01/05):CON:CP_22_C1:***: (Q6RW44) Ly200 protein.	Ribosomal protein	0	0	0	0	+ -	0	0	0
CYC04T7_G01	cp(01/05):SIN:CYC04T7_G01:***: (GCST_SOLTU) Aminomethyltransferase, mitochondrial precursor (EC 2.1.2.10) (Glycine cleavage system T protein) (GCVT).	Aminomethyltransferase precursor	0	0	0	0	+ -	0	0	0
CYC04T7_G04	cp(01/05):SIN:CYC04T7_G04:***: (Q84UA9) Peroxidase 1.	Peroxidase	0	- +	+ -	0	- +	0	0	0
CYC04T7_G06	cp(01/05):SIN:CYC04T7_G06:***: (Q9LDG0) Putative receptor kinase (ESTs AU032341(R3918)).	putative receptor kinase	0	- +	+ -	0	- +	0	0	0
CYC04T7_H01	cp(01/05):CON:CP_21_C1:***: (Q42835) Beta-D-glucan exohydrolase, isoenzyme ExoII (EC 3.2.1.58).	Beta-D-glucan exohydrolase	0	0	+ -	0	0	0	0	0
CYC04T7_H07	cp(01/05):SIN:CYC04T7_H07:***: (Q7T2A5) Eukaryotic translation initiation factor 3, subunit 6 interacting protein.	Translation initiation factor	0	0	0	0	+ -	0	0	0
CYC07T7_A02	cp(01/05):SIN:CYC07T7_A02:***: (Q9FEL1) Lysyl-tRNA synthetase (Fragment).	Lysyl-tRNA synthetase	0	0	+ -	0	0	0	0	0
CYC07T7_C05	cp(01/05):SIN:CYC07T7_C05:***: (Q5ZFS4) Thioredoxin-dependent peroxidase.	Thioredoxin-dependent peroxidase	0	0	0	+ -	0	- +	+ -	0
CYC07T7_E06	cp(01/05):CSI:CYC07T7_E06:***: CP_CL_11.Singlet (O22978) T19F6.7 protein (Hypothetical protein AT4g24130) (Hypothetical protein At4g24130/T19F6_120).		0	- +	0	0	- +	+ -	- +	0
CYC07T7_F01	cp(01/05):CSI:CYC07T7_F01:***: CP_CL_31.Singlet (Q9FH63) Gb|AAD20127.1 (AT5g66250/K1L20_3).		0	0	0	0	- +	0	0	0
CYC07T7_F03	cp(01/05):SIN:CYC07T7_F03:***: (Q9LV64) Gb|AAD28645.1.		0	0	+ -	+ -	0	0	0	0
CYC07T7_G04	"""cp(01/05):SIN:CYC07T7_G04:**: Homolog of (At5g08430.1) 68418.m00993 SWIB complex BAF60b domain-containing protein / plus-3 domain-containing protein / GYF domain-containing protein similar to CPRF interacting protein [Petroselinum crispum] GI:9588690;		0	+ -	0	0	0	0	- +	0
CYC07T7_G08	cp(01/05):SIN:CYC07T7_G08:***: (Q94A38) AT5g46250/MPL12_3.		0	0	0	0	0	0	+ -	0
CYC07T7_G11	cp(01/05):SIN:CYC07T7_G11:***: (P93157) Annexin (Fragment).	Annexin	0	- +	0	0	- +	+ -	0	+ -
CYC08T7_D08	cp(01/05):SIN:CYC08T7_D08: contains: (PRINTS:PR01217)		0	0	0	0	+ -	0	- +	0
CYC08T7_G01	cp(01/05):SIN:CYC08T7_G01:***: (Q84SE4) Putative plastidic cysteine synthase 1.	Plastidic cysteine synthase	0	+ -	0	0	+ -	+ -	0	0
CYC08T7_G02	cp(01/05):SIN:CYC08T7_G02:***: (Q6J4I2) Putative COX VIIa-like protein (Fragment).	Cytochrome c oxidase	0	0	0	0	- +	0	0	0
CYC08T7_G05	cp(01/05):SIN:CYC08T7_G05: contains: Proteinase inhibitor I4, serpin(InterPro:IPR000215,GO:0004867,PROSITE:PS00284)	proteinase inhibitor	0	0	+ -	0	- +	0	0	0
CYC08T7_H01	cp(01/05):SIN:CYC08T7_H01:***: (Q9C5Z3) Eukaryotic initiation factor 3E subunit (Putative translation initiation factor 3).	Translation initiation factor	0	0	+ -	0	0	0	0	0
CYC09T7_A02	cp(01/05):SIN:CYC09T7_A02:***: (Q9LQN3) F5D14.2 protein (Hypothetical protein F27G20_13) (At1g32260).		0	0	+ -	0	- +	0	0	0
CYC09T7_A03	cp(01/05):SIN:CYC09T7_A03:***: (Q9M7A8) LRR receptor-like protein kinase.	LRR(leucine-rich repeat) receptor-like protein kinase	0	- +	+ -	0	0	0	0	0
CYC09T7_B02	cp(01/05):SIN:CYC09T7_B02:***: (Q943M0) P0031D11.14 protein.		0	0	0	0	0	- +	0	0
CYC09T7_B06	cp(01/05):SIN:CYC09T7_B06:***: (Q6YUU5) Putative multidrug resistance p-glycoprotein.	ABC(ATP-binding cassette) transporters	0	0	+ -	- +	- +	0	0	0
CYC09T7_B10	cp(01/05):SIN:CYC09T7_B10:***: (STAD_SOLTU) Acyl-[acyl-carrier-protein] desaturase, chloroplast precursor (EC 1.14.19.2) (Stearoyl-ACP desaturase).	Acyl-desaturase	0	0	0	- +	0	0	+ -	0
CYC09T7_E08	cp(01/05):SIN:CYC09T7_E08:***: (Q43635) Cysteine proteinase inhibitor.	Cysteine proteinase inhibitor	0	0	+ -	0	0	+ -	0	0
CYC09T7_E09	cp(01/05):SIN:CYC09T7_E09:***: (O22208) BZIP family transcription factor.	Transcription factor (BZIP)	0	0	0	0	0	- +	0	0
CYC09T7_E11	cp(01/05):SIN:CYC09T7_E11:***: (O22641) Calmodulin.	Calmodulin	0	- +	0	0	0	0	0	0
CYC09T7_E12	cp(01/05):SIN:CYC09T7_E12: contains: (COIL:coil)		0	- +	0	0	0	0	0	0
CYC09T7_F01	cp(01/05):SIN:CYC09T7_F01:***: (Q8H0G7) H2A histone.	Histone	0	0	0	0	+ -	0	0	0
CYC09T7_F03	cp(01/05):SIN:CYC09T7_F03:***: (CRTC_NICPL) Calreticulin precursor.	Calreticulin	0	0	0	0	0	- +	0	0
CYC09T7_F04	cp(01/05):SIN:CYC09T7_F04:***: (Q9LNJ3) F6F3.10 protein (Chloroplast nucleoid DNA binding protein, putative) (At1g01300).		0	+ -	- +	0	+ -	0	0	0
CYC09T7_G12	cp(01/05):SIN:CYC09T7_G12:***: (O22189) Putative cytochrome P450.	Cytochrome P450	0	0	0	- +	0	0	- +	0
CYC09T7_H02	cp(01/05):SIN:CYC09T7_H02:***: (Q9FVD3) Hexokinase.	Hexokinase	0	0	0	0	0	+ -	0	0
CYC09T7_H09	cp(01/05):SIN:CYC09T7_H09:***: (Q6DLW2) Short-chain dehydrogenase/reductase.	Short-chain dehydrogenase/reductase	0	0	0	0	0	0	0	+ -
CYC10T7_A04	cp(01/05):SIN:CYC10T7_A04:***: (Q6RXY3) Beta xylosidase (Fragment).	Beta xylosidase	0	0	0	0	0	- +	0	0
CYC10T7_C03	cp(01/05):SIN:CYC10T7_C03:**: Homolog of (BAA97274 (dolichyl-di-phosphooligosaccharide-protein glycotransferase) oligosaccharyltransferase)-like [Arabidopsis thaliana].	Oligosaccharyltransferase	0	0	0	0	0	- +	0	0
CYC10T7_D01	cp(01/05):SIN:CYC10T7_D01:**: Homolog of (6605.m00142) |||expressed protein|o_sativa|chr_3|OSJNBa0056G13|6605		0	0	0	0	0	0	- +	0
CYC10T7_D06	"""cp(01/05):SIN:CYC10T7_D06:***: (Q9C8F7) 60S ribosomal protein L30, putative; 78827-80170."""	Ribosomal protein	0	+ -	0	0	+ -	0	0	0
CYC10T7_F02	cp(01/05):SIN:CYC10T7_F02:***: (Q84LP7) Thioredoxin H.	Thioredoxin H	0	- +	+ -	0	- +	0	- +	0
CYC10T7_F11	cp(01/05):SIN:CYC10T7_F11:***: (O24457) Pyruvate dehydrogenase E1 alpha subunit (EC 1.2.4.1) (At1g01090/T25K16_8).	Pyruvate dehydrogenase	0	- +	0	0	0	0	0	0
CYC10T7_G07	cp(01/05):SIN:CYC10T7_G07:***: (Q7SD04) Predicted protein.		0	0	- +	+ -	0	+ -	0	0
CYC10T7_G08	cp(01/05):SIN:CYC10T7_G08:***: (Q41671) Pre-pro-cysteine proteinase.	Pre-pro-cysteine proteinase	0	- +	+ -	0	- +	0	0	0
CYC10T7_G10	cp(01/05):SIN:CYC10T7_G10:***: (O49259) 12-oxophytodienoate reductase.	12-oxophytodienoate reductase	0	+ -	0	- +	0	+ -	0	0
CYC11T7_A04	cp(01/05):SIN:CYC11T7_A04:***: (Q6BAI7) Stilbene synthase (Fragment).	Stilbene synthase	0	0	- +	0	0	0	- +	0
CYC11T7_B02	cp(01/05):SIN:CYC11T7_B02:***: (PE52_ARATH) Peroxidase 52 precursor (EC 1.11.1.7) (Atperox P52) (ATP49).	Peroxidase	0	- +	+ -	- +	- +	+ -	0	0
CYC11T7_B06	cp(01/05):CON:CP_51_C1: contains: TonB box, N-terminal(InterPro:IPR010916,PROSITE:PS00430)		0	0	0	0	0	+ -	- +	0
CYC11T7_C01	cp(01/05):SIN:CYC11T7_C01:***: (Q7Y0Z0) TPR1.	TPR(tetratricopeptide repeat)1 protein	- +	+ -	0	0	0	0	0	0
CYC11T7_C03	cp(01/05):SIN:CYC11T7_C03:***: (F3ST_FLABI) Flavonol 3-sulfotransferase (EC 2.8.2.-) (F3-ST).	Flavonol sulfotransferase	0	- +	0	0	0	0	0	0
CYC11T7_C11	cp(01/05):SIN:CYC11T7_C11:***: (Q39640) Glycolate oxidase (EC 1.1.3.1).	Glycolate oxidase	0	0	0	- +	0	+ -	0	0
CYC11T7_E04	cp(01/05):SIN:CYC11T7_E04:***: (Q8L934) Nucleoid DNA-binding-like protein.	Nucleoid DNA-binding-protein	0	0	- +	0	0	0	+ -	0
CYC11T7_F03	cp(01/05):SIN:CYC11T7_F03:***: (Q5W1I1) Putative ML domain protein (Fragment).	ML domain protein	0	0	+ -	- +	0	0	0	0
CYC11T7_G01	cp(01/05):SIN:CYC11T7_G01:***: (Q84UY2) Alcohol dehydrogenase 3 (Fragment).	Alcohol dehydrogenase	+ -	0	0	0	0	0	0	0
CYC11T7_G11	cp(01/05):SIN:CYC11T7_G11: contains: (PRINTS:PR01217)		0	- +	+ -	0	0	0	0	0
CYC11T7_H01	cp(01/05):SIN:CYC11T7_H01:***: (Q5U6D4) Orf147a protein.	Orf147a protein	0	0	0	0	+ -	0	0	0
CYC11T7_H03	cp(01/05):SIN:CYC11T7_H03:***: (CSN4_ARATH) COP9 signalosome complex subunit 4 (Signalosome subunit 4) (Constitutive photomorphogenesis protein 8) (FUSCA protein 4) (FUSCA4) (AtS4).	Signalosome complex subunit 4	0	0	0	0	0	- +	0	- +
CYC11T7_H04	cp(01/05):CON:CP_1_C1:***: (Q9M4H9) Putative proline-rich cell wall protein.	Proline-rich cell wall protein	0	0	+ -	0	- +	+ -	- +	0
CYC11T7_H11	cp(01/05):SIN:CYC11T7_H11:***: (PALY_VITVI) Phenylalanine ammonia-lyase (EC 4.3.1.5) (Fragment).	Phenylalanine ammonium lyase	0	- +	0	0	- +	0	0	0
CYC12T7_B01	cp(01/05):SIN:CYC12T7_B01:***: (RT04_ARATH) Mitochondrial ribosomal protein S4.	Ribosomal protein	0	0	0	0	0	+ -	0	0
CYC12T7_C08	cp(01/05):SIN:CYC12T7_C08:***: (Q6PND8) Iron regulated transporter.	Iron regulated transporter	0	0	0	- +	0	0	0	+ -
CYC12T7_C09	cp(01/05):SIN:CYC12T7_C09:***: (Q8LLR0) MADS-box protein 4.	MADS-box protein	0	0	0	0	0	- +	0	0
CYC12T7_D05	cp(01/05):SIN:CYC12T7_D05: contains: (COIL:coil)		0	0	0	0	- +	0	0	0
CYC12T7_D08	cp(01/05):SIN:CYC12T7_D08:**: Homolog of (AAK43895) putative membrane transporter [Arabidopsis thaliana].	Membrane transporter	0	0	0	0	0	- +	0	0
CYC12T7_E02	cp(01/05):SIN:CYC12T7_E02:***: (Q9SDY6) Chitinase class I (EC 3.2.1.14).	Chitinase	0	- +	0	0	- +	+ -	0	0
CYC12T7_E03	cp(01/05):SIN:CYC12T7_E03:***: (Q6K3D4) Putative PKG-Ib.	cGMP-dependent protein kinase	0	- +	0	0	- +	+ -	0	+ -
CYC12T7_F02	cp(01/05):SIN:CYC12T7_F02:**: Homolog of (AAF24571) F22C12.25 [Arabidopsis thaliana].		0	0	0	0	0	0	- +	0
CYC12T7_F05	cp(01/05):SIN:CYC12T7_F05:***: (Q7XZW4) Putative cytochrome c oxidase subunit VIa.	Cytochrome c oxidase	0	0	+ -	0	0	0	0	0
CYC12T7_G01	cp(01/05):SIN:CYC12T7_G01:***: (Q67YQ9) MRNA, complete cds, clone: RAFL24-13-K22.		0	0	- +	0	0	0	0	0
CYC13T7_B09	cp(01/05):SIN:CYC13T7_B09:***: (Q9SGN6) F3M18.18 (Hypothetical protein At1g28380).		0	0	0	0	0	+ -	0	+ -
CYC13T7_C04	cp(01/05):SIN:CYC13T7_C04:***: (H3_ARATH) Histone H3.	Histone	0	+ -	- +	0	+ -	- +	0	0
CYC13T7_C05	cp(01/05):SIN:CYC13T7_C05:***: (Q40207) RAB1Y (Fragment).	G-protein	0	0	- +	0	+ -	0	- +	0
CYC13T7_F12	cp(01/05):SIN:CYC13T7_F12:**: Homolog of (AAM13032) unknown protein [Arabidopsis thaliana].		0	- +	0	0	0	0	0	0
CYC13T7_G02	cp(01/05):SIN:CYC13T7_G02:***: (ACBP_GOSHI) Acyl-CoA-binding protein (ACBP).	Acyl-CoA-binding protein	0	0	0	+ -	0	0	0	0
CYC13T7_G06	cp(01/05):SIN:CYC13T7_G06:***: (Q7XYV0) P58IPK.	RNA-dependent protein kinase inhibitor	0	0	+ -	0	0	0	0	0
CYC13T7_G10	cp(01/05):CON:CP_83_C1:***: (PSD6_ARATH) Probable 26S proteasome non-ATPase regulatory subunit 6.		0	0	- +	0	0	0	0	0
CYC13T7_H05	cp(01/05):SIN:CYC13T7_H05:***: (Q6KAC4) Putative X1.		0	0	0	0	0	0	+ -	0
CYC13T7_H06	cp(01/05):SIN:CYC13T7_H06:***: (Q9SM65) Catalase (EC 1.11.1.6) (Fragment).	Catalase	0	- +	0	0	0	0	- +	0
CYC14T7_A10	cp(01/05):SIN:CYC14T7_A10:***: (Q9LVY7) Cytochrome P450-like.	Cytochrome P450	0	- +	+ -	0	- +	0	0	0
CYC14T7_B05	cp(01/05):SIN:CYC14T7_B05:**: Homolog of (At5g23870.3) 68418.m02803 pectinacetylesterase family protein contains Pfam profile: PF03283 pectinacetylesterase	Pectinacetylesterase	0	0	0	0	0	- +	0	0
CYC14T7_B09	cp(01/05):SIN:CYC14T7_B09:***: (Q9C5C7) Putative rubisco expression protein.	Rubisco expression protein	0	0	0	0	0	- +	0	0
CYC14T7_C01	cp(01/05):SIN:CYC14T7_C01:***: (Q6EFV7) ARD-like protein.	ARD(aci-reductone dioxygenase)-like protein	0	0	0	0	0	+ -	0	0
CYC14T7_C11	cp(01/05):SIN:CYC14T7_C11:***: (Q8W415) CIG1.	Cyclin	0	0	0	0	0	0	0	- +
CYC14T7_D08	cp(01/05):SIN:CYC14T7_D08:***: (Q9ZPY9) Expressed protein (At2g46500/F11C10.19).		0	- +	0	0	- +	0	0	0
CYC14T7_D10	cp(01/05):SIN:CYC14T7_D10:***: (Q9LT17) Arabidopsis thaliana genomic DNA, chromosome 3, P1 clone: MPN9 (AT3g19910/MPN9_15) (Hypothetical protein At3g19910).		0	- +	+ -	0	- +	0	0	0
CYC14T7_E11	cp(01/05):SIN:CYC14T7_E11:***: (Q93W34) Putative DNA binding protein.	DNA binding protein	0	0	0	0	0	0	+ -	0
CYC14T7_F02	cp(01/05):SIN:CYC14T7_F02:***: (Q8LDI0) Stomatin-like protein.	Stomatin-like protein	0	0	0	0	+ -	- +	0	0
CYC14T7_F03	cp(01/05):SIN:CYC14T7_F03:***: (Q9LLI0) ClpB.	Heat shock protein	- +	+ -	0	0	0	0	0	0
CYC14T7_F07	cp(01/05):SIN:CYC14T7_F07:**: Homolog of (AAD51783) 14-3-3 protein GF14 kappa [Arabidopsis thaliana].	14-3-3 protein	0	0	0	0	0	+ -	0	0
CYC14T7_G12	cp(01/05):CON:CP_7_C1:***: (Q9SSQ8) F6D8.22 protein (At1g52560).	Heat shock protein	- +	+ -	0	0	0	0	0	0
CYC14T7_H01	cp(01/05):SIN:CYC14T7_H01:***: (Q6DU55) S-locus-like receptor protein kinase (Fragment).	SERK	0	0	0	0	0	+ -	0	0
CYC14T7_H03	cp(01/05):SIN:CYC14T7_H03:***: (Q8L9L8) Pollen allergen-like protein.	Pollen allergen-like protein	0	0	- +	0	0	0	0	0
CYC16T7_A09	cp(01/05):SIN:CYC16T7_A09:***: (Q66GR0) At5g06390.		0	- +	0	0	- +	0	0	0
CYC16T7_B03	cp(01/05):SIN:CYC16T7_B03:**: Homolog of (CAB80538) hypothetical protein [Arabidopsis thaliana].		0	0	0	0	0	- +	0	0
CYC16T7_B04	cp(01/05):SIN:CYC16T7_B04:***: (Q9FHX0) Similarity to glutathione-S-transferase/glutaredoxin (Hypothetical protein At5g42150).	Glutathione-S-transferase	0	0	0	0	0	- +	0	0
CYC16T7_C11	cp(01/05):SIN:CYC16T7_C11:***: (O23215) Transcription initiation factor like protein (TFIIB-related protein) (At4g37010) (TFIIB5/pBrp).	Transcription factor	0	0	0	0	0	0	+ -	0
CYC16T7_D07	cp(01/05):SIN:CYC16T7_D07:***: (XTH_WHEAT) Probable xyloglucan endotransglucosylase/hydrolase precursor (EC 2.4.1.207).	Xyloglucan endotransglycosylase	0	0	- +	0	0	0	0	0
CYC16T7_D09	cp(01/05):SIN:CYC16T7_D09: contains: (COIL:coil)		0	0	0	0	0	+ -	0	0
CYC16T7_D12	cp(01/05):SIN:CYC16T7_D12:**: Homolog of (AAK55691) AT3g17020/K14A17_14 [Arabidopsis thaliana].		0	+ -	- +	0	+ -	0	0	0
CYC16T7_E03	cp(01/05):SIN:CYC16T7_E03:***: (Q94JJ0) Putative plastidic aldolase.	Plastidic aldolase	0	0	0	0	0	0	- +	0
CYC16T7_F04	cp(01/05):SIN:CYC16T7_F04:**: Homolog of (2749.m00160) |||seven in absentia-like protein - Arabidopsis thaliana|o_sativa|chr_1|P0702F03|2749	E3 ubiquitin-protein ligase	0	- +	+ -	0	0	0	0	0
CYC16T7_F06	cp(01/05):SIN:CYC16T7_F06:***: (Q42811) GmCK3p (EC 2.7.1.32) (Fragment).		0	0	0	+ -	- +	0	0	0
CYC16T7_F07	cp(01/05):SIN:CYC16T7_F07:***: (Q7XPM7) OSJNBa0060D06.17 protein.		0	0	0	0	- +	0	0	0
CYC16T7_F08	cp(01/05):SIN:CYC16T7_F08:***: (Q8VY10) Putative E2, ubiquitin-conjugating enzyme (Putative ubiquitin- conjugating enzyme E2).	Ubiquitin-conjugating enzyme	0	+ -	- +	0	0	0	0	0
CYC16T7_G08	cp(01/05):SIN:CYC16T7_G08:***: (MFP1_TOBAC) MAR binding filament-like protein 1-1.	MAR(matrix attachment region)-binding filament-like protein	0	0	- +	0	0	0	0	0
CYC16T7_G11	cp(01/05):CON:CP_85_C1:***: (Q9FNV7) Auxin-repressed protein.	Auxin-repressed protein	0	- +	0	0	0	0	0	0
CYC16T7_H02	cp(01/05):SIN:CYC16T7_H02:***: (Q94B55) Putative RING zinc finger ankyrin protein.	RING(really interesting new gene) zinc finger ankyrin protein	0	0	+ -	0	0	0	0	0
CYC16T7_H04	cp(01/05):SIN:CYC16T7_H04:***: (UBC9_ARATH) Ubiquitin-conjugating enzyme E2-17 kDa 9 (EC 6.3.2.19) (Ubiquitin- protein ligase 9) (Ubiquitin carrier protein 9) (UBCAT4B).	Ubiquitin conjugating enzyme	0	0	0	0	0	+ -	+ -	0
CYC17T7_D06	cp(01/05):SIN:CYC17T7_D06:**: Homolog of (BAD05590 (putative microtubial binding protein [Oryza sativa) japonica cultivar-group)].	Microtubial binding protein	0	0	0	0	- +	0	0	0
CYC17T7_D12	cp(01/05):SIN:CYC17T7_D12: contains: (COIL:coil)		0	0	0	0	0	0	- +	0
CYC17T7_E01	cp(01/05):SIN:CYC17T7_E01:***: (Q9CAZ7) Strictosidine synthase-like protein (AT3g51430/F26O13_70) (Mucin-like protein) (At1g73860).	Strictosidine synthase	0	- +	0	0	- +	0	0	0
CYC17T7_E07	cp(01/05):SIN:CYC17T7_E07:***: (O23771) Major intrinsic protein PIPB.	Major intrinsic protein (MIP)	0	0	0	0	0	0	+ -	0
CYC17T7_F03	cp(01/05):SIN:CYC17T7_F03:***: (Q9SSJ6) F15H11.22 protein (Fragment).		0	0	0	+ -	0	0	0	0
CYC17T7_G04	cp(01/05):SIN:CYC17T7_G04:***: (O24110) Small GTP-binding protein.	G-protein	0	0	- +	0	0	0	- +	0
CYC17T7_G07	cp(01/05):CSI:CYC17T7_G07:***: CP_CL_13.Singlet (Q687A7) Transparenta testa glabra 1 protein (Fragment).	Transparenta testa glabra 1 protein	0	0	0	0	- +	0	0	0
CYC17T7_G12	cp(01/05):SIN:CYC17T7_G12:***: (Q6W7E7) Enolase.	Enolase	0	0	0	0	0	+ -	0	0
CYC18T7_A05	cp(01/05):SIN:CYC18T7_A05:***: (Q9SB32) SRG1-like protein (At4g25310).	SRG(senescence-related gene) 1	0	0	0	0	0	- +	0	0
CYC18T7_A07	cp(01/05):SIN:CYC18T7_A07:***: (Q9FLB6) Emb|CAB87410.1 (Hypothetical protein At5g05380).		0	0	0	0	- +	0	0	0
CYC18T7_A11	cp(01/05):SIN:CYC18T7_A11:**: Homolog of (CAA23065) Pollen-specific protein precursor like [Arabidopsis thaliana].	Pollen-specific protein	0	0	0	0	0	+ -	0	0
CYC18T7_B03	cp(01/05):SIN:CYC18T7_B03:***: (VAG1_TOBAC) Vacuolar ATP synthase subunit G 1 (EC 3.6.3.14) (V-ATPase G subunit 1) (Vacuolar proton pump G subunit 1).	ATPase	0	- +	0	0	- +	0	0	0
CYC18T7_B04	cp(01/05):SIN:CYC18T7_B04:***: (Q945T0) RALF.	RALF (rapid alkalinization factor)	0	0	+ -	0	0	0	0	0
CYC18T7_B06	cp(01/05):SIN:CYC18T7_B06:***: (Q9ARI5) Calcium-dependent calmodulin-independent protein kinase 5.	Kinase	0	0	0	0	+ -	0	0	0
CYC18T7_D04	cp(01/05):SIN:CYC18T7_D04:***: (Q8H189) 40S ribosomal protein S20.	Ribosomal protein	0	0	0	0	0	0	- +	0
CYC18T7_D11	cp(01/05):SIN:CYC18T7_D11:**: Homolog of (AAA91063) ethylene-inducible protein.	Ethylene-inducible protein	0	0	0	0	0	- +	0	0
CYC18T7_E01	cp(01/05):SIN:CYC18T7_E01:**: Homolog of (AAR91148) hypothetical protein [Zea mays].		0	0	0	+ -	0	+ -	- +	0
CYC18T7_E02	cp(01/05):SIN:CYC18T7_E02:***: (Q8H948) Aspartic proteinase 5 (Fragment).	Aspartic proteinase	0	0	0	0	0	+ -	0	0
CYC18T7_F09	cp(01/05):SIN:CYC18T7_F09:***: (Q9FVA5) Lipid transfer protein 3 precursor.	Lipid transfer protein	0	+ -	- +	0	- +	+ -	- +	0
CYC18T7_G08	cp(01/05):SIN:CYC18T7_G08: contains: (COIL:coil)		0	0	0	0	0	+ -	0	0
CYC18T7_G11	cp(01/05):SIN:CYC18T7_G11:***: (Q9FT60) Histidine kinase-like protein.	Histidine kinase	0	0	- +	0	0	0	0	0
CYC19T7_B01	cp(01/05):SIN:CYC19T7_B01:***: (CHSY_BETVE) Chalcone synthase (EC 2.3.1.74) (Naringenin-chalcone synthase).	Chalcone synthase	0	0	- +	0	0	+ -	- +	0
CYC19T7_C09	cp(01/05):SIN:CYC19T7_C09: contains: HMG-I and HMG-Y, DNA-binding(InterPro:IPR000637,GO:0003677,GO:0005634,GO:0006355,PRINTS:PR00929)	HMG(high mobility group) protein	0	0	+ -	0	0	+ -	0	0
CYC19T7_E08	cp(01/05):SIN:CYC19T7_E08:***: (Q41135) Beta-ketoacyl-ACP synthase precursor.	Beta-ketoacyl-ACP(acyl-carrier-protein) synthase	0	0	0	0	0	0	0	+ -
CYC19T7_E12	cp(01/05):SIN:CYC19T7_E12:**: Homolog of (AAL24279) At2g32090/F22D22.16 [Arabidopsis thaliana].		0	0	+ -	0	0	0	0	0
CYC19T7_G03	cp(01/05):SIN:CYC19T7_G03:***: (Q945C6) Origin recognition complex subunit 3.	Origin recognition complex subunit 3	0	+ -	- +	0	0	0	0	0
CYC19T7_G06	cp(01/05):SIN:CYC19T7_G06:***: (R19C_ARATH) 60S ribosomal protein L19-3.	Ribosomal protein	0	0	+ -	0	0	0	+ -	0
CYC19T7_H02	cp(01/05):SIN:CYC19T7_H02:***: (Q8H349) VP1/ABI3 family regulatory protein-like protein.	Transcription factor	0	0	- +	0	0	0	0	0
CYC20T7_B01	cp(01/05):SIN:CYC20T7_B01:***: (GBLP_MEDSA) Guanine nucleotide-binding protein beta subunit-like protein.	G-protein	0	0	0	0	0	0	- +	0
CYC20T7_C11	cp(01/05):SIN:CYC20T7_C11:**: Homolog of (4889.m00139) |||small nuclear ribonucleoprotein homolog-related|o_sativa|chr_2|P0482F12|4889	Ribonucleoprotein	0	0	0	0	0	- +	0	0
CYC20T7_H01	cp(01/05):SIN:CYC20T7_H01:**: Homolog of (AAM63197) unknown [Arabidopsis thaliana].		0	0	0	0	0	- +	0	0
CYC21T7_D07	cp(01/05):SIN:CYC21T7_D07:**: Homolog of (AAD21426) Putative RNA polymerase II subunit Rpb10 [Arabidopsis thaliana].	RNA polymerase II subunit	0	0	0	0	+ -	- +	0	- +
CYC21T7_E01	cp(01/05):SIN:CYC21T7_E01:***: (Q7XE25) Putative metal-binding protein.	Metal-binding protein	0	0	0	0	0	+ -	0	+ -
CYC21T7_E08	cp(01/05):SIN:CYC21T7_E08:***: (Q9M5L1) 40S ribosomal protein S16 (Fragment).	Ribosomal protein	0	0	0	0	+ -	0	0	0
CYC21T7_G02	cp(01/05):SIN:CYC21T7_G02:**: Homolog of (AAC68584) flavanone 3-hydroxylase [Arabidopsis thaliana].	Flavanone 3-hydroxylase	0	- +	0	0	0	+ -	0	+ -
CYC21T7_G03	cp(01/05):SIN:CYC21T7_G03:***: (Q9XFI6) Peroxidase.	Peroxidase	0	0	0	0	- +	+ -	0	0
CYC22T7_B04	cp(01/05):SIN:CYC22T7_B04:***: (Q9LVB6) Similarity to embryo-specific protein 3.	Embryo-specific protein	0	0	0	0	- +	0	0	0
CYC22T7_C02	cp(01/05):SIN:CYC22T7_C02: contains: (COIL:coil)		0	- +	0	0	0	0	0	0
CYC22T7_C07	cp(01/05):SIN:CYC22T7_C07:***: (RS22_CANAL) 40S ribosomal protein S22.	Ribosomal protein	0	+ -	0	0	+ -	- +	0	0
CYC22T7_D01	cp(01/05):SIN:CYC22T7_D01:***: (O49209) Putative histone deacetylase.	Histone deacetylase	0	0	0	0	0	0	+ -	0
CYC22T7_D03	cp(01/05):SIN:CYC22T7_D03:***: (INVA_PHAAU) Acid beta-fructofuranosidase precursor (EC 3.2.1.26) (Acid sucrose-6- phosphate hydrolase) (Acid invertase) (AI) (Vacuolar invertase).	Invertase	0	- +	+ -	0	- +	0	0	0
CYC22T7_D04	cp(01/05):SIN:CYC22T7_D04:**: Homolog of (AAL75812) temperature stress-induced lipocalin [Triticum aestivum].	Lipocalin	0	0	- +	0	+ -	0	+ -	0
CYC22T7_D06	cp(01/05):SIN:CYC22T7_D06:**: Homolog of (AAM97142) unknown protein [Arabidopsis thaliana].		0	0	0	0	- +	0	- +	0
CYC22T7_F01	cp(01/05):CON:CP_67_C1:***: (AROF_SOLTU) Phospho-2-dehydro-3-deoxyheptonate aldolase 1, chloroplast precursor (EC 2.5.1.54) (Phospho-2-keto-3-deoxyheptonate aldolase 1) (DAHP synthetase 1) (3-deoxy-D-arabino-heptulosonate 7-phosphate synthase 1).	Phospho-2-dehydro-3-deoxyheptonate aldolase	0	- +	+ -	0	- +	+ -	0	0
CYC22T7_G01	cp(01/05):SIN:CYC22T7_G01:***: (Q7XTG2) OJ991214_12.5 protein.		0	0	0	0	0	0	0	+ -
CYC23T7_E02	cp(01/05):SIN:CYC23T7_E02:***: (IN37_SPIOL) 37 kDa inner envelope membrane protein, chloroplast precursor (E37).	Inner envelope membrane protein	0	- +	0	0	- +	+ -	0	+ -
CYC23T7_G01	cp(01/05):SIN:CYC23T7_G01:**: Homolog of (BAA85219 (unnamed protein product [Oryza sativa) japonica cultivar-group)].		0	0	0	0	0	- +	0	0
CYC24T7_C02	cp(01/05):SIN:CYC24T7_C02: contains: Histone H5(InterPro:IPR005819,GO:0000786,GO:0003677,GO:0005634,GO:0006334,PRINTS:PR00624)	Histone	0	0	0	- +	0	0	0	0
CYC24T7_F03	cp(01/05):SIN:CYC24T7_F03:***: (Q6Y119) Resistance protein RGC2 (Fragment).	RGC(resistance gene candidate)2	0	0	+ -	0	- +	0	0	0
CYC24T7_F05	cp(01/05):SIN:CYC24T7_F05:***: (Q947H2) Ribosomal protein.	Ribosomal protein	0	0	0	0	0	0	- +	0
CYC25T7_A12	cp(01/05):SIN:CYC25T7_A12:***: (O82583) Iron superoxide dismutase (EC 1.15.1.1).	Superoxide dismutase	0	0	0	0	0	0	- +	0
CYC25T7_B08	cp(01/05):SIN:CYC25T7_B08:**: Homolog of (CAA87071) pathogenesis-related protein, PR-1 type [Sambucus nigra].	PR(pathogenesis related)-protein	0	- +	+ -	0	- +	0	0	0
CYC25T7_C01	cp(01/05):SIN:CYC25T7_C01:***: (Q94F37) At1g67850/F12A21_2.		0	0	+ -	0	- +	0	0	0
CYC25T7_C03	cp(01/05):SIN:CYC25T7_C03:***: (Q9FFF3) Low density lipoprotein B-like protein.	Lipoprotein	0	- +	0	0	0	0	0	0
CYC25T7_C09	cp(01/05):SIN:CYC25T7_C09:***: (Q9ZT97) Putative inhibitor of apoptosis (Hypothetical protein AT4g03000).	Inhibitor of apoptosis	0	0	0	- +	0	0	0	0
CYC25T7_D02	cp(01/05):SIN:CYC25T7_D02:***: (Q94IB3) WRKY DNA-binding protein.	WRKY transcription factor	0	0	0	0	0	+ -	0	0
CYC25T7_E11	cp(01/05):SIN:CYC25T7_E11:***: (Q8RVH8) Aux/IAA protein.	Aux/IAA protein	0	0	0	0	+ -	0	0	0
CYC25T7_F02	cp(01/05):SIN:CYC25T7_F02:**: Homolog of (AAD55502) Unknown protein [Arabidopsis thaliana].		0	- +	0	0	0	0	0	0
CYC25T7_F06	cp(01/05):SIN:CYC25T7_F06:***: (Q6BAD3) Stilbene synthase (Fragment).	Stilbene synthase	0	+ -	0	0	0	0	0	0
CYC25T7_H08	cp(01/05):SIN:CYC25T7_H08:***: (Q6B4V3) Chloroplast chaperonin 21 (Fragment).	Chloroplast chaperonin	0	0	0	0	+ -	0	0	0
CYC26T7_C09	cp(01/05):SIN:CYC26T7_C09:***: (Q946Y0) NAD-dependent malate dehydrogenase (EC 1.1.1.37).	NAD-dependent malate dehydrogenase	0	0	0	0	0	+ -	- +	0
CYC26T7_C10	cp(01/05):CON:CP_93_C1:***: (Q84RM8) Papain-like cysteine proteinase isoform II.	Papain-like cysteine proteinase	0	0	+ -	0	0	0	0	0
CYC26T7_D02	cp(01/05):SIN:CYC26T7_D02:***: (Q39446) Calmodulin-1.	Calmodulin	0	0	0	0	- +	0	0	0
CYC26T7_E04	cp(01/05):SIN:CYC26T7_E04:***: (Q6Y1C4) 40S ribosomal protein S9 (Fragment).	Ribosomal protein	0	0	0	0	+ -	- +	0	0
CYC26T7_E05	cp(01/05):CSI:CYC26T7_E05:***: CP_CL_94.Singlet (PE18_LYCES) Probable pectate lyase P18 precursor (EC 4.2.2.2) (Style development- specific protein 9612).	Pectate lyase	0	0	0	0	0	+ -	0	0
CYC26T7_E10	cp(01/05):CSI:CYC26T7_E10:***: CP_CL_94.Singlet (Q9M505) Pectate lyase.	Pectate lyase	0	0	0	0	0	+ -	0	0
CYC26T7_G03	cp(01/05):SIN:CYC26T7_G03:***: (PME3_PHAVU) Pectinesterase 3 precursor (EC 3.1.1.11) (Pectin methylesterase 3) (PE 3).	Pectinesterase	0	0	0	0	0	+ -	0	0
CYC26T7_G06	cp(01/05):SIN:CYC26T7_G06:**: Homolog of (BAB89541 (P0435B05.20 [Oryza sativa) japonica cultivar-group)].		0	0	0	0	0	0	0	- +
CYC26T7_H06	cp(01/05):SIN:CYC26T7_H06:**: Homolog of (BAA95789) KED [Nicotiana tabacum].	KED(lysine (K), glutamic acid (E) and aspartic acid (D)rich) polypeptide	0	0	0	0	- +	0	0	0
CYC27T7_B06	cp(01/05):SIN:CYC27T7_B06:***: (O04515) F21M12.34 protein (At1g09950).		0	0	0	0	- +	0	0	0
CYC27T7_C07	cp(01/05):SIN:CYC27T7_C07:***: (Q945M1) AT4g34700/T4L20_280.		0	0	0	0	0	- +	0	0
CYC27T7_D05	cp(01/05):SIN:CYC27T7_D05:***: (Q8H903) Mitochondrial chaperonin-60.	Heat shock protein	0	+ -	0	0	+ -	0	0	0
CYC27T7_E03	cp(01/05):SIN:CYC27T7_E03:***: (Q8H852) Putative Nonclathrin coat protein gamma-like protein.	Nonclathrin coat protein	0	0	0	0	0	- +	0	0
CYC27T7_F10	cp(01/05):SIN:CYC27T7_F10:***: (Q9ZS97) T4B21.16 protein (Putative ABC transporter 1) (AT4g04770/T4B21_16).	ABC(ATP-binding cassette) transporters	0	0	0	0	0	0	+ -	0
CYC27T7_H07	cp(01/05):SIN:CYC27T7_H07:**: Homolog of (AAB60274) ribosomal protein S14.	Ribosomal protein	0	0	0	0	+ -	0	0	0
CYC28T7_C03	cp(01/05):SIN:CYC28T7_C03:***: (Q6L6S0) Beta-cyanoalanine synthase (Fragment).	Beta-cyanoalanine synthase	0	0	0	0	0	+ -	0	0
CYC28T7_C11	cp(01/05):SIN:CYC28T7_C11:***: (Q5SNC5) Putative seed imbibition protein.	Seed imbibition protein	0	0	0	0	- +	0	0	0
CYC28T7_D06	cp(01/05):SIN:CYC28T7_D06: contains: TonB box, N-terminal(InterPro:IPR010916,PROSITE:PS00430)		0	0	- +	0	0	0	0	0
CYC28T7_F04	cp(01/05):SIN:CYC28T7_F04: contains: Endoplasmic reticulum targeting sequence(InterPro:IPR000886,PROSITE:PS00014)		0	0	0	0	+ -	0	0	0
CYC28T7_F05	cp(01/05):SIN:CYC28T7_F05:**: Homolog of (CAC42902) putative protein [Arabidopsis thaliana].		0	+ -	0	0	0	0	0	0
CYC28T7_G10	cp(01/05):SIN:CYC28T7_G10:***: (P93384) Nicotiana tabacum ORF.		0	0	0	0	+ -	- +	0	0
CYC29T7_B01	cp(01/05):SIN:CYC29T7_B01:***: (O82209) Copia-like retroelement pol polyprotein.		0	+ -	0	0	+ -	0	0	0
CYC29T7_B08	cp(01/05):SIN:CYC29T7_B08:***: (Q9SVD7) Putative DNA-binding protein (Hypothetical protein) (E2, ubiquitin- conjugating enzyme, putative).	DNA-binding protein	0	0	0	0	+ -	0	0	0
CYC29T7_C01	cp(01/05):SIN:CYC29T7_C01:**: Homolog of (AAC72124) ESTs gb|H37641 and gb|AA651422 come from this gene. [Arabidopsis thaliana].		0	0	+ -	0	0	+ -	0	+ -
CYC29T7_D06	cp(01/05):SIN:CYC29T7_D06:**: Homolog of (CAB62360) putative protein [Arabidopsis thaliana].		0	0	0	0	0	- +	0	0
CYC29T7_D12	cp(01/05):SIN:CYC29T7_D12:***: (RL6_MESCR) 60S ribosomal protein L6 (YL16-like).	Ribosomal protein	0	0	0	0	+ -	0	0	0
CYC29T7_E07	cp(01/05):SIN:CYC29T7_E07:***: (Q9FQD8) Glutathione S-transferase GST 20 (EC 2.5.1.18).	Glutathione-S-transferase	0	0	0	0	- +	0	0	0
CYC29T7_F03	cp(01/05):SIN:CYC29T7_F03:***: (Q6T300) Cyclin-dependent kinases regulatory subunit.	Cyclin-dependent kinase	0	0	0	0	0	- +	0	0
CYC29T7_F04	cp(01/05):SIN:CYC29T7_F04:***: (Q6A332) Always early protein 3.		0	+ -	0	0	0	0	0	0
CYC29T7_F09	cp(01/05):SIN:CYC29T7_F09:***: (Q9LY24) Putative amidase.	Amidase	0	0	0	0	0	0	+ -	0
CYC29T7_H04	cp(01/05):SIN:CYC29T7_H04:***: (Q9MAY0) Adenylate kinase (Fragment).	Kinase	+ -	0	0	0	0	0	0	0
CYC30T7_D02	cp(01/05):SIN:CYC30T7_D02:***: (ASH2_HUMAN) ASH2-like protein.	Histone methyltransferase	0	0	0	0	+ -	0	0	0
CYC30T7_D12	cp(01/05):SIN:CYC30T7_D12:***: (Q9LSQ4) Auxin-responsive-like protein (Auxin-responsive GH3 homologue).	GH3 (auxin responsive)	0	- +	+ -	0	0	0	0	0
CYC30T7_F02	cp(01/05):CON:CP_96_C1:***: (Q40211) RAB7A.	G-Protein	0	0	0	- +	0	0	0	0
CYC30T7_F06	cp(01/05):SIN:CYC30T7_F06:**: Homolog of (CAB79831) putative protein [Arabidopsis thaliana].		0	0	0	0	0	0	- +	0
CYC30T7_G06	cp(01/05):SIN:CYC30T7_G06:**: Homolog of (5903.m00124) |||expressed protein|o_sativa|chr_3|OSJNBa0076E06|5903		0	0	0	0	+ -	0	0	0
CYC31T7_A10	cp(01/05):CON:CP_42_C1:***: (Q9M5M1) 40S ribosomal protein S11.	Ribosomal protein	0	0	0	0	0	- +	0	0
CYC31T7_B09	cp(01/05):CON:CP_6_C1:***: (Q9SYB3) T13M11.13 protein.		0	0	0	0	0	- +	0	0
CYC31T7_B12	cp(01/05):SIN:CYC31T7_B12:***: (Q9FFT6) Translation initiation factor-like protein (AT5g54940/MBG8_21).	Translation initiation factor-like protein	0	0	+ -	0	0	0	0	0
CYC31T7_C06	cp(01/05):SIN:CYC31T7_C06:**: Homolog of (CAA31852) WIN2 protein [Solanum tuberosum].	WIN(wound induced)2 protein	0	0	0	0	0	+ -	0	+ -
CYC31T7_C11	cp(01/05):SIN:CYC31T7_C11:***: (Q8S0P1) P0692C11.17 protein (P0510F09.2 protein).		0	0	- +	0	0	0	+ -	0
CYC31T7_D06	cp(01/05):SIN:CYC31T7_D06:**: Homolog of (9550.m00130) |||histone H3 - maize|o_sativa|chr_11|OSJNBb0076K20|9550	Histone	0	+ -	0	0	+ -	- +	0	- +
CYC31T7_F06	cp(01/05):SIN:CYC31T7_F06:***: (Q6Z1D5) Putative microtubial binding protein.	Microtubial binding protein	0	- +	+ -	0	- +	+ -	0	0
CYC31T7_G06	cp(01/05):SIN:CYC31T7_G06:***: (Q9ARH0) Cysteine proteinase inhibitor.	Cysteine proteinase inhibitor	0	0	+ -	0	0	+ -	0	0
CYC31T7_G07	cp(01/05):SIN:CYC31T7_G07:***: (Q8S2Z7) GTP-binding protein.	G-protein	0	0	0	0	+ -	0	0	0
CYC32T7_A07	cp(01/05):SIN:CYC32T7_A07:***: (Q9XEI2) Sterol-C5(6)-desaturase homolog.	Sterol-C5(6)-desaturase	0	0	0	0	- +	0	0	0
CYC32T7_B02	cp(01/05):SIN:CYC32T7_B02:***: (EFTM_ARATH) Elongation factor Tu, mitochondrial precursor.	Elongation factor Tu	0	0	0	- +	0	0	0	0
CYC32T7_B03	cp(01/05):SIN:CYC32T7_B03:***: (Q9FLH2) 2-oxoglutarate dehydrogenase, E1 component.	2-oxoglutarate dehydrogenase	0	0	+ -	0	0	0	0	0
CYC32T7_B11	cp(01/05):SIN:CYC32T7_B11:***: (GTX1_TOBAC) Probable glutathione S-transferase (EC 2.5.1.18) (Auxin-induced protein PGNT1/PCNT110).	Glutathione-S-transferase	0	- +	+ -	0	- +	+ -	- +	0
CYC32T7_D01	cp(01/05):SIN:CYC32T7_D01:***: (Q9LM85) F2D10.18.		0	0	0	0	+ -	0	0	0
CYC32T7_D03	cp(01/05):CON:CP_43_C1:***: (Q8H0I7) Cytochrome P450.	Cytochrome P450	0	- +	+ -	0	0	0	0	0
CYC32T7_D07	cp(01/05):SIN:CYC32T7_D07:***: (Q5Z9H8) Putative cyclophilin.	Cyclophilin	0	0	0	0	0	0	- +	0
CYC32T7_D08	cp(01/05):SIN:CYC32T7_D08:***: (Q8L7T3) Ubiquitin-conjugating enzyme (At1g50490).	Ubiquitin conjugating enzyme	0	0	0	0	+ -	- +	0	0
CYC32T7_E01	cp(01/05):SIN:CYC32T7_E01: contains: Site-specific DNA-methyltransferase (cytosine-N4-specific)(InterPro:IPR001091,GO:0003677,GO:0006306,GO:0008170,PROSITE:PS00093)	DNA-methyltransferase	0	- +	0	0	0	0	0	0
CYC32T7_E04	cp(01/05):SIN:CYC32T7_E04:***: (PDI_RICCO) Protein disulfide-isomerase precursor (EC 5.3.4.1) (PDI).	Protein disulfide-isomerase precursor	0	0	0	0	- +	0	0	0
CYC32T7_F01	cp(01/05):CON:CP_59_C1:***: (Q38696) Xyloglucan endotransglycosylase precursor.	Xyloglucan endotransglycosylase	0	0	- +	0	0	0	- +	0
CYC32T7_H09	cp(01/05):SIN:CYC32T7_H09:**: Homolog of (BAD12566) CRUMPLED LEAF [Arabidopsis thaliana].	CRUMPLED LEAF protein	0	0	0	0	0	0	0	- +
CYC33T7_C02	cp(01/05):SIN:CYC33T7_C02:***: (Q851R2) Putative argonaute protein.	Argonaute protein	0	0	0	0	0	- +	0	0
CYC33T7_C08	cp(01/05):SIN:CYC33T7_C08:***: (Q8H091) Putative cytochrome P450-dependent fatty acid hydroxylase, 5'-partial (Fragment).	Cytochrome P450-dependent fatty acid hydroxylase	0	- +	+ -	0	- +	+ -	0	0
CYC33T7_C09	cp(01/05):SIN:CYC33T7_C09:***: (O03386) NADH ubiquinone oxidoreductase subunit 5.	NADH-ubiquinone oxidoreductase	0	+ -	0	0	0	+ -	- +	0
CYC33T7_C11	cp(01/05):SIN:CYC33T7_C11:***: (Q8RY59) At1g32230/F3C3_1 (Radical-induced cell death 1-1).		0	0	0	0	0	- +	0	0
CYC33T7_D04	cp(01/05):CON:CP_99_C1:***: (Q940R7) AT5g39740/MKM21_30 (60S ribosomal protein L5) (Ribosomal protein, putative) (At3g25520).	Ribosomal protein	0	0	0	0	+ -	- +	0	0
CYC33T7_D10	cp(01/05):SIN:CYC33T7_D10:**: Homolog of (CAA59110) histone 4 [Zea mays].	Histone	0	0	- +	0	+ -	0	0	0
CYC33T7_E03	cp(01/05):SIN:CYC33T7_E03:***: (HL3A_ARATH) Phosphopantothenoylcysteine decarboxylase (EC 4.1.1.36) (Halotolerance protein Hal3a) (AtHal3a) (PPCDC) (AtCoaC).	Phosphopantothenoylcysteine decarboxylase	0	0	+ -	0	0	- +	0	0
CYC33T7_E05	cp(01/05):SIN:CYC33T7_E05: contains: (COIL:coil)		0	0	0	0	0	0	+ -	0
CYC33T7_E07	cp(01/05):SIN:CYC33T7_E07:***: (Q8H0B0) Putative gibberellin 20-oxidase.	Gibberellin 20-oxidase	0	+ -	0	+ -	0	0	0	0
CYC33T7_E09	cp(01/05):SIN:CYC33T7_E09:***: (Q8W4J7) Peptidylprolyl isomerase (Cyclophilin)-like.	Peptidylprolyl isomerase	0	+ -	0	0	0	0	0	0
CYC33T7_E10	cp(01/05):CON:CP_91_C1:***: (Q7XT99) OSJNBa0008A08.11 protein (OSJNBa0032I19.2 protein).		0	+ -	0	0	0	0	- +	0
CYC33T7_E11	cp(01/05):SIN:CYC33T7_E11:***: (Q9SEU4) Serine/arginine-rich protein (SC35-like splicing factor SCL33, 33 kD).	Splicing factor	0	0	0	0	0	0	+ -	0
CYC33T7_F01	cp(01/05):SIN:CYC33T7_F01:***: (Q5ZF64) Cysteine protease 1 (Fragment).	Cysteine protease	0	0	+ -	0	0	0	0	0
CYC33T7_F07	cp(01/05):SIN:CYC33T7_F07:***: (Q8S7S9) Putative glutathione S-transferase.	Glutathione-S-transferase	0	+ -	0	0	0	0	0	0
CYC33T7_F10	cp(01/05):SIN:CYC33T7_F10:**: Homolog of (AAF68129) F20B17.1 [Arabidopsis thaliana].		0	- +	+ -	0	0	+ -	0	0
CYC33T7_G06	cp(01/05):SIN:CYC33T7_G06:***: (Q5YJR3) Pathogenesis-related protein.	PR(pathogenesis related)-protein	0	0	0	0	- +	0	0	0
CYC33T7_G10	cp(01/05):SIN:CYC33T7_G10:***: (O81642) IAA-Ala hydrolase (IAR3) (At1g51760/F19C24_4).	IAA-Ala hydrolase	0	0	0	0	+ -	0	0	0
CYC33T7_H03	cp(01/05):SIN:CYC33T7_H03:***: (Q9LDA7) Protein phosphatase type 2C (Hypothetical protein At3g15260/K7L4_6) (Hypothetical protein At3g15260).	Phosphatase	0	- +	+ -	0	- +	0	0	0
CYC34T7_E07	cp(01/05):SIN:CYC34T7_E07:**: Homolog of (CAH58638) putative xanthine/uracil permease [Plantago major].	Xanthine/uracil permease	0	0	0	0	0	+ -	0	0
CYC34T7_F11	"""cp(01/05):SIN:CYC34T7_F11:***: (Q9C9A3) Putative isoprenylated protein; 28702-28078 (Putative isoprenylated protein) (At1g71050)."""	Isoprenylated protein	0	0	0	0	0	+ -	0	0
CYC34T7_G02	cp(01/05):SIN:CYC34T7_G02:***: (Q9LSZ6) Emb|CAB87914.1.		0	0	- +	0	0	0	0	0
CYC34T7_H01	cp(01/05):SIN:CYC34T7_H01:**: Homolog of (CAC08338) alpha-galactosidase-like protein [Arabidopsis thaliana].	Galactosidase	0	0	0	0	0	- +	0	0
CYC34T7_H10	cp(01/05):CSI:CYC34T7_H10:**: CP_CL_12.Singlet Homolog of (CAB78918) putative protein [Arabidopsis thaliana].		0	0	0	0	- +	0	+ -	0
